# Supplementary material for: Proteomic Analysis of Rat Duodenum Reveals the Modulatory Effect of Boron Supplementation on Immune Activity
Source: Genes (Basel). 2023 Jul 30;14(8):1560. doi: 10.3390/genes14081560 (PMC10454175; doi:10.3390/genes14081560)
Supplement: Supplementary file 1 [file genes-14-01560-s001.zip]

Archive with 3 entries (3 files):
- Supplementary Table S1-Detailed information of 110, 32, and 179 DEPs in NC vs. B10, NC vs. B320, and B10 vs. B320 comparison groups.xlsx
- Supplementray Table S2 GO annotation of DEPs in NC vs. B10, NC vs. B320, and B10 vs. B320 comparison groups.xlsx
- Supplementray Table S3 KEGG pathway analysis of DEPs in NC vs. B10, NC vs. B320, and B10 vs. B320 comparison groups.xlsx
