# Supplementary material for: Proteomic Analysis of Rat Duodenum Reveals the Modulatory Effect of Boron Supplementation on Immune Activity
Source: Genes (Basel). 2023 Jul 30;14(8):1560. doi: 10.3390/genes14081560 (PMC10454175; doi:10.3390/genes14081560)
Supplement: Supplementary file 1 [file genes-14-01560-s001.zip › Supplementary Table S1-Detailed information of 110, 32, and 179 DEPs in NC vs. B10, NC vs. B320, and B10 vs. B320 comparison groups.xlsx]

## Sheet: NC_vs_B10.diff.exp.anno
Supplementary Table S1. Detailed information of 110 DEPs in NC vs. B10 comparison groups.
Accession	0mg	10mg	FC(10mg/0mg)	log2FC(10mg/0mg)	Pvalue(10mg/0mg)	FDR	significant	regulate	GO	KEGG	KOG	Description
ENSRNOP00000069276.1	51.2667	203.2	3.96359	1.98681	0.00120674	0.630406	yes	up				pep chromosome:Rnor_6.0:4:101909389:101910097:1 gene:ENSRNOG00000059176.1 transcript:ENSRNOT00000086458.1 gene_biotype:protein_coding transcript_biotype:protein_coding gene_symbol:AABR07060963.2
ENSRNOP00000075302.1	50.2	145.667	2.90173	1.53691	0.000949949	0.630406	yes	up	GO:0006184;GO:0051607;GO:0003924;GO:0048471;GO:0034340;GO:0005829;GO:0045071;GO:0005525	rno:286918	KOG0446	pep chromosome:Rnor_6.0:11:38035450:38059312:1 gene:ENSRNOG00000001963.7 transcript:ENSRNOT00000083067.1 gene_biotype:protein_coding transcript_biotype:protein_coding gene_symbol:Mx2 description:MX dynamin like GTPase 2 [Source:RGD Symbol;Acc:628821]
ENSRNOP00000067979.1	63.4667	121.733	1.91807	0.939653	0.0137991	0.808243	yes	up	GO:0019060;GO:0043657;GO:0050689;GO:0003723;GO:0051097;GO:0071360;GO:0005737;GO:0032091;GO:0045071;GO:0071357;GO:0045070	rno:294090	KOG1124	pep chromosome:Rnor_6.0:1:252914684:252922486:-1 gene:ENSRNOG00000036603.4 transcript:ENSRNOT00000076802.1 gene_biotype:protein_coding transcript_biotype:protein_coding gene_symbol:Ifit1bl description:interferon-induced protein with tetratricopeptide repeats 1B-like [Source:RGD Symbol;Acc:1304872]
ENSRNOP00000049863.3	71.5	134.233	1.87739	0.908728	0.00920797	0.808243	yes	up	GO:0016020;GO:0016817;GO:0008152;GO:0005525	rno:307414;rno:100910979		pep chromosome:Rnor_6.0:18:55576239:55584957:1 gene:ENSRNOG00000019542.5 transcript:ENSRNOT00000050063.3 gene_biotype:protein_coding transcript_biotype:protein_coding gene_symbol:LOC100910979 description:interferon-inducible GTPase 1-like [Source:RGD Symbol;Acc:6495625]
ENSRNOP00000072936.1	88.1333	163.9	1.85968	0.895056	0.0194839	0.808243	yes	up	GO:0045022;GO:0050731;GO:0009897;GO:0050829;GO:0042571;GO:0045807;GO:0030890;GO:0019815;GO:0005515;GO:0004888;GO:0016021;GO:0003823;GO:0002455;GO:0050853;GO:0019882;GO:0000187;GO:0048471			pep chromosome:Rnor_6.0:6:138114364:138662511:-1 gene:ENSRNOG00000034190.6 transcript:ENSRNOT00000084892.1 gene_biotype:protein_coding transcript_biotype:protein_coding gene_symbol:Ighm description:immunoglobulin heavy constant mu [Source:MGI Symbol;Acc:MGI:96448]
ENSRNOP00000043001.3	71.7667	131.4	1.83093	0.872579	0.00784418	0.808243	yes	up	GO:0005634;GO:0006184;GO:0051607;GO:0005525;GO:0045087;GO:0003924	rno:24575	KOG0446	pep chromosome:Rnor_6.0:11:37891156:37914983:-1 gene:ENSRNOG00000001959.7 transcript:ENSRNOT00000039876.5 gene_biotype:protein_coding transcript_biotype:protein_coding gene_symbol:Mx1 description:myxovirus (influenza virus) resistance 1 [Source:RGD Symbol;Acc:3127]
ENSRNOP00000025770.2	69.4667	123.933	1.78407	0.835171	0.00214166	0.798696	yes	up	GO:0003723;GO:0035458;GO:0005515;GO:0051607;GO:0035457;GO:0045087;GO:0005737	rno:56824	KOG1124	pep chromosome:Rnor_6.0:1:252944103:252946170:1 gene:ENSRNOG00000019050.4 transcript:ENSRNOT00000025770.4 gene_biotype:protein_coding transcript_biotype:protein_coding gene_symbol:Ifit1 description:interferon-induced protein with tetratricopeptide repeats 1 [Source:RGD Symbol;Acc:620599]
ENSRNOP00000059930.3	89.7	147.767	1.64734	0.720141	0.0309887	0.808243	yes	up				pep chromosome:Rnor_6.0:3:17080904:17081510:-1 gene:ENSRNOG00000042083.3 transcript:ENSRNOT00000063862.3 gene_biotype:protein_coding transcript_biotype:protein_coding gene_symbol:AABR07051562.1
ENSRNOP00000072077.1	76.3	124.933	1.6374	0.711403	0.0168817	0.808243	yes	up	GO:0045824;GO:0005515;GO:0034097;GO:0008270	rno:114635		pep chromosome:Rnor_6.0:12:40695756:40709462:1 gene:ENSRNOG00000001351.6 transcript:ENSRNOT00000091375.1 gene_biotype:protein_coding transcript_biotype:protein_coding gene_symbol:Trafd1 description:TRAF type zinc finger domain containing 1 [Source:RGD Symbol;Acc:620171]
ENSRNOP00000001570.3	73.6667	119.933	1.62805	0.703149	0.0183456	0.808243	yes	up	GO:0016020;GO:0003677;GO:0008152;GO:0044822;GO:0005524;GO:0051607;GO:0005737;GO:0003725;GO:0005730;GO:0045071;GO:0001730;GO:0045087	rno:304545	KOG0001	pep chromosome:Rnor_6.0:12:47444104:47456894:-1 gene:ENSRNOG00000001187.5 transcript:ENSRNOT00000001570.4 gene_biotype:protein_coding transcript_biotype:protein_coding gene_symbol:Oasl description:2'-5'-oligoadenylate synthetase-like [Source:RGD Symbol;Acc:1308586]
ENSRNOP00000036734.5	74.7	120.933	1.61892	0.695032	0.0402129	0.808243	yes	up	GO:0006006;GO:0005634;GO:0005783;GO:0005524;GO:0051607;GO:0060700;GO:0003725;GO:0042593;GO:0045071;GO:0001730;GO:0008270;GO:0006164;GO:0005739;GO:0045087;GO:0035457;GO:0051259			pep chromosome:Rnor_6.0:12:41200718:41211909:1 gene:ENSRNOG00000001369.8 transcript:ENSRNOT00000038426.6 gene_biotype:protein_coding transcript_biotype:protein_coding gene_symbol:Oas1a description:2'-5' oligoadenylate synthetase 1A [Source:RGD Symbol;Acc:621760]
ENSRNOP00000050806.4	88.2667	142.467	1.61405	0.690684	0.0128649	0.808243	yes	up	GO:0006955;GO:0019814;GO:0003823			pep chromosome:Rnor_6.0:6:142932678:142933110:-1 gene:ENSRNOG00000030235.4 transcript:ENSRNOT00000046885.4 gene_biotype:protein_coding transcript_biotype:protein_coding gene_symbol:AABR07065823.1
ENSRNOP00000001600.6	73.5667	118.067	1.60489	0.682478	0.0186277	0.808243	yes	up	GO:0046872;GO:0005524;GO:0051607;GO:0001730;GO:0006164;GO:0003725;GO:0045087		KOG0001	pep chromosome:Rnor_6.0:12:47469598:47482961:-1 gene:ENSRNOG00000028814.4 transcript:ENSRNOT00000001600.6 gene_biotype:protein_coding transcript_biotype:protein_coding gene_symbol:Oasl2 description:2'-5' oligoadenylate synthetase-like 2 [Source:RGD Symbol;Acc:1307351]
ENSRNOP00000068951.1	79.7667	127.733	1.60134	0.679277	0.00936658	0.808243	yes	up	GO:0035456;GO:0016324;GO:0005770;GO:0010951;GO:0031225;GO:0032956;GO:1901253;GO:0034341;GO:0045071;GO:0016021;GO:0004871;GO:0030308;GO:0070062;GO:0044822;GO:0051607;GO:0002737;GO:0030336;GO:0042803;GO:0043123;GO:0009986;GO:0035455;GO:0045121;GO:0008191;GO:0005794			pep chromosome:Rnor_6.0:16:19939236:19942343:-1 gene:ENSRNOG00000059900.1 transcript:ENSRNOT00000087162.1 gene_biotype:protein_coding transcript_biotype:protein_coding gene_symbol:Bst2 description:bone marrow stromal cell antigen 2 [Source:RGD Symbol;Acc:727849]
ENSRNOP00000039001.3	76.1	121.167	1.5922	0.671025	0.00306888	0.808243	yes	up	GO:0042296;GO:0005524;GO:0005515;GO:0032020;GO:0016567;GO:0019941	rno:295704	KOG0422	pep chromosome:Rnor_6.0:3:72191533:72206188:1 gene:ENSRNOG00000030467.4 transcript:ENSRNOT00000044319.4 gene_biotype:protein_coding transcript_biotype:protein_coding gene_symbol:Ube2l6 description:ubiquitin-conjugating enzyme E2L 6 [Source:RGD Symbol;Acc:1307960]
ENSRNOP00000070120.1	91.2	142.533	1.56287	0.644194	0.00482688	0.808243	yes	up				pep chromosome:Rnor_6.0:4:101882994:101883460:1 gene:ENSRNOG00000055428.1 transcript:ENSRNOT00000087773.1 gene_biotype:protein_coding transcript_biotype:protein_coding gene_symbol:AABR07060963.1
ENSRNOP00000063480.2	79.7667	120.733	1.51358	0.597966	0.0297167	0.808243	yes	up	GO:0016021			pep chromosome:Rnor_6.0:1:227051289:227067915:-1 gene:ENSRNOG00000042330.2 transcript:ENSRNOT00000067235.2 gene_biotype:protein_coding transcript_biotype:protein_coding gene_symbol:Ms4a18 description:membrane spanning 4-domains A18 [Source:RGD Symbol;Acc:2323808]
ENSRNOP00000074057.1	76.7	113.567	1.48066	0.566241	0.0200379	0.808243	yes	up	GO:0008152;GO:0005524;GO:0045111;GO:0004386;GO:0005737;GO:0003725;GO:0003690;GO:1900245;GO:0005515;GO:1900246;GO:0003727	rno:108348254	KOG0949;KOG0948	pep chromosome:Rnor_6.0:16:29834086:29936307:-1 gene:ENSRNOG00000059097.1 transcript:ENSRNOT00000088707.1 gene_biotype:protein_coding transcript_biotype:protein_coding gene_symbol:Ddx60 description:DEAD (Asp-Glu-Ala-Asp) box polypeptide 60 [Source:MGI Symbol;Acc:MGI:2384570]
ENSRNOP00000071089.1	80.3667	118.467	1.47408	0.559812	0.0049636	0.808243	yes	up	GO:0030425;GO:0010494;GO:0070937;GO:0010610;GO:0048027;GO:0006403;GO:0003730;GO:0006807;GO:0017148;GO:0005515;GO:0005829;GO:0003692;GO:0045182;GO:0051704;GO:0006810;GO:0005634;GO:0003726;GO:0060340;GO:0070934;GO:0006445	rno:171091		pep chromosome:Rnor_6.0:3:171276130:171286537:-1 gene:ENSRNOG00000006314.5 transcript:ENSRNOT00000081036.1 gene_biotype:protein_coding transcript_biotype:protein_coding gene_symbol:Zbp1 description:Z-DNA binding protein 1 [Source:RGD Symbol;Acc:619956]
ENSRNOP00000075245.1	86.5333	125.533	1.45069	0.536743	0.0413683	0.808243	yes	up	GO:0008310;GO:0000175;GO:0005737;GO:0030620;GO:0030619;GO:0005730;GO:0000738;GO:0090503;GO:0045071;GO:0051252;GO:0015030;GO:0045087;GO:0006401;GO:0034511;GO:0016605;GO:0051607;GO:0006364;GO:0046872;GO:0008859		KOG2249	pep chromosome:Rnor_6.0:1:140601791:140608890:1 gene:ENSRNOG00000054561.1 transcript:ENSRNOT00000091588.1 gene_biotype:protein_coding transcript_biotype:protein_coding gene_symbol:Isg20 description:interferon stimulated exonuclease gene 20 [Source:RGD Symbol;Acc:1306407]
ENSRNOP00000069342.1	95.4333	137.3	1.4387	0.524766	0.0437275	0.808243	yes	up				pep chromosome:Rnor_6.0:3:20375699:20376173:1 gene:ENSRNOG00000053899.1 transcript:ENSRNOT00000088492.1 gene_biotype:protein_coding transcript_biotype:protein_coding gene_symbol:AABR07051731.1
ENSRNOP00000024718.4	84.0333	118.567	1.41095	0.496665	0.0102839	0.808243	yes	up	GO:0039536;GO:0045824;GO:0003677;GO:0032481;GO:0008152;GO:0005524;GO:0039534;GO:0004386;GO:0003725;GO:0005737;GO:1900245;GO:0008270;GO:1900246;GO:0032480;GO:0003727	rno:303538	KOG0354	pep chromosome:Rnor_6.0:10:88599680:88611105:-1 gene:ENSRNOG00000018247.5 transcript:ENSRNOT00000024718.5 gene_biotype:protein_coding transcript_biotype:protein_coding gene_symbol:Dhx58 description:DEXH-box helicase 58 [Source:RGD Symbol;Acc:1310093]
ENSRNOP00000069615.1	79.5667	111.967	1.40721	0.492833	0.0408073	0.808243	yes	up				pep chromosome:Rnor_6.0:4:31229913:31299132:1 gene:ENSRNOG00000051922.1 transcript:ENSRNOT00000077134.1 gene_biotype:protein_coding transcript_biotype:protein_coding gene_symbol:Samd9l description:sterile alpha motif domain containing 9-like [Source:MGI Symbol;Acc:MGI:1343184]
ENSRNOP00000050701.5	85.8667	120.5	1.40334	0.488863	0.0160053	0.808243	yes	up	GO:0003707;GO:0055012;GO:0030199;GO:0031625;GO:0005085;GO:0000792;GO:0001893;GO:0006457;GO:0031396;GO:0016605;GO:0042613;GO:0019885;GO:0071300;GO:0002062;GO:0045944;GO:0051056;GO:0006486;GO:0051087;GO:0030521;GO:0061086;GO:0005730;GO:0043565;GO:0005739;GO:0048384;GO:0001701;GO:0044212;GO:0042803;GO:0001894;GO:0019886;GO:0051082;GO:0006952;GO:0008134;GO:0047485;GO:0045580;GO:0035064;GO:0030001;GO:…	rno:24974		pep chromosome:Rnor_6.0:20:5374985:5378539:1 gene:ENSRNOG00000030712.6 transcript:ENSRNOT00000052270.6 gene_biotype:protein_coding transcript_biotype:protein_coding gene_symbol:RT1-A2 description:RT1 class Ia, locus A2 [Source:RGD Symbol;Acc:1595923]
ENSRNOP00000075125.1	84.0667	117.033	1.39215	0.477314	0.00613202	0.808243	yes	up	GO:0005634;GO:0003677;GO:0007165;GO:0006355;GO:0042802;GO:0005737;GO:0005667;GO:0005509;GO:0004871;GO:0045449;GO:0005886;GO:0003700	rno:288774	KOG3667	pep chromosome:Rnor_6.0:7:2694440:2707741:1 gene:ENSRNOG00000031081.4 transcript:ENSRNOT00000088201.1 gene_biotype:protein_coding transcript_biotype:protein_coding gene_symbol:Stat2 description:signal transducer and activator of transcription 2 [Source:RGD Symbol;Acc:1311649]
ENSRNOP00000043183.2	91.0667	126.4	1.38799	0.473001	0.0317071	0.808243	yes	up	GO:0070062;GO:0009897;GO:0071222;GO:0042060;GO:0019814;GO:0051930;GO:0016021;GO:0006955;GO:0001866;GO:0019864	rno:304966		pep chromosome:Rnor_6.0:13:89385859:89396051:1 gene:ENSRNOG00000024382.5 transcript:ENSRNOT00000047434.3 gene_biotype:protein_coding transcript_biotype:protein_coding gene_symbol:Fcgr3a description:Fc fragment of IgG receptor IIIa [Source:RGD Symbol;Acc:1303067]
ENSRNOP00000045711.3	81.9	111.733	1.36427	0.448124	0.0421932	0.808243	yes	up	GO:0016020;GO:0006612;GO:0001580;GO:0005737	rno:360733		pep chromosome:Rnor_6.0:11:80638945:80650802:-1 gene:ENSRNOG00000028895.4 transcript:ENSRNOT00000043660.4 gene_biotype:protein_coding transcript_biotype:protein_coding gene_symbol:Rtp4 description:receptor (chemosensory) transporter protein 4 [Source:RGD Symbol;Acc:1306974]
ENSRNOP00000022648.3	85.2	116.067	1.36228	0.446028	0.0353497	0.808243	yes	up	GO:0005634;GO:0042832;GO:0031410;GO:0006184;GO:0020005;GO:0003924;GO:0071346;GO:0044406;GO:0035458;GO:0005829;GO:0005525;GO:0050830	rno:310917	KOG2037	pep chromosome:Rnor_6.0:2:248249468:248263168:1 gene:ENSRNOG00000028768.4 transcript:ENSRNOT00000022648.5 gene_biotype:protein_coding transcript_biotype:protein_coding gene_symbol:Gbp4 description:guanylate binding protein 4 [Source:RGD Symbol;Acc:1310579]
ENSRNOP00000070183.1	85.2	115.733	1.35837	0.441879	0.0215594	0.808243	yes	up	GO:0030425;GO:0060337;GO:0007259;GO:0005737;GO:0003690;GO:0035458;GO:0031663;GO:0004871;GO:0051721;GO:0001937;GO:0060333;GO:0042493;GO:0009612;GO:0000978;GO:0043542;GO:0000790;GO:0000983;GO:0008015;GO:0045944;GO:0006919;GO:0043330;GO:0005164;GO:0005730;GO:0000979;GO:0007584;GO:0061326;GO:0031730;GO:0043124;GO:0033209;GO:0030424;GO:0034240;GO:0016525;GO:0051591;GO:0042542;GO:0042803;GO:0032869;GO:…	rno:367264	KOG3667	pep chromosome:Rnor_6.0:9:54292312:54351339:-1 gene:ENSRNOG00000014079.7 transcript:ENSRNOT00000080522.1 gene_biotype:protein_coding transcript_biotype:protein_coding gene_symbol:Stat1 description:signal transducer and activator of transcription 1 [Source:RGD Symbol;Acc:3771]
ENSRNOP00000032963.5	82.8667	111.467	1.34513	0.427749	0.0460282	0.808243	yes	up	GO:0046425;GO:0003923;GO:0042765;GO:0016255;GO:0005886;GO:0034235		KOG2552	pep chromosome:Rnor_6.0:3:150803097:150885475:-1 gene:ENSRNOG00000025181.6 transcript:ENSRNOT00000034708.5 gene_biotype:protein_coding transcript_biotype:protein_coding gene_symbol:Pigu description:phosphatidylinositol glycan anchor biosynthesis, class U [Source:RGD Symbol;Acc:727825]
ENSRNOP00000008961.6	85.1667	114.467	1.34403	0.426567	0.010007	0.808243	yes	up	GO:0003723;GO:0051289;GO:0046061;GO:0051607;GO:0045088;GO:0032567;GO:0008832;GO:0008081;GO:0005730;GO:0006144;GO:0008270;GO:0005886;GO:0006203	rno:311580	KOG2681	pep chromosome:Rnor_6.0:3:153210829:153250641:-1 gene:ENSRNOG00000006418.8 transcript:ENSRNOT00000008961.7 gene_biotype:protein_coding transcript_biotype:protein_coding gene_symbol:Samhd1 description:SAM and HD domain containing deoxynucleoside triphosphate triphosphohydrolase 1 [Source:RGD Symbol;Acc:1308369]
ENSRNOP00000062958.1	87.5	116.567	1.33219	0.4138	0.0312693	0.808243	yes	up	GO:0070062;GO:0018880;GO:0001889;GO:0046982;GO:0071385;GO:0043434;GO:0015020;GO:0032496;GO:0042803;GO:0019585;GO:0043234;GO:0016021;GO:0005743;GO:0005789;GO:0019899;GO:0032403	rno:396527	KOG1192	pep chromosome:Rnor_6.0:9:95285592:95302822:1 gene:ENSRNOG00000018740.8 transcript:ENSRNOT00000063853.4 gene_biotype:protein_coding transcript_biotype:protein_coding gene_symbol:Ugt1a5 description:UDP glucuronosyltransferase family 1 member A5 [Source:RGD Symbol;Acc:1583689]
ENSRNOP00000033655.6	90.2333	118.533	1.31363	0.39356	0.0217909	0.808243	yes	up	GO:0070087;GO:0003714;GO:0043433;GO:0005737;GO:0045893;GO:0000122;GO:0034340;GO:0005730;GO:0051091;GO:0005667;GO:0034341;GO:0019900;GO:0032897;GO:0046826;GO:0016605;GO:0045941;GO:0010596;GO:0032526;GO:1902044;GO:0042803;GO:0016481;GO:1902041;GO:0043392;GO:0034399;GO:0045765;GO:0003713;GO:0030870;GO:0008134;GO:0006978;GO:0000723	rno:100366216	KOG2177	pep chromosome:Rnor_6.0:9:92681078:92717929:1 gene:ENSRNOG00000022769.6 transcript:ENSRNOT00000034152.6 gene_biotype:protein_coding transcript_biotype:protein_coding gene_symbol:Sp100 description:SP100 nuclear antigen [Source:RGD Symbol;Acc:1359550]
ENSRNOP00000039197.5	87.2667	114.3	1.30978	0.389323	0.0421956	0.808243	yes	up	GO:0042612;GO:0042605;GO:0016021;GO:0001916;GO:0019814;GO:0002474	rno:368153		pep chromosome:Rnor_6.0:20:4694657:4698718:-1 gene:ENSRNOG00000031090.6 transcript:ENSRNOT00000047527.5 gene_biotype:protein_coding transcript_biotype:protein_coding gene_symbol:RT1-CE7 description:RT1 class I, locus CE7 [Source:RGD Symbol;Acc:1595786]
ENSRNOP00000073899.1	87.4333	114.1	1.30499	0.384043	0.00791709	0.808243	yes	up	GO:0016020;GO:0006401;GO:0005634;GO:0005783;GO:0006486;GO:0005524;GO:0051607;GO:0003725;GO:0048471;GO:0008270;GO:0006164;GO:0001730;GO:0005739;GO:0045087;GO:0018377	rno:363938		pep chromosome:Rnor_6.0:12:41341457:41363092:1 gene:ENSRNOG00000049282.2 transcript:ENSRNOT00000091460.1 gene_biotype:protein_coding transcript_biotype:protein_coding gene_symbol:Oas2 description:2'-5' oligoadenylate synthetase 2 [Source:RGD Symbol;Acc:1359697]
ENSRNOP00000020079.4	87.1333	113.567	1.30337	0.382243	0.045875	0.808243	yes	up	GO:0005783;GO:0016021;GO:0005739	rno:690000		pep chromosome:Rnor_6.0:1:94579080:94587219:1 gene:ENSRNOG00000014966.7 transcript:ENSRNOT00000020079.7 gene_biotype:protein_coding transcript_biotype:protein_coding gene_symbol:LOC690000 description:similar to CG3740-PA [Source:RGD Symbol;Acc:1585208]
ENSRNOP00000049006.5	85.0333	110.8	1.30302	0.381857	0.0249278	0.808243	yes	up	GO:0016020;GO:0070738;GO:0005524;GO:0070740;GO:0070736;GO:0005737;GO:0018169;GO:0008766;GO:0004842;GO:0070737;GO:0009058;GO:0051865;GO:0008270;GO:0006200;GO:0043773;GO:0043774;GO:0016887			pep chromosome:Rnor_6.0:10:108527740:108624688:1 gene:ENSRNOG00000029658.5 transcript:ENSRNOT00000044983.5 gene_biotype:protein_coding transcript_biotype:protein_coding gene_symbol:Rnf213 description:ring finger protein 213 [Source:RGD Symbol;Acc:1308168]
ENSRNOP00000018091.3	85.6	111.367	1.30101	0.379635	0.0178299	0.808243	yes	up	GO:0006833;GO:0030425;GO:0005783;GO:0055085;GO:0051260;GO:0006811;GO:0048388;GO:0015250;GO:0009986;GO:0005829;GO:0016021;GO:0015840;GO:0005886;GO:0015793;GO:0072014	rno:286758		pep chromosome:Rnor_6.0:1:162703442:162713610:-1 gene:ENSRNOG00000013358.6 transcript:ENSRNOT00000018091.5 gene_biotype:protein_coding transcript_biotype:protein_coding gene_symbol:Aqp11 description:aquaporin 11 [Source:RGD Symbol;Acc:628763]
ENSRNOP00000026895.4	93.3667	120.133	1.28668	0.363657	0.0185164	0.808243	yes	up	GO:0005788;GO:0005615;GO:0015031	rno:291673	KOG2160	pep chromosome:Rnor_6.0:18:28067484:28301863:-1 gene:ENSRNOG00000019826.5 transcript:ENSRNOT00000026895.5 gene_biotype:protein_coding transcript_biotype:protein_coding gene_symbol:Sil1 description:SIL1 nucleotide exchange factor [Source:RGD Symbol;Acc:735103]
ENSRNOP00000031486.5	88.8333	114.033	1.28368	0.360283	0.0122802	0.808243	yes	up				pep chromosome:Rnor_6.0:11:85532526:85533034:1 gene:ENSRNOG00000050898.2 transcript:ENSRNOT00000036565.6 gene_biotype:protein_coding transcript_biotype:protein_coding gene_symbol:AABR07034730.2
ENSRNOP00000035405.4	90.5667	116.2	1.28303	0.359558	0.000290184	0.630406	yes	up	GO:0031397;GO:0032649;GO:0051607;GO:0019941;GO:0042742;GO:0031386;GO:0034340;GO:0032020;GO:0045648;GO:0045071;GO:0005576	rno:298693	KOG0001	pep chromosome:Rnor_6.0:5:173624310:173626248:-1 gene:ENSRNOG00000021802.5 transcript:ENSRNOT00000039263.5 gene_biotype:protein_coding transcript_biotype:protein_coding gene_symbol:Isg15 description:ISG15 ubiquitin-like modifier [Source:RGD Symbol;Acc:1310312]
ENSRNOP00000067594.1	91.3	117.133	1.28295	0.359465	0.036229	0.808243	yes	up	GO:0046978;GO:0009897;GO:0051603;GO:0002591;GO:1990111;GO:0023029;GO:0046968;GO:0042288;GO:0046980;GO:0019060;GO:0005765;GO:0007165;GO:0042613;GO:0031902;GO:0043531;GO:0042825;GO:0042605;GO:0001916;GO:0006461;GO:0002489;GO:0005524;GO:0046982;GO:0019814;GO:0002237;GO:0034341;GO:0045582;GO:0046979;GO:0005739;GO:0055085;GO:0005634;GO:0004298;GO:0046967;GO:0002481;GO:0042803;GO:0005839;GO:0015433;GO:…	rno:24812;rno:103689996	KOG0058	pep chromosome:Rnor_6.0:20:5198258:5212624:-1 gene:ENSRNOG00000046031.2 transcript:ENSRNOT00000074261.2 gene_biotype:protein_coding transcript_biotype:protein_coding gene_symbol:LOC103689996 description:antigen peptide transporter 2 [Source:RGD Symbol;Acc:9419934]
ENSRNOP00000001036.6	87.4667	112.167	1.28239	0.358839	0.0468717	0.808243	yes	up	GO:0002489;GO:0005524;GO:0007095;GO:0019814;GO:0050728;GO:0002474;GO:0008026;GO:0048839;GO:0016021;GO:0006282;GO:0008630;GO:0005634;GO:0003085;GO:0046822;GO:0043066;GO:1901029;GO:0003676;GO:0042612;GO:0045732;GO:0042605;GO:0006200;GO:0001916;GO:2000377;GO:0045820;GO:0001562	rno:294228		pep chromosome:Rnor_6.0:20:3176107:3179818:1 gene:ENSRNOG00000000777.7 transcript:ENSRNOT00000001036.7 gene_biotype:protein_coding transcript_biotype:protein_coding gene_symbol:RT1-S3 description:RT1 class Ib, locus S3 [Source:RGD Symbol;Acc:735037]
ENSRNOP00000034525.5	87	111.433	1.28084	0.357094	0.0319551	0.808243	yes	up	GO:0016020;GO:0016817;GO:0008152;GO:0005525	rno:303163;rno:100362733		pep chromosome:Rnor_6.0:10:43613931:43653390:1 gene:ENSRNOG00000027008.6 transcript:ENSRNOT00000039335.5 gene_biotype:protein_coding transcript_biotype:protein_coding gene_symbol:Igtp description:interferon gamma induced GTPase [Source:RGD Symbol;Acc:1306896]
ENSRNOP00000014103.1	91.3333	116.333	1.27372	0.349051	0.0327751	0.808243	yes	up	GO:0005615;GO:0016358;GO:0032691;GO:0043627;GO:0005737;GO:0051464;GO:0051965;GO:0050728;GO:0040013;GO:0001937;GO:0046697;GO:0061098;GO:0043066;GO:0060124;GO:0051461;GO:0008542;GO:0032024;GO:0042322;GO:0031768;GO:0030296;GO:0008154;GO:0046010;GO:0045409;GO:0060079;GO:0030424;GO:0007186;GO:0016608;GO:0000187;GO:0032100;GO:0046676;GO:0008343;GO:0007204;GO:0042536;GO:0001696	rno:59301		pep chromosome:Rnor_6.0:4:145674157:145678066:-1 gene:ENSRNOG00000010349.4 transcript:ENSRNOT00000014103.1 gene_biotype:protein_coding transcript_biotype:protein_coding gene_symbol:Ghrl description:ghrelin and obestatin prepropeptide [Source:RGD Symbol;Acc:632283]
ENSRNOP00000039818.3	88.8333	112.9	1.27092	0.345872	0.0172892	0.808243	yes	up	GO:0045298;GO:0051402;GO:0006096;GO:0060359;GO:0055114;GO:0071346;GO:0017148;GO:0005829;GO:0097452;GO:0005739;GO:0005886;GO:0070062;GO:0005634;GO:0000226;GO:0006094;GO:0015630;GO:0042802;GO:0051287;GO:0008017;GO:0050661;GO:0035606;GO:0030529;GO:0005811;GO:0035605;GO:0007275;GO:0050821;GO:0004365		KOG0657	pep chromosome:Rnor_6.0:18:63824407:63825408:-1 gene:ENSRNOG00000048704.2 transcript:ENSRNOT00000043709.4 gene_biotype:protein_coding transcript_biotype:protein_coding gene_symbol:RGD1562758 description:similar to glyceraldehyde-3-phosphate dehydrogenase [Source:RGD Symbol;Acc:1562758]
ENSRNOP00000026929.4	87.8667	111.6	1.27011	0.344949	0.0424287	0.808243	yes	up	GO:0043123;GO:0005794;GO:0046964;GO:1902559;GO:0016021;GO:0004871	rno:501103	KOG1581	pep chromosome:Rnor_6.0:9:17823400:17827032:-1 gene:ENSRNOG00000019900.6 transcript:ENSRNOT00000026929.6 gene_biotype:protein_coding transcript_biotype:protein_coding gene_symbol:Slc35b2 description:solute carrier family 35 member B2 [Source:RGD Symbol;Acc:1565318]
ENSRNOP00000033812.5	87.8333	111.5	1.26945	0.344203	0.0368012	0.808243	yes	up	GO:0016020;GO:0006302;GO:0005634;GO:0060330;GO:0003950;GO:0005737	rno:303905	KOG2633	pep chromosome:Rnor_6.0:11:67724076:67756799:-1 gene:ENSRNOG00000023463.5 transcript:ENSRNOT00000030975.5 gene_biotype:protein_coding transcript_biotype:protein_coding gene_symbol:Parp9 description:poly (ADP-ribose) polymerase family, member 9 [Source:RGD Symbol;Acc:1307534]
ENSRNOP00000037767.6	87.3667	110.7	1.26707	0.3415	0.0300936	0.808243	yes	up	GO:0005634;GO:0005524;GO:0030154	rno:303377		pep chromosome:Rnor_6.0:10:70298519:70309224:1 gene:ENSRNOG00000021719.7 transcript:ENSRNOT00000035730.6 gene_biotype:protein_coding transcript_biotype:protein_coding gene_symbol:Slfn5 description:schlafen family member 5 [Source:RGD Symbol;Acc:1312025]
ENSRNOP00000013043.5	90.1667	113.6	1.25989	0.333297	0.0273277	0.808243	yes	up	GO:0006769;GO:0014070;GO:0005615;GO:0008286;GO:0005737;GO:0051770;GO:0008144;GO:0004514;GO:0009435;GO:0070062;GO:0005634;GO:0007565;GO:0005125;GO:0060612;GO:0042803;GO:0046497;GO:0048661;GO:0045944;GO:0047280	rno:297508		pep chromosome:Rnor_6.0:6:52122085:52156472:1 gene:ENSRNOG00000009754.6 transcript:ENSRNOT00000013043.6 gene_biotype:protein_coding transcript_biotype:protein_coding gene_symbol:Nampt description:nicotinamide phosphoribosyltransferase [Source:RGD Symbol;Acc:631365]
ENSRNOP00000002150.4	89.1667	112.2	1.25832	0.331496	0.0418425	0.808243	yes	up	GO:0071108;GO:0004843;GO:0006511;GO:0032183;GO:0070536	rno:304150	KOG1863	pep chromosome:Rnor_6.0:11:15436269:15558638:1 gene:ENSRNOG00000001573.7 transcript:ENSRNOT00000002150.6 gene_biotype:protein_coding transcript_biotype:protein_coding gene_symbol:Usp25 description:ubiquitin specific peptidase 25 [Source:RGD Symbol;Acc:1309003]
ENSRNOP00000068714.1	90.6667	114.033	1.25772	0.330811	0.0495949	0.808243	yes	up	GO:0070062;GO:0016477;GO:0070053;GO:0050729;GO:0022409;GO:0050870;GO:0050766;GO:0005887;GO:0007229;GO:0009617;GO:0008284;GO:0008228			pep chromosome:Rnor_6.0:11:53515343:53575161:-1 gene:ENSRNOG00000001964.7 transcript:ENSRNOT00000078221.1 gene_biotype:protein_coding transcript_biotype:protein_coding gene_symbol:Cd47 description:Cd47 molecule [Source:RGD Symbol;Acc:2308]
ENSRNOP00000014213.2	92.1333	115.133	1.24964	0.32151	0.0374961	0.808243	yes	up	GO:0070062;GO:1900535;GO:0036114;GO:0042803;GO:0015937;GO:0043005;GO:0036042;GO:0051792;GO:0044297;GO:0005730;GO:0005829;GO:0016290;GO:0009062;GO:0036116	rno:26759	KOG2763	pep chromosome:Rnor_6.0:5:169364306:169450214:1 gene:ENSRNOG00000010580.8 transcript:ENSRNOT00000014213.4 gene_biotype:protein_coding transcript_biotype:protein_coding gene_symbol:Acot7 description:acyl-CoA thioesterase 7 [Source:RGD Symbol;Acc:628856]
ENSRNOP00000042091.5	89.9667	111.9	1.24379	0.314748	0.0140731	0.808243	yes	up	GO:0031625;GO:2001238;GO:0008285;GO:0051457;GO:0043153;GO:0031965;GO:0016605;GO:0045941;GO:0045930;GO:0007182;GO:0051974;GO:0050897;GO:0042406;GO:2000059;GO:0006919;GO:0003677;GO:0005730;GO:0090398;GO:0071353;GO:0045343;GO:0030308;GO:0016525;GO:0048384;GO:0032938;GO:0042803;GO:0046332;GO:0060444;GO:0010332;GO:0006821;GO:0032183;GO:0045087;GO:0032211;GO:0045892;GO:0006936;GO:0042771;GO:0001666;GO:…	rno:315713	KOG2177	pep chromosome:Rnor_6.0:8:63004870:63034226:-1 gene:ENSRNOG00000008400.8 transcript:ENSRNOT00000043434.6 gene_biotype:protein_coding transcript_biotype:protein_coding gene_symbol:Pml description:promyelocytic leukemia [Source:RGD Symbol;Acc:1562602]
ENSRNOP00000038926.5	89.2333	110.833	1.24206	0.312737	0.00304683	0.808243	yes	up	GO:0016020;GO:0005783;GO:0000502;GO:0006511;GO:0005829;GO:0070628;GO:1901799	rno:689852	KOG4761	pep chromosome:Rnor_6.0:3:147238114:147263275:-1 gene:ENSRNOG00000009640.6 transcript:ENSRNOT00000029620.5 gene_biotype:protein_coding transcript_biotype:protein_coding gene_symbol:Psmf1 description:proteasome inhibitor subunit 1 [Source:RGD Symbol;Acc:1587528]
ENSRNOP00000023914.5	92.4667	113.733	1.22999	0.29865	0.0442664	0.808243	yes	up	GO:0043765;GO:0070062;GO:0008152;GO:0044824;GO:0042578;GO:0005739	rno:361239	KOG2984	pep chromosome:Rnor_6.0:17:31498883:31535172:-1 gene:ENSRNOG00000017577.6 transcript:ENSRNOT00000023914.6 gene_biotype:protein_coding transcript_biotype:protein_coding gene_symbol:Bphl description:biphenyl hydrolase like [Source:RGD Symbol;Acc:1307572]
ENSRNOP00000073939.1	95.7333	117.333	1.22563	0.29352	0.0126676	0.808243	yes	up				pep chromosome:Rnor_6.0:3:19495628:19495915:1 gene:ENSRNOG00000052969.1 transcript:ENSRNOT00000077990.1 gene_biotype:protein_coding transcript_biotype:protein_coding gene_symbol:Igkv4-53 description:immunoglobulin kappa variable 4-53 [Source:MGI Symbol;Acc:MGI:2686266]
ENSRNOP00000016842.4	89	108.5	1.2191	0.285818	0.0218879	0.808243	yes	up	GO:0004441;GO:0046872;GO:0046854	rno:316376	KOG3099	pep chromosome:Rnor_6.0:9:53546018:53574690:1 gene:ENSRNOG00000012375.5 transcript:ENSRNOT00000016842.5 gene_biotype:protein_coding transcript_biotype:protein_coding gene_symbol:Inpp1 description:inositol polyphosphate-1-phosphatase [Source:RGD Symbol;Acc:1306071]
ENSRNOP00000024658.7	89.5333	109.133	1.21891	0.285595	0.0196477	0.808243	yes	up	GO:0035725;GO:0005415;GO:0001895;GO:0015211;GO:0001882;GO:0005887;GO:0015860;GO:0034394	rno:60423	KOG3747	pep chromosome:Rnor_6.0:3:114355798:114647382:1 gene:ENSRNOG00000028668.6 transcript:ENSRNOT00000024658.7 gene_biotype:protein_coding transcript_biotype:protein_coding gene_symbol:Slc28a2 description:solute carrier family 28 member 2 [Source:RGD Symbol;Acc:61840]
ENSRNOP00000059051.2	95.7667	116.2	1.21337	0.279015	0.0417692	0.808243	yes	up	GO:0016020;GO:0016310;GO:0034244;GO:0006275;GO:0030054;GO:0006687;GO:0019901;GO:0009313;GO:0070062;GO:0035265;GO:0070734;GO:0005694;GO:0007286;GO:0007178;GO:0005764;GO:0046976;GO:0097066;GO:0006508;GO:0005524;GO:0055087;GO:0032496;GO:0004386;GO:0051567;GO:0000122;GO:0008283;GO:0008270;GO:0005739;GO:0006397;GO:0004252;GO:0072562;GO:0009566;GO:0002039;GO:0009069;GO:0018027;GO:0005024;GO:0006957;GO:…	rno:24231;rno:294257	KOG3627	pep chromosome:Rnor_6.0:20:4536263:4561062:-1 gene:ENSRNOG00000000419.10 transcript:ENSRNOT00000065044.4 gene_biotype:protein_coding transcript_biotype:protein_coding gene_symbol:Cfb description:complement factor B [Source:RGD Symbol;Acc:2204]
ENSRNOP00000072283.1	92.7	112.133	1.20964	0.274574	0.00834193	0.808243	yes	up	GO:0009897;GO:0005737;GO:0009636;GO:0016021;GO:0048627;GO:0050840;GO:0051384;GO:0042476;GO:0070062;GO:0005925;GO:0008092;GO:0051591;GO:0055002;GO:0042060;GO:0007267;GO:0042542;GO:0060009;GO:0006954;GO:0051592;GO:0060070;GO:0007155;GO:0008022;GO:0043234;GO:0001948;GO:0001657	rno:25216		pep chromosome:Rnor_6.0:6:33885495:33908016:1 gene:ENSRNOG00000059947.1 transcript:ENSRNOT00000086633.1 gene_biotype:protein_coding transcript_biotype:protein_coding gene_symbol:Sdc1 description:syndecan 1 [Source:RGD Symbol;Acc:3648]
ENSRNOP00000006599.6	94.8667	114.3	1.20485	0.268852	0.0265196	0.808243	yes	up	GO:0043231;GO:0008152;GO:0017111;GO:0005525;GO:0005737	rno:688393	KOG1532	pep chromosome:Rnor_6.0:6:26255083:26272755:-1 gene:ENSRNOG00000004941.7 transcript:ENSRNOT00000006599.6 gene_biotype:protein_coding transcript_biotype:protein_coding gene_symbol:Gpn1 description:GPN-loop GTPase 1 [Source:RGD Symbol;Acc:1589985]
ENSRNOP00000023893.6	86.6667	104.333	1.20385	0.267651	0.0485412	0.808243	yes	up	GO:0030515;GO:0000287;GO:0070062;GO:0005634;GO:0005982;GO:0050072;GO:0006000;GO:0005985;GO:0006013;GO:0019144;GO:0047631;GO:0009191;GO:0006144;GO:0017110	rno:361274	KOG3041	pep chromosome:Rnor_6.0:17:76387031:76410294:-1 gene:ENSRNOG00000017741.6 transcript:ENSRNOT00000023892.6 gene_biotype:protein_coding transcript_biotype:protein_coding gene_symbol:Nudt5 description:nudix hydrolase 5 [Source:RGD Symbol;Acc:1359284]
ENSRNOP00000003514.3	112.267	92.7	0.825713	-0.276288	0.0140999	0.808243	yes	down	GO:0070062;GO:0003677;GO:0006355;GO:0019722;GO:0000932;GO:0003730;GO:0005829;GO:0000177;GO:0043488;GO:0043186	rno:260416	KOG3070	pep chromosome:Rnor_6.0:10:7041510:7055101:1 gene:ENSRNOG00000002610.5 transcript:ENSRNOT00000003514.5 gene_biotype:protein_coding transcript_biotype:protein_coding gene_symbol:Carhsp1 description:calcium regulated heat stable protein 1 [Source:RGD Symbol;Acc:708415]
ENSRNOP00000032882.1	110.467	91	0.823778	-0.279673	0.00363227	0.808243	yes	down	GO:0003677;GO:0005515;GO:0044822;GO:0005730;GO:0006334;GO:0000786	rno:500252	KOG4012	pep chromosome:Rnor_6.0:4:119889371:119889949:-1 gene:ENSRNOG00000027722.1 transcript:ENSRNOT00000033687.1 gene_biotype:protein_coding transcript_biotype:protein_coding gene_symbol:H1fx description:H1 histone family, member X [Source:RGD Symbol;Acc:1565596]
ENSRNOP00000049779.2	112.133	92.3333	0.823424	-0.280292	0.0145165	0.808243	yes	down	GO:0097502;GO:0006506;GO:0004582;GO:0031647;GO:0030176;GO:0033185;GO:0000136	rno:502017;rno:100910177	KOG4841	pep chromosome:Rnor_6.0:2:188583664:188584179:1 gene:ENSRNOG00000029077.2 transcript:ENSRNOT00000045477.2 gene_biotype:protein_coding transcript_biotype:protein_coding gene_symbol:Dpm3 description:dolichyl-phosphate mannosyltransferase subunit 3 [Source:RGD Symbol;Acc:1561807]
ENSRNOP00000001968.1	112.267	92.3	0.82215	-0.282527	0.0315002	0.808243	yes	down	GO:0031965;GO:0005643;GO:0006999;GO:0005789;GO:0017056;GO:0015031;GO:0051028	rno:113975		pep chromosome:Rnor_6.0:12:24324590:24341938:1 gene:ENSRNOG00000001449.2 transcript:ENSRNOT00000001968.2 gene_biotype:protein_coding transcript_biotype:protein_coding gene_symbol:Pom121 description:POM121 transmembrane nucleoporin [Source:RGD Symbol;Acc:620680]
ENSRNOP00000055435.3	114.8	94.1	0.819686	-0.286856	0.0262828	0.808243	yes	down	GO:0000402;GO:0030324;GO:0005615;GO:0030335;GO:0050930;GO:0000401;GO:0030295;GO:0005737;GO:0032392;GO:0045860;GO:0010858;GO:0051384;GO:0005634;GO:0007165;GO:0005125;GO:0001654;GO:0045931;GO:0003681;GO:0002053;GO:0045639;GO:0043005;GO:0045944;GO:0045819		KOG0381	pep chromosome:Rnor_6.0:10:40994237:40994872:-1 gene:ENSRNOG00000038478.4 transcript:ENSRNOT00000058640.4 gene_biotype:protein_coding transcript_biotype:protein_coding gene_symbol:RGD1563668 description:similar to High mobility group protein 1 (HMG-1) [Source:RGD Symbol;Acc:1563668]
ENSRNOP00000053966.4	114.233	93.5667	0.819084	-0.287917	0.00980276	0.808243	yes	down	GO:0044822;GO:0070899;GO:0050660;GO:0005739		KOG2311	pep chromosome:Rnor_6.0:8:85808125:85831937:1 gene:ENSRNOG00000037659.4 transcript:ENSRNOT00000057138.4 gene_biotype:protein_coding transcript_biotype:protein_coding gene_symbol:Mto1 description:mitochondrial tRNA translation optimization 1 [Source:RGD Symbol;Acc:1308830]
ENSRNOP00000067174.1	111.467	91.0667	0.816986	-0.291617	0.0415254	0.808243	yes	down	GO:0005615;GO:0030836;GO:0045214;GO:0016363;GO:0046716;GO:0003779;GO:0031674;GO:0015629	rno:366624	KOG1735	pep chromosome:Rnor_6.0:6:75759140:75763185:-1 gene:ENSRNOG00000045892.1 transcript:ENSRNOT00000072589.1 gene_biotype:protein_coding transcript_biotype:protein_coding gene_symbol:Cfl2 description:cofilin 2 [Source:RGD Symbol;Acc:1306982]
ENSRNOP00000073827.1	110.267	89.9333	0.815599	-0.294069	0.0229572	0.808243	yes	down	GO:0046907;GO:0005925;GO:0005737;GO:0030027;GO:0030175;GO:0003779;GO:0005522;GO:0050699;GO:0008154;GO:0001725;GO:0001843;GO:0017124;GO:0005886;GO:0007411;GO:0045202	rno:360891	KOG4590	pep chromosome:Rnor_6.0:13:100300199:100414226:-1 gene:ENSRNOG00000031934.5 transcript:ENSRNOT00000085188.1 gene_biotype:protein_coding transcript_biotype:protein_coding gene_symbol:Enah description:enabled homolog (Drosophila) [Source:RGD Symbol;Acc:1307666]
ENSRNOP00000009960.6	106.933	87.1333	0.814838	-0.295415	0.00727528	0.808243	yes	down	GO:0006810;GO:0016021	rno:305438	KOG3511	pep chromosome:Rnor_6.0:14:79538911:79912333:1 gene:ENSRNOG00000007033.7 transcript:ENSRNOT00000009960.7 gene_biotype:protein_coding transcript_biotype:protein_coding gene_symbol:Sorcs2 description:sortilin-related VPS10 domain containing receptor 2 [Source:RGD Symbol;Acc:1310621]
ENSRNOP00000072201.1	109.9	89.4333	0.81377	-0.297307	0.0191638	0.808243	yes	down	GO:0045298;GO:0005634;GO:0005925;GO:0005874;GO:0032273;GO:0008017;GO:0048471;GO:0046785;GO:0001578;GO:0005886	rno:361466	KOG4070	pep chromosome:Rnor_6.0:1:31870983:31881531:-1 gene:ENSRNOG00000028261.6 transcript:ENSRNOT00000081225.1 gene_biotype:protein_coding transcript_biotype:protein_coding gene_symbol:Tppp description:tubulin polymerization promoting protein [Source:RGD Symbol;Acc:1310121]
ENSRNOP00000003247.3	111.967	91	0.812742	-0.299131	0.026356	0.808243	yes	down	GO:0005730;GO:0006281;GO:0051155;GO:0045944;GO:0040008;GO:0016568	rno:317413	KOG3001	pep chromosome:Rnor_6.0:X:107394486:107405564:-1 gene:ENSRNOG00000002389.5 transcript:ENSRNOT00000003247.5 gene_biotype:protein_coding transcript_biotype:protein_coding gene_symbol:Morf4l2 description:mortality factor 4 like 2 [Source:RGD Symbol;Acc:1359471]
ENSRNOP00000065369.1	110.933	90.0667	0.811899	-0.300628	0.0010447	0.630406	yes	down	GO:0008168;GO:0032259	rno:688407	KOG1541	pep chromosome:Rnor_6.0:12:24767351:24775891:-1 gene:ENSRNOG00000046700.1 transcript:ENSRNOT00000074851.1 gene_biotype:protein_coding transcript_biotype:protein_coding gene_symbol:Wbscr27 description:Williams Beuren syndrome chromosome region 27 [Source:RGD Symbol;Acc:1588881]
ENSRNOP00000004662.1	106.367	86.1667	0.810091	-0.303844	0.010126	0.808243	yes	down	GO:0031100;GO:0034374;GO:0043627;GO:0033344;GO:0060695;GO:0034361;GO:0009749;GO:0042157;GO:0006457;GO:0009395;GO:0070062;GO:0042493;GO:0031210;GO:0030300;GO:0050996;GO:0008035;GO:0015759;GO:0033700;GO:0018158;GO:0043691;GO:0006656;GO:0060192;GO:0008203;GO:0010903;GO:0070653;GO:0015485;GO:0055102;GO:0046982;GO:0060621;GO:0034190;GO:0050995;GO:0042627;GO:0006631;GO:0002740;GO:0042632;GO:0051384;GO:…	rno:25649		pep chromosome:Rnor_6.0:13:89597138:89598802:1 gene:ENSRNOG00000003500.4 transcript:ENSRNOT00000004662.4 gene_biotype:protein_coding transcript_biotype:protein_coding gene_symbol:Apoa2 description:apolipoprotein A2 [Source:RGD Symbol;Acc:2131]
ENSRNOP00000028195.1	107.333	86.8	0.808696	-0.306331	0.0264668	0.808243	yes	down	GO:0005788;GO:0008083;GO:0008052;GO:0008344;GO:0007616;GO:0042490;GO:0008283;GO:0005576;GO:0007402;GO:0061193;GO:0060384;GO:0007165;GO:0005166;GO:0008544;GO:0060548;GO:0040007;GO:0048167	rno:25730		pep chromosome:Rnor_6.0:1:101405314:101408145:1 gene:ENSRNOG00000020783.2 transcript:ENSRNOT00000028194.2 gene_biotype:protein_coding transcript_biotype:protein_coding gene_symbol:Ntf4 description:neurotrophin 4 [Source:RGD Symbol;Acc:3212]
ENSRNOP00000033018.4	115.367	93.0333	0.806414	-0.310407	0.0485772	0.808243	yes	down	GO:0005097;GO:0005634;GO:0032851;GO:0032880	rno:360937	KOG4436	pep chromosome:Rnor_6.0:14:45598743:45797887:-1 gene:ENSRNOG00000002180.8 transcript:ENSRNOT00000029209.7 gene_biotype:protein_coding transcript_biotype:protein_coding gene_symbol:Tbc1d1 description:TBC1 domain family member 1 [Source:RGD Symbol;Acc:1304562]
ENSRNOP00000025784.1	109.467	88.0333	0.804202	-0.31437	0.0131952	0.808243	yes	down	GO:0007399;GO:0070062;GO:0016324;GO:1902475;GO:0030154;GO:0015179;GO:0019814;GO:0005730;GO:0005829;GO:0042605;GO:0006955;GO:0015804;GO:0016021	rno:50719	KOG1287	pep chromosome:Rnor_6.0:19:54693959:54722563:-1 gene:ENSRNOG00000018824.2 transcript:ENSRNOT00000025784.2 gene_biotype:protein_coding transcript_biotype:protein_coding gene_symbol:Slc7a5 description:solute carrier family 7 member 5 [Source:RGD Symbol;Acc:620639]
ENSRNOP00000046298.5	116.1	92.8333	0.799598	-0.322653	0.00123963	0.630406	yes	down	GO:0004867;GO:0010951;GO:0005604	rno:312115	KOG3544;KOG1217	pep chromosome:Rnor_6.0:4:34048533:34194764:-1 gene:ENSRNOG00000033618.5 transcript:ENSRNOT00000045270.5 gene_biotype:protein_coding transcript_biotype:protein_coding gene_symbol:Col28a1 description:collagen type XXVIII alpha 1 chain [Source:RGD Symbol;Acc:1564680]
ENSRNOP00000027445.5	111.967	89.2667	0.797261	-0.326876	0.0374416	0.808243	yes	down	GO:0001725;GO:0030018;GO:0005509;GO:0016460		KOG0031	pep chromosome:Rnor_6.0:3:152857592:152863960:1 gene:ENSRNOG00000020246.7 transcript:ENSRNOT00000027445.7 gene_biotype:protein_coding transcript_biotype:protein_coding gene_symbol:Myl9 description:myosin light chain 9 [Source:RGD Symbol;Acc:1311235]
ENSRNOP00000032018.6	115.033	91.6	0.796291	-0.328632	0.0423063	0.808243	yes	down	GO:0045298;GO:0006810;GO:0000226;GO:0005874;GO:0008017;GO:0048813;GO:0048471;GO:0005794;GO:0005516;GO:0032418	rno:29457		pep chromosome:Rnor_6.0:1:164225934:164292093:1 gene:ENSRNOG00000027204.6 transcript:ENSRNOT00000034389.6 gene_biotype:protein_coding transcript_biotype:protein_coding gene_symbol:Map6 description:microtubule-associated protein 6 [Source:RGD Symbol;Acc:61804]
ENSRNOP00000026754.6	112.733	89.6667	0.795387	-0.33027	0.0337161	0.808243	yes	down	GO:0008083;GO:0007165;GO:0000785;GO:0005737;GO:0005730;GO:0008283;GO:0003682;GO:0040007	rno:252941	KOG1904	pep chromosome:Rnor_6.0:1:143702853:143751789:-1 gene:ENSRNOG00000019740.7 transcript:ENSRNOT00000026754.7 gene_biotype:protein_coding transcript_biotype:protein_coding gene_symbol:Hdgfrp3 description:hepatoma-derived growth factor, related protein 3 [Source:RGD Symbol;Acc:628773]
ENSRNOP00000069401.1	110.1	87.1	0.791099	-0.33807	0.038931	0.808243	yes	down	GO:0016021			pep chromosome:Rnor_6.0:5:58303768:58309644:-1 gene:ENSRNOG00000022751.4 transcript:ENSRNOT00000085709.1 gene_biotype:protein_coding transcript_biotype:protein_coding gene_symbol:Fam205c description:family with sequence similarity 205, member C [Source:RGD Symbol;Acc:1561387]
ENSRNOP00000013272.5	107.133	84.7333	0.790915	-0.338406	0.031124	0.808243	yes	down	GO:0030125;GO:0005515;GO:0005905;GO:0006897;GO:0015031;GO:0005886	rno:312694	KOG2500	pep chromosome:Rnor_6.0:4:155709613:155724790:1 gene:ENSRNOG00000009236.6 transcript:ENSRNOT00000013272.6 gene_biotype:protein_coding transcript_biotype:protein_coding gene_symbol:Necap1 description:NECAP endocytosis associated 1 [Source:RGD Symbol;Acc:1306053]
ENSRNOP00000073681.1	111.567	87.8667	0.787571	-0.344518	0.0176931	0.808243	yes	down	GO:0005515;GO:0044822;GO:0006334;GO:0031490;GO:0005719;GO:0016584;GO:0000786	rno:684681	KOG4012	pep chromosome:Rnor_6.0:17:43639749:43640387:-1 gene:ENSRNOG00000054978.1 transcript:ENSRNOT00000087731.1 gene_biotype:protein_coding transcript_biotype:protein_coding gene_symbol:Hist1h1c description:histone cluster 1 H1 family member c [Source:RGD Symbol;Acc:1587893]
ENSRNOP00000016975.4	112	87.8667	0.784524	-0.350111	0.0324494	0.808243	yes	down	GO:0005634;GO:0030154;GO:0007507;GO:0006357;GO:0005667;GO:0043565;GO:0048561;GO:0045449;GO:0003700	rno:306655	KOG0773	pep chromosome:Rnor_6.0:1:32634796:32643771:-1 gene:ENSRNOG00000012720.4 transcript:ENSRNOT00000016975.4 gene_biotype:protein_coding transcript_biotype:protein_coding gene_symbol:Irx4 description:iroquois homeobox 4 [Source:RGD Symbol;Acc:1309309]
ENSRNOP00000066015.1	113.567	88.2667	0.777223	-0.363599	0.00179983	0.74865	yes	down	GO:0007165;GO:0046966;GO:0000785;GO:0005737;GO:0051091;GO:0005730;GO:0005667;GO:0061178;GO:0045944;GO:0016568;GO:0031492			pep chromosome:Rnor_6.0:8:90628209:90664554:-1 gene:ENSRNOG00000031032.6 transcript:ENSRNOT00000074896.3 gene_biotype:protein_coding transcript_biotype:protein_coding gene_symbol:Hmgn3 description:high mobility group nucleosomal binding domain 3 [Source:RGD Symbol;Acc:1359106]
ENSRNOP00000064187.1	110.2	85.4333	0.775257	-0.367253	0.0290449	0.808243	yes	down				pep chromosome:Rnor_6.0:17:31947446:31947751:-1 gene:ENSRNOG00000049193.1 transcript:ENSRNOT00000074609.1 gene_biotype:protein_coding transcript_biotype:protein_coding gene_symbol:AABR07027458.1
ENSRNOP00000030072.5	112.467	86.8333	0.772081	-0.373177	0.0421071	0.808243	yes	down	GO:0005576;GO:0005739;GO:0045087	rno:685888	KOG3245	pep chromosome:Rnor_6.0:9:30243610:30251388:-1 gene:ENSRNOG00000028087.5 transcript:ENSRNOT00000035033.5 gene_biotype:protein_coding transcript_biotype:protein_coding gene_symbol:Sdhaf4 description:succinate dehydrogenase complex assembly factor 4 [Source:RGD Symbol;Acc:1588998]
ENSRNOP00000073832.1	113	86.9667	0.769617	-0.377788	0.000605641	0.630406	yes	down	GO:0005634;GO:0003677;GO:0046982;GO:0006334;GO:0000786	rno:685909;rno:498894	KOG1757	pep chromosome:Rnor_6.0:14:86687782:86706626:-1 gene:ENSRNOG00000052275.1 transcript:ENSRNOT00000082893.1 gene_biotype:protein_coding transcript_biotype:protein_coding gene_symbol:H2afv description:H2A histone family, member V [Source:RGD Symbol;Acc:1587865]
ENSRNOP00000028097.4	113.967	87.1333	0.764551	-0.387315	0.0399266	0.808243	yes	down	GO:0006401;GO:0005634;GO:0032299	rno:100361939		pep chromosome:Rnor_6.0:1:220966655:220967825:1 gene:ENSRNOG00000020700.6 transcript:ENSRNOT00000028097.6 gene_biotype:protein_coding transcript_biotype:protein_coding gene_symbol:Rnaseh2c description:ribonuclease H2, subunit C [Source:RGD Symbol;Acc:2319141]
ENSRNOP00000053799.2	112.933	85.7333	0.75915	-0.397543	0.00696129	0.808243	yes	down		rno:292764	KOG3973	pep chromosome:Rnor_6.0:1:88095241:88098785:-1 gene:ENSRNOG00000024036.5 transcript:ENSRNOT00000056964.3 gene_biotype:protein_coding transcript_biotype:protein_coding gene_symbol:Fam98c description:family with sequence similarity 98, member C [Source:RGD Symbol;Acc:1303117]
ENSRNOP00000029782.5	111.033	83.4	0.751126	-0.412874	0.0320042	0.808243	yes	down	GO:0003779;GO:0005856;GO:0031032;GO:0005516	rno:65204	KOG2046	pep chromosome:Rnor_6.0:8:23113048:23121761:1 gene:ENSRNOG00000027736.6 transcript:ENSRNOT00000029577.6 gene_biotype:protein_coding transcript_biotype:protein_coding gene_symbol:Cnn1 description:calponin 1 [Source:RGD Symbol;Acc:621883]
ENSRNOP00000016163.5	120.267	89.2667	0.742239	-0.430043	0.0457742	0.808243	yes	down	GO:0070062;GO:0016020;GO:0044822;GO:0042802;GO:0005737	rno:287433		pep chromosome:Rnor_6.0:10:56237755:56257890:1 gene:ENSRNOG00000011876.7 transcript:ENSRNOT00000016163.7 gene_biotype:protein_coding transcript_biotype:protein_coding gene_symbol:Fxr2 description:FMR1 autosomal homolog 2 [Source:RGD Symbol;Acc:1307011]
ENSRNOP00000021645.2	113.7	83.9667	0.738493	-0.437344	0.00710518	0.808243	yes	down	GO:0070062;GO:0090502;GO:0051252;GO:0006935;GO:0016892;GO:0005737;GO:0003676	rno:100361909		pep chromosome:Rnor_6.0:15:28260411:28260866:1 gene:ENSRNOG00000025515.1 transcript:ENSRNOT00000021645.2 gene_biotype:protein_coding transcript_biotype:protein_coding gene_symbol:Ear1 description:eosinophil-associated, ribonuclease A family, member 1 [Source:RGD Symbol;Acc:2324564]
ENSRNOP00000063916.1	108.067	78.9	0.730105	-0.453824	0.0292286	0.808243	yes	down	GO:0006508;GO:0004222;GO:0008270;GO:0016021;GO:0005886;GO:0006954	rno:25727;rno:100911405	KOG3714	pep chromosome:Rnor_6.0:18:15063079:15089988:-1 gene:ENSRNOG00000049345.2 transcript:ENSRNOT00000074116.2 gene_biotype:protein_coding transcript_biotype:protein_coding gene_symbol:Mep1b description:meprin A subunit beta [Source:RGD Symbol;Acc:3081]
ENSRNOP00000009544.6	126.133	91.8333	0.728066	-0.45786	0.0429891	0.808243	yes	down	GO:0010008;GO:0016176;GO:0005515;GO:0005829;GO:0043020;GO:0032266;GO:0043085	rno:500904	KOG4773	pep chromosome:Rnor_6.0:7:119482272:119499425:1 gene:ENSRNOG00000006940.6 transcript:ENSRNOT00000009544.6 gene_biotype:protein_coding transcript_biotype:protein_coding gene_symbol:Ncf4 description:neutrophil cytosolic factor 4 [Source:RGD Symbol;Acc:1593157]
ENSRNOP00000054678.2	112.633	81.5667	0.724179	-0.465582	0.00843665	0.808243	yes	down	GO:0070062;GO:0030246;GO:0008083;GO:0008283;GO:0007165;GO:0040007	rno:24714	KOG4297	pep chromosome:Rnor_6.0:4:109497962:109501082:1 gene:ENSRNOG00000006486.8 transcript:ENSRNOT00000057869.5 gene_biotype:protein_coding transcript_biotype:protein_coding gene_symbol:Reg1a description:regenerating family member 1 alpha [Source:RGD Symbol;Acc:3552]
ENSRNOP00000011840.5	119.467	86.2333	0.721819	-0.470291	0.0182986	0.808243	yes	down	GO:0005654;GO:0003677;GO:0005515;GO:0097191;GO:0006284;GO:0005730;GO:0003950;GO:0006471	rno:290027	KOG1037	pep chromosome:Rnor_6.0:15:27739251:27749648:1 gene:ENSRNOG00000008892.6 transcript:ENSRNOT00000011840.6 gene_biotype:protein_coding transcript_biotype:protein_coding gene_symbol:Parp2 description:poly (ADP-ribose) polymerase 2 [Source:RGD Symbol;Acc:1310568]
ENSRNOP00000003908.3	111.667	79.7667	0.714328	-0.485341	0.0455215	0.808243	yes	down	GO:0016323;GO:0030658;GO:0016324;GO:0005791;GO:0031526;GO:0006885;GO:0016529;GO:0006807;GO:0005515;GO:0004089;GO:0008270;GO:0070062;GO:0042493;GO:0031362;GO:0030667;GO:0048513;GO:0015670;GO:0006730;GO:0005793;GO:0005802;GO:0048471;GO:0015701;GO:0048545;GO:0042383	rno:29242	KOG0382	pep chromosome:Rnor_6.0:10:72272248:72281067:1 gene:ENSRNOG00000002916.7 transcript:ENSRNOT00000003908.5 gene_biotype:protein_coding transcript_biotype:protein_coding gene_symbol:Car4 description:carbonic anhydrase 4 [Source:RGD Symbol;Acc:2242]
ENSRNOP00000042392.2	115.033	81.3667	0.707331	-0.499542	0.0142033	0.808243	yes	down	GO:0045298;GO:0005874;GO:0034185;GO:0031116;GO:0007420;GO:0019901;GO:0045773;GO:0071813;GO:0005829;GO:0010033;GO:0007584;GO:0010506;GO:0017124;GO:0036464;GO:0005886;GO:0051721;GO:0044295;GO:0007565;GO:0008088;GO:0047497;GO:0008631;GO:0060632;GO:0008017;GO:0034399;GO:0001764;GO:0032387;GO:0007628;GO:0005930	rno:29477		pep chromosome:Rnor_6.0:10:92337879:92382637:1 gene:ENSRNOG00000005133.9 transcript:ENSRNOT00000042984.5 gene_biotype:protein_coding transcript_biotype:protein_coding gene_symbol:Mapt description:microtubule-associated protein tau [Source:RGD Symbol;Acc:69329]
ENSRNOP00000011991.3	118.467	82.3333	0.694992	-0.524933	0.0282036	0.808243	yes	down	GO:0007399;GO:0070062;GO:0005634;GO:0044822;GO:0030036;GO:0005515;GO:0008270;GO:0015629	rno:29276	KOG1700	pep chromosome:Rnor_6.0:13:52553775:52575051:1 gene:ENSRNOG00000008937.5 transcript:ENSRNOT00000011991.5 gene_biotype:protein_coding transcript_biotype:protein_coding gene_symbol:Csrp1 description:cysteine and glycine-rich protein 1 [Source:RGD Symbol;Acc:62053]
ENSRNOP00000069353.1	135.767	92.4	0.680579	-0.555165	0.0435357	0.808243	yes	down	GO:0005634;GO:0038032;GO:0043547;GO:0005886;GO:0005737;GO:0005096	rno:308118	KOG3589	pep chromosome:Rnor_6.0:1:42494166:42587666:-1 gene:ENSRNOG00000018690.7 transcript:ENSRNOT00000083225.1 gene_biotype:protein_coding transcript_biotype:protein_coding gene_symbol:Rgs17 description:regulator of G-protein signaling 17 [Source:RGD Symbol;Acc:1305515]
ENSRNOP00000013184.5	129.933	88.3667	0.680092	-0.556197	0.0356622	0.808243	yes	down	GO:0045298;GO:0000922;GO:0008152;GO:0005874;GO:0031982;GO:0008017;GO:0048471;GO:0008091;GO:0005868;GO:0003777;GO:0036464;GO:0000777;GO:0030507;GO:0047496	rno:29564	KOG1587	pep chromosome:Rnor_6.0:4:30807879:31121090:1 gene:ENSRNOG00000009700.5 transcript:ENSRNOT00000013184.4 gene_biotype:protein_coding transcript_biotype:protein_coding gene_symbol:Dync1i1 description:dynein cytoplasmic 1 intermediate chain 1 [Source:RGD Symbol;Acc:2512]
ENSRNOP00000057764.2	120.233	79.8	0.663709	-0.591376	0.00972196	0.808243	yes	down	GO:0005634;GO:0005829;GO:0005516	rno:25510		pep chromosome:Rnor_6.0:11:36851038:36912229:1 gene:ENSRNOG00000001628.6 transcript:ENSRNOT00000061047.3 gene_biotype:protein_coding transcript_biotype:protein_coding gene_symbol:Pcp4 description:Purkinje cell protein 4 [Source:RGD Symbol;Acc:3271]
ENSRNOP00000015576.6	116.633	76.5	0.655902	-0.608449	0.00637061	0.808243	yes	down	GO:0051291;GO:0007015;GO:0051018;GO:0019904;GO:0043234;GO:0008104;GO:0007178	rno:298024		pep chromosome:Rnor_6.0:5:74941802:74982401:1 gene:ENSRNOG00000011504.7 transcript:ENSRNOT00000015576.6 gene_biotype:protein_coding transcript_biotype:protein_coding gene_symbol:Akap2 description:A-kinase anchoring protein 2 [Source:RGD Symbol;Acc:1305135]
ENSRNOP00000073686.1	119.667	75.3333	0.629526	-0.667661	0.00115799	0.630406	yes	down	GO:0032496;GO:0017144;GO:0055114;GO:0006691;GO:0042376;GO:0042373;GO:0050221;GO:0033574;GO:0005829;GO:0047021;GO:0005886;GO:0034698;GO:0018205;GO:0005634;GO:0005902;GO:0004090;GO:0006693;GO:0001542	rno:108348130;rno:102548733;rno:102556347	KOG1208	pep chromosome:Rnor_6.0:11:33812662:33865933:1 gene:ENSRNOG00000049911.3 transcript:ENSRNOT00000085961.1 gene_biotype:protein_coding transcript_biotype:protein_coding gene_symbol:LOC102556347 description:carbonyl reductase [NADPH] 1-like [Source:RGD Symbol;Acc:7631561]
ENSRNOP00000059945.3	119.1	62.1	0.521411	-0.939508	0.00256584	0.808243	yes	down	GO:0005788;GO:0006457;GO:0003756;GO:0034976;GO:0045454	rno:360722;rno:100911928	KOG0191	pep chromosome:Rnor_6.0:11:68493035:68578995:1 gene:ENSRNOG00000032327.4 transcript:ENSRNOT00000067984.1 gene_biotype:protein_coding transcript_biotype:protein_coding gene_symbol:Pdia5 description:protein disulfide isomerase family A, member 5 [Source:RGD Symbol;Acc:1359236]
ENSRNOP00000061991.2	155.267	27.7667	0.178832	-2.48332	0.00648677	0.808243	yes	down	GO:0016020	rno:293698	KOG4643	pep chromosome:Rnor_6.0:1:222102437:222118459:-1 gene:ENSRNOG00000024931.8 transcript:ENSRNOT00000067217.4 gene_biotype:protein_coding transcript_biotype:protein_coding gene_symbol:Ccdc88b description:coiled-coil domain containing 88B [Source:RGD Symbol;Acc:1311475]

## Sheet: NC_vs_B320.diff.exp.anno
Supplementary Table S1. Detailed information of 32 DEPs in NC vs. B320 comparison groups.
Accession	0mg	320mg	FC(320mg/0mg)	log2FC(320mg/0mg)	Pvalue(320mg/0mg)	FDR	significant	regulate	GO	KEGG	KOG	Description
ENSRNOP00000074057.1	76.7	109.733	1.43068	0.516703	0.0474561	0.724919	yes	up	GO:0008152;GO:0005524;GO:0045111;GO:0004386;GO:0005737;GO:0003725;GO:0003690;GO:1900245;GO:0005515;GO:1900246;GO:0003727	rno:108348254	KOG0949;KOG0948	pep chromosome:Rnor_6.0:16:29834086:29936307:-1 gene:ENSRNOG00000059097.1 transcript:ENSRNOT00000088707.1 gene_biotype:protein_coding transcript_biotype:protein_coding gene_symbol:Ddx60 description:DEAD (Asp-Glu-Ala-Asp) box polypeptide 60 [Source:MGI Symbol;Acc:MGI:2384570]
ENSRNOP00000001570.3	73.6667	106.4	1.44434	0.530414	0.0496297	0.724919	yes	up	GO:0016020;GO:0003677;GO:0008152;GO:0044822;GO:0005524;GO:0051607;GO:0005737;GO:0003725;GO:0005730;GO:0045071;GO:0001730;GO:0045087	rno:304545	KOG0001	pep chromosome:Rnor_6.0:12:47444104:47456894:-1 gene:ENSRNOG00000001187.5 transcript:ENSRNOT00000001570.4 gene_biotype:protein_coding transcript_biotype:protein_coding gene_symbol:Oasl description:2'-5'-oligoadenylate synthetase-like [Source:RGD Symbol;Acc:1308586]
ENSRNOP00000071968.1	86.6667	104.133	1.20154	0.264883	0.0103756	0.724919	yes	up	GO:0004471;GO:0045666;GO:0046982;GO:0006099;GO:0006525;GO:0008948;GO:0005667;GO:0005829;GO:0005739;GO:0003700;GO:0030145;GO:0071837;GO:0006090;GO:0070888;GO:0051262;GO:0051287;GO:0000790;GO:0006560;GO:0006108;GO:0004473;GO:0050661;GO:0015976;GO:0043425;GO:0035497;GO:0045944;GO:0009725;GO:0046332;GO:0045449	rno:24552	KOG1257	pep chromosome:Rnor_6.0:8:94258198:94368834:-1 gene:ENSRNOG00000009715.6 transcript:ENSRNOT00000078977.1 gene_biotype:protein_coding transcript_biotype:protein_coding gene_symbol:Me1 description:malic enzyme 1 [Source:RGD Symbol;Acc:3074]
ENSRNOP00000069149.1	90	108.6	1.20667	0.271027	0.0490365	0.724919	yes	up	GO:0008146;GO:0008152;GO:0005764	rno:367201	KOG1584	pep chromosome:Rnor_6.0:9:4081457:4280791:1 gene:ENSRNOG00000031833.5 transcript:ENSRNOT00000082579.1 gene_biotype:protein_coding transcript_biotype:protein_coding gene_symbol:Sult1c2 description:sulfotransferase family 1C member 2 [Source:RGD Symbol;Acc:621064]
ENSRNOP00000055435.3	114.8	91.0667	0.793264	-0.334128	0.00247937	0.724919	yes	down	GO:0000402;GO:0030324;GO:0005615;GO:0030335;GO:0050930;GO:0000401;GO:0030295;GO:0005737;GO:0032392;GO:0045860;GO:0010858;GO:0051384;GO:0005634;GO:0007165;GO:0005125;GO:0001654;GO:0045931;GO:0003681;GO:0002053;GO:0045639;GO:0043005;GO:0045944;GO:0045819		KOG0381	pep chromosome:Rnor_6.0:10:40994237:40994872:-1 gene:ENSRNOG00000038478.4 transcript:ENSRNOT00000058640.4 gene_biotype:protein_coding transcript_biotype:protein_coding gene_symbol:RGD1563668 description:similar to High mobility group protein 1 (HMG-1) [Source:RGD Symbol;Acc:1563668]
ENSRNOP00000071876.1	113.433	88.5	0.780194	-0.358095	0.0492126	0.724919	yes	down	GO:0045179;GO:0006869;GO:0009313;GO:0005319;GO:0061025;GO:0005730;GO:0009898;GO:0016004;GO:0005739;GO:0006689;GO:0007611;GO:0005889;GO:0032428;GO:0070062;GO:0005764;GO:0051345;GO:0008289;GO:0019915;GO:0050885	rno:282838		pep chromosome:Rnor_6.0:10:40438356:40450930:1 gene:ENSRNOG00000052219.1 transcript:ENSRNOT00000078910.1 gene_biotype:protein_coding transcript_biotype:protein_coding gene_symbol:Gm2a description:GM2 ganglioside activator [Source:RGD Symbol;Acc:628651]
ENSRNOP00000039001.3	76.1	102.8	1.35085	0.433872	0.0279892	0.724919	yes	up	GO:0042296;GO:0005524;GO:0005515;GO:0032020;GO:0016567;GO:0019941	rno:295704	KOG0422	pep chromosome:Rnor_6.0:3:72191533:72206188:1 gene:ENSRNOG00000030467.4 transcript:ENSRNOT00000044319.4 gene_biotype:protein_coding transcript_biotype:protein_coding gene_symbol:Ube2l6 description:ubiquitin-conjugating enzyme E2L 6 [Source:RGD Symbol;Acc:1307960]
ENSRNOP00000016163.5	120.267	90.4667	0.752217	-0.410779	0.0227709	0.724919	yes	down	GO:0070062;GO:0016020;GO:0044822;GO:0042802;GO:0005737	rno:287433		pep chromosome:Rnor_6.0:10:56237755:56257890:1 gene:ENSRNOG00000011876.7 transcript:ENSRNOT00000016163.7 gene_biotype:protein_coding transcript_biotype:protein_coding gene_symbol:Fxr2 description:FMR1 autosomal homolog 2 [Source:RGD Symbol;Acc:1307011]
ENSRNOP00000060874.1	89.7333	110.2	1.22808	0.296408	0.0469409	0.724919	yes	up	GO:0010867;GO:0043534;GO:0033344;GO:0005319;GO:0070328;GO:0005887;GO:0010886;GO:0031663;GO:0001786;GO:0001935;GO:0005765;GO:0070062;GO:0032497;GO:0008035;GO:0007155;GO:0044406;GO:0043654;GO:0002221;GO:0006898;GO:0006707;GO:0015920;GO:0050764;GO:0031528;GO:0034186;GO:0043691;GO:0051000;GO:0010899;GO:0006702;GO:0005901;GO:0015914;GO:0070508;GO:0042632;GO:0001875;GO:0034383;GO:0030169;GO:0034384;GO:…	rno:25073	KOG3776	pep chromosome:Rnor_6.0:12:36694960:36761455:1 gene:ENSRNOG00000000981.8 transcript:ENSRNOT00000064276.3 gene_biotype:protein_coding transcript_biotype:protein_coding gene_symbol:Scarb1 description:scavenger receptor class B, member 1 [Source:RGD Symbol;Acc:2302]
ENSRNOP00000022749.2	83.2333	108.667	1.30557	0.384676	0.0151638	0.724919	yes	up	GO:0001537;GO:0004394;GO:0018726;GO:0001517;GO:0050901;GO:0000139;GO:0018724;GO:0017095;GO:0005975;GO:0018723;GO:0018721;GO:0016021;GO:0050694;GO:0051922;GO:0006044;GO:0018727;GO:0034930;GO:0006477;GO:0050698;GO:0005802;GO:0016232;GO:0018725;GO:0018722;GO:0006954;GO:0080131	rno:307838		pep chromosome:Rnor_6.0:19:41631715:41640367:1 gene:ENSRNOG00000016953.3 transcript:ENSRNOT00000022749.3 gene_biotype:protein_coding transcript_biotype:protein_coding gene_symbol:Chst4 description:carbohydrate sulfotransferase 4 [Source:RGD Symbol;Acc:1310798]
ENSRNOP00000074017.1	105.4	57.9	0.549336	-0.86424	0.03867	0.724919	yes	down	GO:0005097;GO:0030904;GO:0032851		KOG1091	pep chromosome:Rnor_6.0:9:1313209:1745262:1 gene:ENSRNOG00000010637.7 transcript:ENSRNOT00000083387.1 gene_biotype:protein_coding transcript_biotype:protein_coding gene_symbol:Tbc1d5 description:TBC1 domain family, member 5 [Source:RGD Symbol;Acc:1561626]
ENSRNOP00000042095.4	112.067	80	0.713861	-0.486285	0.018396	0.724919	yes	down	GO:0001822;GO:0005874;GO:0005813;GO:0005737;GO:0030496;GO:0007067;GO:0090090;GO:0051168;GO:1900181;GO:0051013;GO:0051255;GO:0008285;GO:0010942	rno:365468		pep chromosome:Rnor_6.0:1:264768112:264776616:1 gene:ENSRNOG00000014969.7 transcript:ENSRNOT00000048843.5 gene_biotype:protein_coding transcript_biotype:protein_coding gene_symbol:Lzts2 description:leucine zipper tumor suppressor 2 [Source:RGD Symbol;Acc:1359249]
ENSRNOP00000008741.6	114.167	92.2667	0.808175	-0.30726	0.0109628	0.724919	yes	down	GO:0042254;GO:0044822;GO:0005730;GO:0005525	rno:362426	KOG1951	pep chromosome:Rnor_6.0:4:150443388:150471806:-1 gene:ENSRNOG00000006576.8 transcript:ENSRNOT00000008741.8 gene_biotype:protein_coding transcript_biotype:protein_coding gene_symbol:Bms1 description:BMS1 ribosome biogenesis factor [Source:RGD Symbol;Acc:1308043]
ENSRNOP00000066800.1	90.1	110.467	1.22605	0.294012	0.044086	0.724919	yes	up		rno:688163		pep chromosome:Rnor_6.0:10:84871680:84871982:1 gene:ENSRNOG00000049162.1 transcript:ENSRNOT00000073292.1 gene_biotype:protein_coding transcript_biotype:protein_coding gene_symbol:Prr15l description:proline rich 15-like [Source:RGD Symbol;Acc:1592397]
ENSRNOP00000008074.7	83.2333	111.4	1.33841	0.420516	0.0172375	0.724919	yes	up	GO:0016020;GO:0003143;GO:0072091;GO:0010837;GO:0035019;GO:0030857;GO:0060242;GO:0003682;GO:0048368;GO:0001570;GO:0045941;GO:0006975;GO:0030903;GO:0090263;GO:0016481;GO:0045944;GO:0003714;GO:0035329;GO:0030216;GO:0046622;GO:2001237;GO:0005829;GO:0005667;GO:0070064;GO:0048339;GO:0072307;GO:0005634;GO:0000785;GO:0001076;GO:0071480;GO:0044212;GO:0003713;GO:0008284		KOG0940	pep chromosome:Rnor_6.0:8:6135542:6203579:-1 gene:ENSRNOG00000005933.8 transcript:ENSRNOT00000008074.7 gene_biotype:protein_coding transcript_biotype:protein_coding gene_symbol:Yap1 description:yes-associated protein 1 [Source:RGD Symbol;Acc:1306035]
ENSRNOP00000017165.4	110.9	89.7	0.808837	-0.306079	0.0198218	0.724919	yes	down	GO:0004674;GO:0005524;GO:0009069;GO:0006468	rno:308201	KOG2268	pep chromosome:Rnor_6.0:1:59129951:59146776:1 gene:ENSRNOG00000012692.6 transcript:ENSRNOT00000017165.6 gene_biotype:protein_coding transcript_biotype:protein_coding gene_symbol:Riok2 description:RIO kinase 2 [Source:RGD Symbol;Acc:1311588]
ENSRNOP00000074639.1	104.967	83.5667	0.796126	-0.328932	0.0457332	0.724919	yes	down	GO:0070062;GO:0005615;GO:0007596;GO:0004867;GO:0010951;GO:0008201	rno:79224	KOG2392	pep chromosome:Rnor_6.0:11:87913806:87921679:-1 gene:ENSRNOG00000001865.7 transcript:ENSRNOT00000084973.1 gene_biotype:protein_coding transcript_biotype:protein_coding gene_symbol:Serpind1 description:serpin family D member 1 [Source:RGD Symbol;Acc:619854]
ENSRNOP00000028642.3	92.5	112.7	1.21838	0.284962	0.0279194	0.724919	yes	up	GO:0005515;GO:0050868;GO:0050728;GO:0045087;GO:0005737	rno:310663		pep chromosome:Rnor_6.0:2:196309790:196323881:-1 gene:ENSRNOG00000021100.4 transcript:ENSRNOT00000028642.4 gene_biotype:protein_coding transcript_biotype:protein_coding gene_symbol:Tnfaip8l2 description:TNF alpha induced protein 8 like 2 [Source:RGD Symbol;Acc:1310519]
ENSRNOP00000028288.5	113.9	93.4333	0.82031	-0.285759	0.00772828	0.724919	yes	down	GO:0030335;GO:0006355;GO:0033588	rno:363150	KOG4723	pep chromosome:Rnor_6.0:8:118525682:118541073:1 gene:ENSRNOG00000020847.7 transcript:ENSRNOT00000028288.7 gene_biotype:protein_coding transcript_biotype:protein_coding gene_symbol:Elp6 description:elongator acetyltransferase complex subunit 6 [Source:RGD Symbol;Acc:1305478]
ENSRNOP00000067656.1	109.533	88.4333	0.807365	-0.308708	0.0258543	0.724919	yes	down	GO:0000462;GO:0008283;GO:0005730;GO:0001829;GO:0045177;GO:0005737	rno:359727	KOG3871	pep chromosome:Rnor_6.0:9:15393330:15403117:1 gene:ENSRNOG00000049121.2 transcript:ENSRNOT00000075630.2 gene_biotype:protein_coding transcript_biotype:protein_coding gene_symbol:Bysl description:bystin-like [Source:RGD Symbol;Acc:727959]
ENSRNOP00000053966.4	114.233	92.1667	0.806828	-0.309667	0.0259291	0.724919	yes	down	GO:0044822;GO:0070899;GO:0050660;GO:0005739		KOG2311	pep chromosome:Rnor_6.0:8:85808125:85831937:1 gene:ENSRNOG00000037659.4 transcript:ENSRNOT00000057138.4 gene_biotype:protein_coding transcript_biotype:protein_coding gene_symbol:Mto1 description:mitochondrial tRNA translation optimization 1 [Source:RGD Symbol;Acc:1308830]
ENSRNOP00000074050.1	113.3	91.7	0.809356	-0.305154	0.018128	0.724919	yes	down	GO:0090385;GO:0032587;GO:0005515;GO:0007264;GO:0005769;GO:0070062;GO:0019882;GO:0006184;GO:0044351;GO:0030670;GO:0048471;GO:0003924;GO:0043001;GO:0005525;GO:0031985;GO:0032418	rno:360571	KOG0094	pep chromosome:Rnor_6.0:10:65448950:65451819:1 gene:ENSRNOG00000023375.6 transcript:ENSRNOT00000082348.1 gene_biotype:protein_coding transcript_biotype:protein_coding gene_symbol:Rab34 description:RAB34, member RAS oncogene family [Source:RGD Symbol;Acc:1305058]
ENSRNOP00000072077.1	76.3	98.8	1.29489	0.372828	0.00519729	0.724919	yes	up	GO:0045824;GO:0005515;GO:0034097;GO:0008270	rno:114635		pep chromosome:Rnor_6.0:12:40695756:40709462:1 gene:ENSRNOG00000001351.6 transcript:ENSRNOT00000091375.1 gene_biotype:protein_coding transcript_biotype:protein_coding gene_symbol:Trafd1 description:TRAF type zinc finger domain containing 1 [Source:RGD Symbol;Acc:620171]
ENSRNOP00000017907.5	106.867	88.5667	0.828759	-0.270976	0.0273154	0.724919	yes	down	GO:0035335;GO:0004725;GO:0042246;GO:0002102;GO:0005829;GO:0017124;GO:0005886;GO:0006570	rno:117255	KOG0789	pep chromosome:Rnor_6.0:4:10631129:10702386:1 gene:ENSRNOG00000013135.7 transcript:ENSRNOT00000017907.5 gene_biotype:protein_coding transcript_biotype:protein_coding gene_symbol:Ptpn12 description:protein tyrosine phosphatase, non-receptor type 12 [Source:RGD Symbol;Acc:620894]
ENSRNOP00000011840.5	119.467	94.2667	0.789062	-0.341789	0.0428509	0.724919	yes	down	GO:0005654;GO:0003677;GO:0005515;GO:0097191;GO:0006284;GO:0005730;GO:0003950;GO:0006471	rno:290027	KOG1037	pep chromosome:Rnor_6.0:15:27739251:27749648:1 gene:ENSRNOG00000008892.6 transcript:ENSRNOT00000011840.6 gene_biotype:protein_coding transcript_biotype:protein_coding gene_symbol:Parp2 description:poly (ADP-ribose) polymerase 2 [Source:RGD Symbol;Acc:1310568]
ENSRNOP00000069353.1	135.767	71.8667	0.52934	-0.917735	0.00563879	0.724919	yes	down	GO:0005634;GO:0038032;GO:0043547;GO:0005886;GO:0005737;GO:0005096	rno:308118	KOG3589	pep chromosome:Rnor_6.0:1:42494166:42587666:-1 gene:ENSRNOG00000018690.7 transcript:ENSRNOT00000083225.1 gene_biotype:protein_coding transcript_biotype:protein_coding gene_symbol:Rgs17 description:regulator of G-protein signaling 17 [Source:RGD Symbol;Acc:1305515]
ENSRNOP00000013184.5	129.933	81.6667	0.628527	-0.669952	0.0023167	0.724919	yes	down	GO:0045298;GO:0000922;GO:0008152;GO:0005874;GO:0031982;GO:0008017;GO:0048471;GO:0008091;GO:0005868;GO:0003777;GO:0036464;GO:0000777;GO:0030507;GO:0047496	rno:29564	KOG1587	pep chromosome:Rnor_6.0:4:30807879:31121090:1 gene:ENSRNOG00000009700.5 transcript:ENSRNOT00000013184.4 gene_biotype:protein_coding transcript_biotype:protein_coding gene_symbol:Dync1i1 description:dynein cytoplasmic 1 intermediate chain 1 [Source:RGD Symbol;Acc:2512]
ENSRNOP00000074055.1	120.6	97.2667	0.806523	-0.310213	0.038903	0.724919	yes	down	GO:0005605;GO:0005201;GO:0032836;GO:0005587	rno:301562;rno:102557498	KOG3544	pep chromosome:Rnor_6.0:9:88237089:88356716:-1 gene:ENSRNOG00000014851.8 transcript:ENSRNOT00000077503.1 gene_biotype:protein_coding transcript_biotype:protein_coding gene_symbol:Col4a4 description:collagen type IV alpha 4 chain [Source:RGD Symbol;Acc:1305355]
ENSRNOP00000012231.4	110.667	90.1333	0.814458	-0.296088	0.0207093	0.724919	yes	down	GO:0006401;GO:0004523;GO:2000001;GO:0048146;GO:0001701;GO:0010629;GO:0009259;GO:0010389;GO:0005730;GO:0090502;GO:0051252;GO:0032299	rno:361056	KOG4705	pep chromosome:Rnor_6.0:15:45422010:45464892:1 gene:ENSRNOG00000009192.4 transcript:ENSRNOT00000012231.4 gene_biotype:protein_coding transcript_biotype:protein_coding gene_symbol:Rnaseh2b description:ribonuclease H2, subunit B [Source:RGD Symbol;Acc:1359710]
ENSRNOP00000046298.5	116.1	91.0333	0.784094	-0.350901	0.00149435	0.724919	yes	down	GO:0004867;GO:0010951;GO:0005604	rno:312115	KOG3544;KOG1217	pep chromosome:Rnor_6.0:4:34048533:34194764:-1 gene:ENSRNOG00000033618.5 transcript:ENSRNOT00000045270.5 gene_biotype:protein_coding transcript_biotype:protein_coding gene_symbol:Col28a1 description:collagen type XXVIII alpha 1 chain [Source:RGD Symbol;Acc:1564680]
ENSRNOP00000009544.6	126.133	82	0.650106	-0.621254	0.001383	0.724919	yes	down	GO:0010008;GO:0016176;GO:0005515;GO:0005829;GO:0043020;GO:0032266;GO:0043085	rno:500904	KOG4773	pep chromosome:Rnor_6.0:7:119482272:119499425:1 gene:ENSRNOG00000006940.6 transcript:ENSRNOT00000009544.6 gene_biotype:protein_coding transcript_biotype:protein_coding gene_symbol:Ncf4 description:neutrophil cytosolic factor 4 [Source:RGD Symbol;Acc:1593157]
ENSRNOP00000015081.3	114.6	91.5667	0.799011	-0.323713	0.0192544	0.724919	yes	down	GO:0007171;GO:0005615;GO:0008083;GO:0048008;GO:0050730;GO:0051781;GO:0005737;GO:0005886;GO:0070062;GO:0005161;GO:0005634;GO:0048146;GO:0042803;GO:0045740;GO:0071230;GO:0009986;GO:0009887;GO:0040007	rno:79429	KOG3714	pep chromosome:Rnor_6.0:2:179952227:180126897:1 gene:ENSRNOG00000010695.4 transcript:ENSRNOT00000015081.4 gene_biotype:protein_coding transcript_biotype:protein_coding gene_symbol:Pdgfc description:platelet derived growth factor C [Source:RGD Symbol;Acc:68410]

## Sheet: B10_vs_B320.diff.exp.anno
Supplementary Table S1. Detailed information of 179 DEPs in B10 vs. B320 comparison groups.
Accession	10mg	320mg	FC(320mg/10mg)	log2FC(320mg/10mg)	Pvalue(320mg/10mg)	FDR	significant	regulate	GO	KEGG	KOG	Description
ENSRNOP00000053950.4	90.2	120.267	1.33333	0.415037	0.033881	0.540159	yes	up	GO:0070062;GO:0005515;GO:0005578	rno:100303643	KOG1216	pep chromosome:Rnor_6.0:1:85003280:85046840:1 gene:ENSRNOG00000019129.5 transcript:ENSRNOT00000057122.4 gene_biotype:protein_coding transcript_biotype:protein_coding gene_symbol:Fcgbp description:Fc fragment of IgG binding protein [Source:RGD Symbol;Acc:2313189]
ENSRNOP00000034846.4	109.4	90.0333	0.822974	-0.281082	0.0104382	0.422198	yes	down	GO:0005788;GO:0005790;GO:0003723;GO:0005524;GO:0043666;GO:0019903;GO:0042470;GO:0031247;GO:0019012;GO:0030496;GO:0071318;GO:0005829;GO:0005886;GO:0006457;GO:0070062;GO:0005634;GO:0007165;GO:0030433;GO:0043066;GO:0001666;GO:0048471;GO:0051082;GO:0005789;GO:0046790;GO:0050750	rno:362862	KOG0020	pep chromosome:Rnor_6.0:7:27226569:27240528:-1 gene:ENSRNOG00000026963.6 transcript:ENSRNOT00000029435.5 gene_biotype:protein_coding transcript_biotype:protein_coding gene_symbol:Hsp90b1 description:heat shock protein 90 beta family member 1 [Source:RGD Symbol;Acc:1310482]
ENSRNOP00000066885.1	108.5	88.7	0.817512	-0.290689	0.000843833	0.24637	yes	down	GO:0010951;GO:0007596;GO:0048639;GO:0010575;GO:0010884;GO:0010828;GO:0001970;GO:0006631;GO:2000427;GO:0001934;GO:0004866;GO:0006935;GO:0048037;GO:0045766;GO:0031715;GO:0070062;GO:0072562;GO:0006957;GO:0006958;GO:0008289;GO:0045745;GO:0001798;GO:0010866;GO:0070374	rno:24232	KOG1366	pep chromosome:Rnor_6.0:9:9721105:9747167:1 gene:ENSRNOG00000046834.3 transcript:ENSRNOT00000073042.3 gene_biotype:protein_coding transcript_biotype:protein_coding gene_symbol:C3 description:complement C3 [Source:RGD Symbol;Acc:2232]
ENSRNOP00000045637.2	115.467	79.4333	0.687933	-0.53966	0.0168665	0.438842	yes	down	GO:0006879;GO:0016324;GO:0005770;GO:0005881;GO:0031625;GO:0006826;GO:0007264;GO:0005576;GO:0016021;GO:0005739;GO:0055037;GO:0005769;GO:0008199;GO:0009925;GO:0048471;GO:0030139;GO:0005905;GO:0005525;GO:0005789	rno:24825	KOG0090	pep chromosome:Rnor_6.0:8:111694566:111721303:-1 gene:ENSRNOG00000030625.6 transcript:ENSRNOT00000045628.5 gene_biotype:protein_coding transcript_biotype:protein_coding gene_symbol:Tf description:transferrin [Source:RGD Symbol;Acc:3845]
ENSRNOP00000014630.4	93.1667	114.067	1.22433	0.291991	0.0381281	0.540159	yes	up	GO:0016323;GO:0008203;GO:0005791;GO:0006869;GO:0031526;GO:0006641;GO:0046982;GO:0034185;GO:0031988;GO:0043235;GO:0005319;GO:0008289;GO:0051592;GO:0006497;GO:0005794;GO:0042632;GO:0031528;GO:0042953	rno:310900	KOG4337	pep chromosome:Rnor_6.0:2:243366181:243407608:-1 gene:ENSRNOG00000010655.6 transcript:ENSRNOT00000014631.6 gene_biotype:protein_coding transcript_biotype:protein_coding gene_symbol:Mttp description:microsomal triglyceride transfer protein [Source:RGD Symbol;Acc:1308388]
ENSRNOP00000008728.4	109.367	89.1333	0.814995	-0.295136	0.0407416	0.541049	yes	down	GO:0005790;GO:0005788;GO:0044822;GO:0034976;GO:0042470;GO:0061077;GO:0045454;GO:0009986;GO:0005515;GO:0003756	rno:116598	KOG0190	pep chromosome:Rnor_6.0:4:77470636:77489535:-1 gene:ENSRNOG00000006228.5 transcript:ENSRNOT00000008728.5 gene_biotype:protein_coding transcript_biotype:protein_coding gene_symbol:Pdia4 description:protein disulfide isomerase family A, member 4 [Source:RGD Symbol;Acc:619835]
ENSRNOP00000009467.4	108.567	84.4	0.777403	-0.363266	0.0191778	0.447199	yes	down	GO:0005615;GO:0004867;GO:0010951;GO:0007566;GO:0032403	rno:252922	KOG1366	pep chromosome:Rnor_6.0:4:161804784:161850875:-1 gene:ENSRNOG00000006709.6 transcript:ENSRNOT00000009467.6 gene_biotype:protein_coding transcript_biotype:protein_coding gene_symbol:Pzp description:pregnancy-zone protein [Source:RGD Symbol;Acc:628643]
ENSRNOP00000043001.3	131.4	96.8	0.736682	-0.440886	0.037967	0.540159	yes	down	GO:0005634;GO:0006184;GO:0051607;GO:0005525;GO:0045087;GO:0003924	rno:24575	KOG0446	pep chromosome:Rnor_6.0:11:37891156:37914983:-1 gene:ENSRNOG00000001959.7 transcript:ENSRNOT00000039876.5 gene_biotype:protein_coding transcript_biotype:protein_coding gene_symbol:Mx1 description:myxovirus (influenza virus) resistance 1 [Source:RGD Symbol;Acc:3127]
ENSRNOP00000016912.7	85.6667	116.4	1.35875	0.442285	0.0386314	0.541049	yes	up	GO:0070062;GO:0005982;GO:0032450;GO:0017177;GO:0016160;GO:0005985;GO:0004339	rno:103690059	KOG1065	pep chromosome:Rnor_6.0:4:68849033:68996961:1 gene:ENSRNOG00000026177.6 transcript:ENSRNOT00000016912.7 gene_biotype:protein_coding transcript_biotype:protein_coding gene_symbol:Mgam description:maltase-glucoamylase [Source:MGI Symbol;Acc:MGI:1203495]
ENSRNOP00000018310.5	104.533	86.4	0.826531	-0.27486	0.0326978	0.540159	yes	down	GO:0070062;GO:0005788;GO:0006457;GO:0003756;GO:0034976;GO:0043277;GO:0045454	rno:100362805	KOG0191	pep chromosome:Rnor_6.0:17:26925828:26953970:1 gene:ENSRNOG00000013469.7 transcript:ENSRNOT00000018310.7 gene_biotype:protein_coding transcript_biotype:protein_coding gene_symbol:Txndc5 description:thioredoxin domain containing 5 [Source:RGD Symbol;Acc:2323973]
ENSRNOP00000040775.2	91.5667	115.3	1.25919	0.332498	0.0181473	0.443721	yes	up	GO:0019898;GO:0030866;GO:0007016;GO:0005737;GO:0048812;GO:0005911;GO:0044224;GO:0005856;GO:0072659;GO:0071205;GO:0005200;GO:0030673;GO:0008360;GO:0006915;GO:0002175;GO:0003779;GO:0033270;GO:0043217;GO:0030913		KOG3527	pep chromosome:Rnor_6.0:9:117583620:117664121:1 gene:ENSRNOG00000016724.8 transcript:ENSRNOT00000049426.3 gene_biotype:protein_coding transcript_biotype:protein_coding gene_symbol:Epb41l3 description:erythrocyte membrane protein band 4.1-like 3 [Source:RGD Symbol;Acc:71089]
ENSRNOP00000022126.6	83.4333	124.833	1.4962	0.581307	0.00601091	0.381833	yes	up	GO:0010867;GO:0005524;GO:0004467;GO:0005741;GO:0008654;GO:0005730;GO:0007584;GO:0016021;GO:0009749;GO:0070723;GO:0032000;GO:0010747;GO:0001676;GO:0009744;GO:2001236;GO:0032869;GO:0005743;GO:0005789		KOG1256	pep chromosome:Rnor_6.0:1:276240703:276290008:1 gene:ENSRNOG00000016265.7 transcript:ENSRNOT00000022126.6 gene_biotype:protein_coding transcript_biotype:protein_coding gene_symbol:Acsl5 description:acyl-CoA synthetase long-chain family member 5 [Source:RGD Symbol;Acc:69402]
ENSRNOP00000060007.2	118.667	78.9667	0.665449	-0.587599	0.0371794	0.540159	yes	down	GO:0005577;GO:0005938;GO:0009897;GO:0030674;GO:0045921;GO:0005102;GO:0072377;GO:0042246;GO:0045907;GO:1902042;GO:0090277;GO:0070062;GO:0034116;GO:0050839;GO:0072562;GO:2000352;GO:0050714;GO:0007160;GO:0051258;GO:0051592;GO:0031091;GO:0070374;GO:0005198;GO:0070527	rno:361969	KOG2579	pep chromosome:Rnor_6.0:2:182006242:182013763:1 gene:ENSRNOG00000024848.7 transcript:ENSRNOT00000064091.3 gene_biotype:protein_coding transcript_biotype:protein_coding gene_symbol:Fga description:fibrinogen alpha chain [Source:RGD Symbol;Acc:2603]
ENSRNOP00000070057.1	91.4	117.5	1.28556	0.362395	0.0398847	0.541049	yes	up	GO:0071456;GO:0006816;GO:0005902;GO:0042589;GO:0016021;GO:0005576;GO:0005254;GO:1902476	rno:308015		pep chromosome:Rnor_6.0:2:250897969:250923744:-1 gene:ENSRNOG00000060831.1 transcript:ENSRNOT00000084996.1 gene_biotype:protein_coding transcript_biotype:protein_coding gene_symbol:Clca1 description:chloride channel accessory 1 [Source:RGD Symbol;Acc:1306258]
ENSRNOP00000026190.3	93.5667	123.7	1.32205	0.402779	0.0310481	0.538984	yes	up	GO:0000287;GO:0002020;GO:0009897;GO:0046486;GO:0046656;GO:0042803;GO:0031225;GO:0004035;GO:0019497;GO:0016021;GO:0008270;GO:0016311	rno:24197	KOG4126	pep chromosome:Rnor_6.0:9:94197618:94201084:-1 gene:ENSRNOG00000030020.3 transcript:ENSRNOT00000026190.4 gene_biotype:protein_coding transcript_biotype:protein_coding gene_symbol:Alpi description:alkaline phosphatase, intestinal [Source:RGD Symbol;Acc:2099]
ENSRNOP00000058007.2	107.167	86.3333	0.805599	-0.311867	0.00200017	0.319685	yes	down	GO:0070062;GO:0072562;GO:0010951;GO:0004867;GO:0006953;GO:0034097;GO:0005737;GO:0005540;GO:0005509;GO:0005886;GO:0030212	rno:54404		pep chromosome:Rnor_6.0:16:6970342:6985579:1 gene:ENSRNOG00000017381.8 transcript:ENSRNOT00000061294.4 gene_biotype:protein_coding transcript_biotype:protein_coding gene_symbol:Itih4 description:inter-alpha-trypsin inhibitor heavy chain family, member 4 [Source:RGD Symbol;Acc:70881]
ENSRNOP00000023835.4	95.6333	114.867	1.20112	0.264375	0.0143833	0.437625	yes	up	GO:0008209;GO:0021766;GO:0055114;GO:0005737;GO:0047042;GO:0008207;GO:0008210;GO:0006699	rno:191574	KOG1577	pep chromosome:Rnor_6.0:17:69806065:69827112:-1 gene:ENSRNOG00000017672.7 transcript:ENSRNOT00000023835.6 gene_biotype:protein_coding transcript_biotype:protein_coding gene_symbol:Akr1c14 description:aldo-keto reductase family 1, member C14 [Source:RGD Symbol;Acc:708361]
ENSRNOP00000014658.1	90.9333	113.033	1.24304	0.313867	0.00640265	0.381833	yes	up	GO:0005759;GO:0006574;GO:0006635;GO:0005730;GO:0070403;GO:0006633;GO:0042493;GO:0014823;GO:0032868;GO:0018874;GO:0046676;GO:0006552;GO:0006554;GO:0006568;GO:0005743;GO:0003857;GO:0006550	rno:113965	KOG2304	pep chromosome:Rnor_6.0:2:236353445:236395067:-1 gene:ENSRNOG00000010697.2 transcript:ENSRNOT00000014658.2 gene_biotype:protein_coding transcript_biotype:protein_coding gene_symbol:Hadh description:hydroxyacyl-CoA dehydrogenase [Source:RGD Symbol;Acc:69321]
ENSRNOP00000008841.3	78.0667	129.6	1.66012	0.731287	0.00726971	0.381833	yes	up	GO:0045179;GO:0043154;GO:0071456;GO:0051978;GO:0050892;GO:0005324;GO:0007067;GO:0016209;GO:0005515;GO:0003682;GO:0005829;GO:0051977;GO:0008144;GO:0070301;GO:0032052;GO:0070062;GO:0015909;GO:0005634;GO:0032000;GO:0000785;GO:0005782;GO:0043066;GO:0051345;GO:0005543;GO:0005504;GO:0008284	rno:24360	KOG4015	pep chromosome:Rnor_6.0:4:99063181:99066954:1 gene:ENSRNOG00000006675.5 transcript:ENSRNOT00000008840.5 gene_biotype:protein_coding transcript_biotype:protein_coding gene_symbol:Fabp1 description:fatty acid binding protein 1 [Source:RGD Symbol;Acc:2590]
ENSRNOP00000072035.1	88.3	119.167	1.34957	0.432495	0.00780138	0.381833	yes	up	GO:0060088;GO:0005938;GO:0044070;GO:0005515;GO:0032420;GO:0015629;GO:1902476;GO:0070062;GO:0005815;GO:0007565;GO:0002024;GO:0005247;GO:0034765;GO:0034707;GO:0005794;GO:0007605;GO:0008104;GO:0050885	rno:94272	KOG1422	pep chromosome:Rnor_6.0:9:19123498:19372673:-1 gene:ENSRNOG00000047218.2 transcript:ENSRNOT00000079517.1 gene_biotype:protein_coding transcript_biotype:protein_coding gene_symbol:Clic5 description:chloride intracellular channel 5 [Source:RGD Symbol;Acc:620659]
ENSRNOP00000025652.4	92.1	117.467	1.27543	0.350978	0.011758	0.433614	yes	up	GO:0070062;GO:0018880;GO:0001889;GO:0046982;GO:0071385;GO:0043434;GO:0015020;GO:0032496;GO:0042803;GO:0019585;GO:0043234;GO:0016021;GO:0005743;GO:0005789;GO:0019899;GO:0032403	rno:154516	KOG1192	pep chromosome:Rnor_6.0:9:95202632:95302822:1 gene:ENSRNOG00000018740.8 transcript:ENSRNOT00000025652.8 gene_biotype:protein_coding transcript_biotype:protein_coding gene_symbol:Ugt1a5 description:UDP glucuronosyltransferase family 1 member A5 [Source:RGD Symbol;Acc:1583689]
ENSRNOP00000003748.4	111	86.3333	0.777778	-0.36257	0.0252347	0.486769	yes	down	GO:0002020;GO:2000266;GO:0070062;GO:0072562;GO:0010951;GO:0004867;GO:0008201;GO:0007584;GO:0050728	rno:304917	KOG2392	pep chromosome:Rnor_6.0:13:78805347:78820381:1 gene:ENSRNOG00000002783.8 transcript:ENSRNOT00000003748.7 gene_biotype:protein_coding transcript_biotype:protein_coding gene_symbol:Serpinc1 description:serpin family C member 1 [Source:RGD Symbol;Acc:1307404]
ENSRNOP00000063989.1	91.9	115.6	1.25789	0.331005	0.0347533	0.540159	yes	up	GO:0005737	rno:295361	KOG3557	pep chromosome:Rnor_6.0:2:210668403:210681796:1 gene:ENSRNOG00000048209.1 transcript:ENSRNOT00000074806.1 gene_biotype:protein_coding transcript_biotype:protein_coding gene_symbol:Eps8l3 description:EPS8-like 3 [Source:RGD Symbol;Acc:1308310]
ENSRNOP00000074307.1	73.9333	132.4	1.7908	0.840606	0.0243081	0.478801	yes	up	GO:0030425;GO:0001822;GO:0046449;GO:0004222;GO:0005903;GO:0050435;GO:0019233;GO:0016021;GO:0008270;GO:0071345;GO:0005886;GO:0071493;GO:0030424;GO:0070062;GO:0008021;GO:0042277;GO:0090399;GO:0006508;GO:0044306;GO:0071492	rno:24590	KOG3624	pep chromosome:Rnor_6.0:2:153803349:153879826:1 gene:ENSRNOG00000009514.6 transcript:ENSRNOT00000088565.1 gene_biotype:protein_coding transcript_biotype:protein_coding gene_symbol:Mme description:membrane metallo-endopeptidase [Source:RGD Symbol;Acc:3098]
ENSRNOP00000029319.5	116.067	69.4333	0.598219	-0.741253	0.00272579	0.345271	yes	down	GO:0006955;GO:0019814;GO:0003823			pep chromosome:Rnor_6.0:4:98370797:98523273:1 gene:ENSRNOG00000049829.2 transcript:ENSRNOT00000031991.7 gene_biotype:protein_coding transcript_biotype:protein_coding gene_symbol:AABR07060872.1
ENSRNOP00000024093.7	65	132.867	2.0441	1.03147	0.00757155	0.381833	yes	up	GO:0004028;GO:0051289;GO:0018479;GO:0042802;GO:0035106;GO:0042203;GO:0055114;GO:0018874;GO:0005829;GO:0006068;GO:0042184		KOG2450	pep chromosome:Rnor_6.0:1:240562423:240601744:-1 gene:ENSRNOG00000017878.7 transcript:ENSRNOT00000024093.7 gene_biotype:protein_coding transcript_biotype:protein_coding gene_symbol:Aldh1a7 description:aldehyde dehydrogenase family 1, subfamily A7 [Source:MGI Symbol;Acc:MGI:1347050]
ENSRNOP00000019571.1	84.6	117.367	1.38731	0.472293	0.0470191	0.545695	yes	up	GO:0051786;GO:0042572;GO:0005789;GO:0055114;GO:0005640		KOG4254	pep chromosome:Rnor_6.0:4:100465170:100474301:1 gene:ENSRNOG00000014090.3 transcript:ENSRNOT00000019571.3 gene_biotype:protein_coding transcript_biotype:protein_coding gene_symbol:Retsat description:retinol saturase [Source:RGD Symbol;Acc:628802]
ENSRNOP00000018545.4	109.7	82.1	0.748405	-0.418109	0.0162053	0.437625	yes	down	GO:0070062;GO:0072562;GO:0007596;GO:0019835;GO:0006957;GO:0005737;GO:0006958;GO:0005579	rno:117512		pep chromosome:Rnor_6.0:2:55775274:55823826:1 gene:ENSRNOG00000013736.6 transcript:ENSRNOT00000018545.5 gene_biotype:protein_coding transcript_biotype:protein_coding gene_symbol:C9 description:complement C9 [Source:RGD Symbol;Acc:620319]
ENSRNOP00000072936.1	163.9	47.9667	0.292658	-1.77271	1.6542e-05	0.0925359	yes	down	GO:0045022;GO:0050731;GO:0009897;GO:0050829;GO:0042571;GO:0045807;GO:0030890;GO:0019815;GO:0005515;GO:0004888;GO:0016021;GO:0003823;GO:0002455;GO:0050853;GO:0019882;GO:0000187;GO:0048471			pep chromosome:Rnor_6.0:6:138114364:138662511:-1 gene:ENSRNOG00000034190.6 transcript:ENSRNOT00000084892.1 gene_biotype:protein_coding transcript_biotype:protein_coding gene_symbol:Ighm description:immunoglobulin heavy constant mu [Source:MGI Symbol;Acc:MGI:96448]
ENSRNOP00000064884.1	61.3333	153.867	2.5087	1.32694	0.00138654	0.278751	yes	up	GO:0043231;GO:0047619;GO:0001101;GO:0008152	rno:100910144;rno:100365112	KOG1516	pep chromosome:Rnor_6.0:1:282694906:282702398:1 gene:ENSRNOG00000036571.4 transcript:ENSRNOT00000074303.1 gene_biotype:protein_coding transcript_biotype:protein_coding gene_symbol:Ces2c description:carboxylesterase 2C [Source:RGD Symbol;Acc:621510]
ENSRNOP00000067594.1	117.133	91.6333	0.782299	-0.354207	0.0100717	0.421723	yes	down	GO:0046978;GO:0009897;GO:0051603;GO:0002591;GO:1990111;GO:0023029;GO:0046968;GO:0042288;GO:0046980;GO:0019060;GO:0005765;GO:0007165;GO:0042613;GO:0031902;GO:0043531;GO:0042825;GO:0042605;GO:0001916;GO:0006461;GO:0002489;GO:0005524;GO:0046982;GO:0019814;GO:0002237;GO:0034341;GO:0045582;GO:0046979;GO:0005739;GO:0055085;GO:0005634;GO:0004298;GO:0046967;GO:0002481;GO:0042803;GO:0005839;GO:0015433;GO:…	rno:24812;rno:103689996	KOG0058	pep chromosome:Rnor_6.0:20:5198258:5212624:-1 gene:ENSRNOG00000046031.2 transcript:ENSRNOT00000074261.2 gene_biotype:protein_coding transcript_biotype:protein_coding gene_symbol:LOC103689996 description:antigen peptide transporter 2 [Source:RGD Symbol;Acc:9419934]
ENSRNOP00000010601.6	108.667	87.4	0.804294	-0.314204	0.00347173	0.345271	yes	down	GO:0070062;GO:0005856;GO:0005783;GO:0009986;GO:0044822;GO:0005811;GO:0016021;GO:0005886	rno:362859		pep chromosome:Rnor_6.0:7:24939498:24947595:1 gene:ENSRNOG00000008016.6 transcript:ENSRNOT00000010601.6 gene_biotype:protein_coding transcript_biotype:protein_coding gene_symbol:Ckap4 description:cytoskeleton-associated protein 4 [Source:RGD Symbol;Acc:1311989]
ENSRNOP00000018795.2	81.9333	124.6	1.52075	0.604782	0.0231462	0.472554	yes	up	GO:0060348;GO:0043231;GO:0001701;GO:0047035;GO:0001890;GO:0032526;GO:0055114;GO:0006702;GO:0004303;GO:0016021;GO:0071248;GO:0006703	rno:79243	KOG1610	pep chromosome:Rnor_6.0:19:50246402:50317891:1 gene:ENSRNOG00000013982.3 transcript:ENSRNOT00000018795.3 gene_biotype:protein_coding transcript_biotype:protein_coding gene_symbol:Hsd17b2 description:hydroxysteroid (17-beta) dehydrogenase 2 [Source:RGD Symbol;Acc:621803]
ENSRNOP00000059051.2	116.2	88.0667	0.757889	-0.399942	0.00641066	0.381833	yes	down	GO:0016020;GO:0016310;GO:0034244;GO:0006275;GO:0030054;GO:0006687;GO:0019901;GO:0009313;GO:0070062;GO:0035265;GO:0070734;GO:0005694;GO:0007286;GO:0007178;GO:0005764;GO:0046976;GO:0097066;GO:0006508;GO:0005524;GO:0055087;GO:0032496;GO:0004386;GO:0051567;GO:0000122;GO:0008283;GO:0008270;GO:0005739;GO:0006397;GO:0004252;GO:0072562;GO:0009566;GO:0002039;GO:0009069;GO:0018027;GO:0005024;GO:0006957;GO:…	rno:24231;rno:294257	KOG3627	pep chromosome:Rnor_6.0:20:4536263:4561062:-1 gene:ENSRNOG00000000419.10 transcript:ENSRNOT00000065044.4 gene_biotype:protein_coding transcript_biotype:protein_coding gene_symbol:Cfb description:complement factor B [Source:RGD Symbol;Acc:2204]
ENSRNOP00000024165.5	73.9333	139.767	1.89044	0.918723	0.0340831	0.540159	yes	up	GO:0001656;GO:0070062;GO:0016324;GO:0035725;GO:0035428;GO:0031526;GO:0001951;GO:0005412;GO:0005911;GO:0016021	rno:25552	KOG2349	pep chromosome:Rnor_6.0:14:82909981:82975263:-1 gene:ENSRNOG00000017775.6 transcript:ENSRNOT00000024165.6 gene_biotype:protein_coding transcript_biotype:protein_coding gene_symbol:Slc5a1 description:solute carrier family 5 member 1 [Source:RGD Symbol;Acc:3713]
ENSRNOP00000063916.1	78.9	113.033	1.43262	0.518651	0.0239364	0.475083	yes	up	GO:0006508;GO:0004222;GO:0008270;GO:0016021;GO:0005886;GO:0006954	rno:25727;rno:100911405	KOG3714	pep chromosome:Rnor_6.0:18:15063079:15089988:-1 gene:ENSRNOG00000049345.2 transcript:ENSRNOT00000074116.2 gene_biotype:protein_coding transcript_biotype:protein_coding gene_symbol:Mep1b description:meprin A subunit beta [Source:RGD Symbol;Acc:3081]
ENSRNOP00000035110.3	93.2	114.167	1.22496	0.29274	0.0440074	0.541049	yes	up	GO:0050252;GO:0030073;GO:0034379;GO:0055089;GO:0035336;GO:0004144;GO:0016021;GO:0019432;GO:0042572;GO:0019992;GO:0042967;GO:0019915;GO:0003846;GO:0005504;GO:0005789;GO:0046339		KOG0380	pep chromosome:Rnor_6.0:7:117566368:117576737:-1 gene:ENSRNOG00000028711.3 transcript:ENSRNOT00000039795.3 gene_biotype:protein_coding transcript_biotype:protein_coding gene_symbol:Dgat1 description:diacylglycerol O-acyltransferase 1 [Source:RGD Symbol;Acc:628673]
ENSRNOP00000018755.5	84.5667	118.9	1.40599	0.491588	0.0253555	0.487418	yes	up	GO:0018602;GO:0003677;GO:0055114;GO:0000907;GO:0019841;GO:0045893;GO:0043734;GO:0052635;GO:0005515;GO:0003682;GO:0005829;GO:0008270;GO:0016568;GO:0034792;GO:0006810;GO:0052634;GO:0000785;GO:0019907;GO:0019798;GO:0001523;GO:0007275;GO:0005794;GO:0016918;GO:0005215	rno:24710	KOG4015	pep chromosome:Rnor_6.0:8:106503504:106527711:1 gene:ENSRNOG00000013932.6 transcript:ENSRNOT00000018755.6 gene_biotype:protein_coding transcript_biotype:protein_coding gene_symbol:Rbp2 description:retinol binding protein 2 [Source:RGD Symbol;Acc:3544]
ENSRNOP00000075392.1	89.9667	122.867	1.36569	0.449631	0.0101644	0.421723	yes	up	GO:0070062;GO:0005982;GO:0004555;GO:0005903;GO:0005985;GO:0031225;GO:0009887;GO:0005991;GO:0005886	rno:60576	KOG0602	pep chromosome:Rnor_6.0:8:48983802:48997191:1 gene:ENSRNOG00000052010.1 transcript:ENSRNOT00000090203.1 gene_biotype:protein_coding transcript_biotype:protein_coding gene_symbol:Treh description:trehalase [Source:RGD Symbol;Acc:61831]
ENSRNOP00000028887.4	116.967	87.9667	0.752066	-0.411069	0.0198501	0.447199	yes	down	GO:0006275;GO:0070182;GO:0005737;GO:0000701;GO:0042575;GO:0030337;GO:0000122;GO:0032405;GO:0000307;GO:0005730;GO:0005667;GO:0043596;GO:0070557;GO:0070062;GO:0005652;GO:0006272;GO:0033993;GO:0007165;GO:0043626;GO:0006298;GO:0007507;GO:0042802;GO:0005813;GO:0030971;GO:0006287;GO:0032139;GO:0046686;GO:0019985;GO:0032077;GO:0008134;GO:0030855	rno:25737	KOG1636	pep chromosome:Rnor_6.0:3:124880698:124884570:-1 gene:ENSRNOG00000021264.6 transcript:ENSRNOT00000028887.6 gene_biotype:protein_coding transcript_biotype:protein_coding gene_symbol:Pcna description:proliferating cell nuclear antigen [Source:RGD Symbol;Acc:3269]
ENSRNOP00000003542.4	115.033	84.7	0.736308	-0.441618	0.00020594	0.164112	yes	down	GO:0070062;GO:0006000;GO:0004615;GO:0019307;GO:0005737;GO:0009298;GO:0043025	rno:302915	KOG3189	pep chromosome:Rnor_6.0:10:7056266:7077443:-1 gene:ENSRNOG00000002615.5 transcript:ENSRNOT00000003542.5 gene_biotype:protein_coding transcript_biotype:protein_coding gene_symbol:Pmm2 description:phosphomannomutase 2 [Source:RGD Symbol;Acc:1309366]
ENSRNOP00000030913.4	62.1667	152.933	2.46005	1.29869	0.00822608	0.381833	yes	up	GO:0000287;GO:0016310;GO:0006475;GO:0042593;GO:0006099;GO:0006107;GO:0005829;GO:0030145;GO:0070062;GO:0032868;GO:0014823;GO:0019003;GO:0031406;GO:0016301;GO:0006094;GO:0046327;GO:0004613;GO:0005525	rno:362282	KOG3749	pep chromosome:Rnor_6.0:3:171213936:171219871:1 gene:ENSRNOG00000028616.6 transcript:ENSRNOT00000031586.6 gene_biotype:protein_coding transcript_biotype:protein_coding gene_symbol:Pck1 description:phosphoenolpyruvate carboxykinase 1 [Source:RGD Symbol;Acc:3267]
ENSRNOP00000059945.3	62.1	118.833	1.91358	0.936274	0.000651907	0.24637	yes	up	GO:0005788;GO:0006457;GO:0003756;GO:0034976;GO:0045454	rno:360722;rno:100911928	KOG0191	pep chromosome:Rnor_6.0:11:68493035:68578995:1 gene:ENSRNOG00000032327.4 transcript:ENSRNOT00000067984.1 gene_biotype:protein_coding transcript_biotype:protein_coding gene_symbol:Pdia5 description:protein disulfide isomerase family A, member 5 [Source:RGD Symbol;Acc:1359236]
ENSRNOP00000014819.4	92.9	114.033	1.22748	0.295705	0.000192416	0.164112	yes	up	GO:0070062;GO:0016209;GO:0045670;GO:0005739;GO:0055114	rno:361118	KOG4498	pep chromosome:Rnor_6.0:16:17493953:17513870:1 gene:ENSRNOG00000011140.6 transcript:ENSRNOT00000014819.5 gene_biotype:protein_coding transcript_biotype:protein_coding gene_symbol:Fam213a description:family with sequence similarity 213, member A [Source:RGD Symbol;Acc:1309676]
ENSRNOP00000024718.4	118.567	97.3667	0.821198	-0.284199	0.0363697	0.540159	yes	down	GO:0039536;GO:0045824;GO:0003677;GO:0032481;GO:0008152;GO:0005524;GO:0039534;GO:0004386;GO:0003725;GO:0005737;GO:1900245;GO:0008270;GO:1900246;GO:0032480;GO:0003727	rno:303538	KOG0354	pep chromosome:Rnor_6.0:10:88599680:88611105:-1 gene:ENSRNOG00000018247.5 transcript:ENSRNOT00000024718.5 gene_biotype:protein_coding transcript_biotype:protein_coding gene_symbol:Dhx58 description:DEXH-box helicase 58 [Source:RGD Symbol;Acc:1310093]
ENSRNOP00000075516.1	110.367	87.9	0.796436	-0.328369	0.0251585	0.486769	yes	down	GO:0016020;GO:0005615;GO:0008083;GO:0006360;GO:0072124;GO:0050730;GO:0001054;GO:0060683;GO:0031954;GO:0005737;GO:0006289;GO:0048407;GO:0003697;GO:0003682;GO:0005581;GO:0005161;GO:0016605;GO:0030036;GO:0001525;GO:0014068;GO:0048146;GO:0002053;GO:0045740;GO:0003684;GO:0001673;GO:0005518;GO:0000724;GO:0005662;GO:0051897;GO:0006284;GO:0046982;GO:0050919;GO:0048873;GO:0051781;GO:0035793;GO:0010544;GO:…	rno:287524	KOG0851	pep chromosome:Rnor_6.0:10:62140423:62191512:-1 gene:ENSRNOG00000003123.8 transcript:ENSRNOT00000090262.1 gene_biotype:protein_coding transcript_biotype:protein_coding gene_symbol:Rpa1 description:replication protein A1 [Source:RGD Symbol;Acc:1307376]
ENSRNOP00000069969.1	113.9	90.6667	0.79602	-0.329124	0.035871	0.540159	yes	down	GO:0016197;GO:0051015;GO:0070062;GO:0005544;GO:0007596;GO:0031902;GO:0005546;GO:1900138;GO:0005547;GO:1900004;GO:0005829;GO:0005509;GO:0043325;GO:0007032;GO:0005886	rno:306283	KOG0819	pep chromosome:Rnor_6.0:16:10417185:10432393:1 gene:ENSRNOG00000060949.1 transcript:ENSRNOT00000082186.1 gene_biotype:protein_coding transcript_biotype:protein_coding gene_symbol:Anxa8 description:annexin A8 [Source:RGD Symbol;Acc:1307719]
ENSRNOP00000018761.3	89	112.7	1.26629	0.34061	0.0153394	0.437625	yes	up	GO:0010898;GO:0019213;GO:0004806;GO:0016021;GO:0005789;GO:0017171	rno:57300	KOG1515	pep chromosome:Rnor_6.0:2:150146234:150157480:1 gene:ENSRNOG00000013950.7 transcript:ENSRNOT00000018761.4 gene_biotype:protein_coding transcript_biotype:protein_coding gene_symbol:Aadac description:arylacetamide deacetylase [Source:RGD Symbol;Acc:631440]
ENSRNOP00000049674.5	89.6	112.9	1.26004	0.333475	0.0107697	0.422198	yes	up	GO:0035690;GO:0030018;GO:0033555;GO:0033173;GO:0045087;GO:0005955;GO:0042110;GO:0005654;GO:0006816;GO:0071333;GO:0001975;GO:0051592;GO:0045944;GO:0006606;GO:0000082;GO:0045955;GO:0046982;GO:0050804;GO:0005730;GO:0005829;GO:0008144;GO:0006470;GO:0005739;GO:0005516;GO:0060079;GO:0014883;GO:0048741;GO:0038095;GO:0046676;GO:0005509;GO:0042383;GO:0019899;GO:0033192	rno:24674	KOG0375	pep chromosome:Rnor_6.0:2:241909832:242184854:1 gene:ENSRNOG00000009882.7 transcript:ENSRNOT00000047975.5 gene_biotype:protein_coding transcript_biotype:protein_coding gene_symbol:Ppp3ca description:protein phosphatase 3 catalytic subunit alpha [Source:RGD Symbol;Acc:3382]
ENSRNOP00000055358.3	110.067	88.4	0.80315	-0.316259	0.000679191	0.24637	yes	down	GO:0005634;GO:0030246;GO:0006047;GO:0003977;GO:0005829;GO:0005886	rno:498272	KOG2388	pep chromosome:Rnor_6.0:13:88463532:88497901:-1 gene:ENSRNOG00000002926.5 transcript:ENSRNOT00000058560.3 gene_biotype:protein_coding transcript_biotype:protein_coding gene_symbol:Uap1 description:UDP-N-acetylglucosamine pyrophosphorylase 1 [Source:RGD Symbol;Acc:1561967]
ENSRNOP00000000107.5	88.9333	116.333	1.3081	0.387468	0.00161241	0.290962	yes	up	GO:0016324;GO:0031526;GO:0005737;GO:0030301;GO:0044070;GO:0090002;GO:0030165;GO:0070062;GO:0007165;GO:0034767;GO:0045121;GO:0015879;GO:0090314;GO:0031528;GO:0005124;GO:0032403	rno:65144	KOG3528	pep chromosome:Rnor_6.0:2:198965685:198999323:1 gene:ENSRNOG00000000096.7 transcript:ENSRNOT00000000107.6 gene_biotype:protein_coding transcript_biotype:protein_coding gene_symbol:Pdzk1 description:PDZ domain containing 1 [Source:RGD Symbol;Acc:70924]
ENSRNOP00000044037.5	133.633	63.4	0.474433	-1.07573	0.00303918	0.345271	yes	down	GO:0006955;GO:0019814;GO:0003823			pep chromosome:Rnor_6.0:6:138092131:138093643:-1 gene:ENSRNOG00000048402.2 transcript:ENSRNOT00000045874.5 gene_biotype:protein_coding transcript_biotype:protein_coding gene_symbol:Igh-6 description:immunoglobulin heavy chain 6 [Source:RGD Symbol;Acc:1359202]
ENSRNOP00000046692.3	107.867	78.4333	0.727132	-0.45971	0.0156665	0.437625	yes	down	GO:0045022;GO:0050731;GO:0009897;GO:0050829;GO:0042571;GO:0045807;GO:0030890;GO:0019815;GO:0005515;GO:0004888;GO:0016021;GO:0003823;GO:0002455;GO:0050853;GO:0019882;GO:0000187;GO:0048471			pep chromosome:Rnor_6.0:6:138237174:138250089:-1 gene:ENSRNOG00000034190.6 transcript:ENSRNOT00000048378.5 gene_biotype:protein_coding transcript_biotype:protein_coding gene_symbol:Ighm description:immunoglobulin heavy constant mu [Source:MGI Symbol;Acc:MGI:96448]
ENSRNOP00000030244.2	63.2667	151.2	2.38988	1.25694	0.00621416	0.381833	yes	up	GO:0015909;GO:0045179;GO:0050892;GO:0005902;GO:0005324;GO:0006631;GO:0005504;GO:0005886		KOG4015	pep chromosome:Rnor_6.0:2:227080924:227083501:1 gene:ENSRNOG00000024947.3 transcript:ENSRNOT00000029871.3 gene_biotype:protein_coding transcript_biotype:protein_coding gene_symbol:Fabp2 description:fatty acid binding protein 2 [Source:RGD Symbol;Acc:2591]
ENSRNOP00000001135.3	112.233	86.7	0.772498	-0.372397	0.00156822	0.290962	yes	down	GO:0051015;GO:0050672;GO:0005615;GO:0016358;GO:0042102;GO:0071673;GO:0032587;GO:0071672;GO:0071346;GO:0097178;GO:0051017;GO:0030041;GO:2000406;GO:0045084;GO:0005125;GO:0042116;GO:0090026;GO:0043066;GO:0001891;GO:0030027;GO:0048471;GO:0005884;GO:1902600;GO:0042605;GO:0001916;GO:0045429;GO:0006911;GO:0071447;GO:0043588;GO:0010629;GO:0019814;GO:0002474;GO:0005164;GO:0051602;GO:0005829;GO:0001934;GO:…	rno:29427	KOG0027	pep chromosome:Rnor_6.0:20:5161356:5163247:-1 gene:ENSRNOG00000000853.7 transcript:ENSRNOT00000001135.5 gene_biotype:protein_coding transcript_biotype:protein_coding gene_symbol:Aif1 description:allograft inflammatory factor 1 [Source:RGD Symbol;Acc:61924]
ENSRNOP00000065493.2	80.2333	120.867	1.50644	0.591143	0.00922018	0.40295	yes	up	GO:0005788;GO:0008152;GO:0052689	rno:501232	KOG1516	pep chromosome:Rnor_6.0:19:15081158:15126626:1 gene:ENSRNOG00000015438.5 transcript:ENSRNOT00000074070.2 gene_biotype:protein_coding transcript_biotype:protein_coding gene_symbol:Ces1f description:carboxylesterase 1F [Source:RGD Symbol;Acc:1642419]
ENSRNOP00000022758.2	91.5	111.8	1.22186	0.289077	0.0132873	0.437625	yes	up	GO:0042589;GO:0060205;GO:0015031;GO:0005578;GO:0005796	rno:171449		pep chromosome:Rnor_6.0:1:198483805:198486157:-1 gene:ENSRNOG00000016857.4 transcript:ENSRNOT00000022758.4 gene_biotype:protein_coding transcript_biotype:protein_coding gene_symbol:Zg16 description:zymogen granule protein 16 [Source:RGD Symbol;Acc:620346]
ENSRNOP00000009581.2	90.6333	115.833	1.27804	0.353937	0.0341053	0.540159	yes	up	GO:0070062;GO:0031526;GO:0046982;GO:0003824;GO:0005774;GO:0006865;GO:0043169;GO:0005887;GO:0005743;GO:0005975	rno:29484	KOG0471	pep chromosome:Rnor_6.0:6:8284878:8318674:1 gene:ENSRNOG00000007006.4 transcript:ENSRNOT00000009581.4 gene_biotype:protein_coding transcript_biotype:protein_coding gene_symbol:Slc3a1 description:solute carrier family 3 member 1 [Source:RGD Symbol;Acc:3709]
ENSRNOP00000072442.1	90.6	114.467	1.26343	0.337345	0.0458999	0.545695	yes	up	GO:0033539;GO:0052758;GO:0050660;GO:0043830;GO:0006118;GO:0005777;GO:0052759;GO:0005634;GO:0034916;GO:0043820;GO:0034580;GO:0034845;GO:0052760;GO:0016937;GO:0031966;GO:0070991;GO:0017099;GO:0016772	rno:315973	KOG1469	pep chromosome:Rnor_6.0:8:112594829:112675234:1 gene:ENSRNOG00000010940.7 transcript:ENSRNOT00000081281.1 gene_biotype:protein_coding transcript_biotype:protein_coding gene_symbol:Acad11 description:acyl-CoA dehydrogenase family, member 11 [Source:RGD Symbol;Acc:1306270]
ENSRNOP00000012271.3	91.3333	110	1.20438	0.26829	0.00330981	0.345271	yes	up	GO:2000124;GO:0070062;GO:0016042;GO:0046486;GO:0030336;GO:0032281;GO:0060292;GO:0047372;GO:0005739	rno:305795	KOG1454	pep chromosome:Rnor_6.0:15:18647907:18695133:-1 gene:ENSRNOG00000008167.5 transcript:ENSRNOT00000012271.4 gene_biotype:protein_coding transcript_biotype:protein_coding gene_symbol:Abhd6 description:abhydrolase domain containing 6 [Source:RGD Symbol;Acc:1359323]
ENSRNOP00000015448.4	87.9333	114.2	1.29871	0.377081	0.0410526	0.541049	yes	up	GO:0043765;GO:0070062;GO:0008152;GO:0005829;GO:0044824;GO:0042578	rno:310201	KOG3043	pep chromosome:Rnor_6.0:2:84645084:84666835:1 gene:ENSRNOG00000011260.7 transcript:ENSRNOT00000015448.7 gene_biotype:protein_coding transcript_biotype:protein_coding gene_symbol:Cmbl description:carboxymethylenebutenolidase homolog [Source:RGD Symbol;Acc:1306952]
ENSRNOP00000072149.1	125.467	61.3667	0.489107	-1.03178	0.0134775	0.437625	yes	down				pep chromosome:Rnor_6.0:6:139486942:139487576:1 gene:ENSRNOG00000058352.1 transcript:ENSRNOT00000080320.1 gene_biotype:protein_coding transcript_biotype:protein_coding gene_symbol:AABR07065699.3
ENSRNOP00000053948.2	92.8	115.067	1.23994	0.310273	0.044111	0.541134	yes	up			KOG1216	pep chromosome:Rnor_6.0:1:85058548:85096346:1 gene:ENSRNOG00000042899.3 transcript:ENSRNOT00000057120.3 gene_biotype:protein_coding transcript_biotype:protein_coding gene_symbol:Fcgbpl1 description:Fc fragment of IgG binding protein-like 1 [Source:RGD Symbol;Acc:1311906]
ENSRNOP00000025354.4	112.867	82.9	0.734495	-0.445175	0.00265295	0.345271	yes	down	GO:0050731;GO:0005783;GO:0035718;GO:0009897;GO:0016064;GO:0004896;GO:0002606;GO:0045060;GO:0030890;GO:0045581;GO:0050998;GO:0005887;GO:0001516;GO:0044183;GO:0002906;GO:0070062;GO:0042613;GO:0048146;GO:0042658;GO:0005764;GO:0006886;GO:1902166;GO:0005771;GO:0006461;GO:0051085;GO:0045089;GO:0001961;GO:0043518;GO:0045582;GO:0060907;GO:0002792;GO:0001540;GO:0000187;GO:0090023;GO:0035691;GO:0035692;GO:…	rno:25599	KOG1214	pep chromosome:Rnor_6.0:18:56071574:56080397:1 gene:ENSRNOG00000018735.7 transcript:ENSRNOT00000025354.7 gene_biotype:protein_coding transcript_biotype:protein_coding gene_symbol:Cd74 description:CD74 molecule [Source:RGD Symbol;Acc:2313]
ENSRNOP00000066273.1	120.1	79.6	0.662781	-0.593396	0.000234697	0.164112	yes	down	GO:0006955;GO:0019814;GO:0003823			pep chromosome:Rnor_6.0:6:142903147:142903440:-1 gene:ENSRNOG00000050708.1 transcript:ENSRNOT00000075707.1 gene_biotype:protein_coding transcript_biotype:protein_coding gene_symbol:AABR07065823.2
ENSRNOP00000067072.2	83.7667	120.067	1.43335	0.519388	0.016494	0.437625	yes	up	GO:0034976;GO:0005789;GO:0005886		KOG0504	pep chromosome:Rnor_6.0:1:189940291:189942112:1 gene:ENSRNOG00000046181.2 transcript:ENSRNOT00000075035.2 gene_biotype:protein_coding transcript_biotype:protein_coding gene_symbol:Anks4b description:ankyrin repeat and sterile alpha motif domain containing 4B [Source:RGD Symbol;Acc:1584204]
ENSRNOP00000005909.4	109.233	85.8333	0.78578	-0.347803	0.046802	0.545695	yes	down	GO:0030195;GO:0016021	rno:171048	KOG3882	pep chromosome:Rnor_6.0:7:58814805:58847563:1 gene:ENSRNOG00000004411.6 transcript:ENSRNOT00000005909.6 gene_biotype:protein_coding transcript_biotype:protein_coding gene_symbol:Tspan8 description:tetraspanin 8 [Source:RGD Symbol;Acc:621783]
ENSRNOP00000007645.6	88.3333	113.367	1.2834	0.359967	0.00296872	0.345271	yes	up	GO:0018449;GO:0016020;GO:0034582;GO:0045703;GO:0055114;GO:0034868;GO:0034522;GO:0034847;GO:0034863;GO:0018446;GO:0018450;GO:0034918;GO:0034871;GO:0034944;GO:0034817;GO:0018448;GO:0034778;GO:0018447;GO:0034891;GO:0034901;GO:0042469;GO:0034821		KOG1205	pep chromosome:Rnor_6.0:6:95522577:95541393:-1 gene:ENSRNOG00000005589.6 transcript:ENSRNOT00000007645.6 gene_biotype:protein_coding transcript_biotype:protein_coding gene_symbol:Dhrs7 description:dehydrogenase/reductase 7 [Source:RGD Symbol;Acc:1565002]
ENSRNOP00000004866.3	113.367	76.8333	0.677742	-0.561192	0.00679531	0.381833	yes	down	GO:0071756;GO:0003094;GO:0042834;GO:0009274;GO:0003697;GO:0003823;GO:0045087;GO:0070062;GO:0031210;GO:0072562;GO:0060267;GO:0019862;GO:0071752;GO:0042803;GO:0002250;GO:0032461;GO:0034987;GO:0071748;GO:0019731			pep chromosome:Rnor_6.0:14:21177237:21183542:1 gene:ENSRNOG00000003666.6 transcript:ENSRNOT00000004866.6 gene_biotype:protein_coding transcript_biotype:protein_coding gene_symbol:Jchain description:immunoglobulin joining chain [Source:MGI Symbol;Acc:MGI:96493]
ENSRNOP00000040429.3	81.5667	124.133	1.52186	0.605839	0.00667298	0.381833	yes	up	GO:0016020;GO:0004252;GO:0001913;GO:0019835;GO:0044194;GO:0008626;GO:0030141;GO:0006508;GO:0005515;GO:0005769;GO:0060545	rno:100361468;rno:171528	KOG3627	pep chromosome:Rnor_6.0:15:35413793:35417316:-1 gene:ENSRNOG00000049976.2 transcript:ENSRNOT00000041430.5 gene_biotype:protein_coding transcript_biotype:protein_coding gene_symbol:Gzmb description:granzyme B [Source:RGD Symbol;Acc:620018]
ENSRNOP00000018934.6	113.4	89.3667	0.788066	-0.343612	0.00139525	0.278751	yes	down	GO:0007420;GO:0046952;GO:0071398;GO:0006574;GO:0005730;GO:0005829;GO:0016021;GO:0006633;GO:0005739;GO:0001889;GO:0006090;GO:0042967;GO:0031670;GO:0018874;GO:0006552;GO:0006568;GO:0006554;GO:0003985;GO:0005789;GO:0034736;GO:0006550	rno:102554294;rno:365096	KOG1390	pep chromosome:Rnor_6.0:1:48008683:48025579:1 gene:ENSRNOG00000013975.7 transcript:ENSRNOT00000018934.6 gene_biotype:protein_coding transcript_biotype:protein_coding gene_symbol:Acat2l1 description:acetyl-CoA acetyltransferase 2-like 1 [Source:RGD Symbol;Acc:1562948]
ENSRNOP00000068728.1	62.0667	135.267	2.17938	1.12392	0.0412507	0.541049	yes	up	GO:0016477;GO:0008283;GO:0008270;GO:0016021;GO:0003081;GO:0070006	rno:64017;rno:100910501	KOG1046	pep chromosome:Rnor_6.0:2:233667254:233743866:-1 gene:ENSRNOG00000051854.1 transcript:ENSRNOT00000087062.1 gene_biotype:protein_coding transcript_biotype:protein_coding gene_symbol:Enpep description:glutamyl aminopeptidase [Source:RGD Symbol;Acc:621228]
ENSRNOP00000051793.3	112.133	82.8333	0.738704	-0.436932	0.0420985	0.541049	yes	down	GO:0030658;GO:0005615;GO:0019898;GO:0035375;GO:0042246;GO:0043627;GO:0005044;GO:0030858;GO:0016021;GO:0015031;GO:0070062;GO:0007165;GO:0030670;GO:0005578;GO:0042589;GO:0001833;GO:0006898		KOG4292;KOG3714	pep chromosome:Rnor_6.0:1:201660042:201689526:1 gene:ENSRNOG00000020560.8 transcript:ENSRNOT00000054910.3 gene_biotype:protein_coding transcript_biotype:protein_coding gene_symbol:Dmbt1 description:deleted in malignant brain tumors 1 [Source:RGD Symbol;Acc:61984]
ENSRNOP00000011880.4	85.6	113.6	1.3271	0.40828	0.0433649	0.541049	yes	up	GO:0008391;GO:0019369;GO:0016098;GO:0005506;GO:0070989;GO:0042416;GO:0090350;GO:0033076;GO:0010033;GO:0008144;GO:0004509;GO:0008207;GO:0042737;GO:0005739;GO:0007565;GO:0020037;GO:0051100;GO:0009804;GO:0070330;GO:0005789;GO:0009822	rno:171522	KOG0156	pep chromosome:Rnor_6.0:7:123599266:123608436:-1 gene:ENSRNOG00000032261.4 transcript:ENSRNOT00000011880.6 gene_biotype:protein_coding transcript_biotype:protein_coding gene_symbol:Cyp2d4 description:cytochrome P450, family 2, subfamily d, polypeptide 4 [Source:RGD Symbol;Acc:620640]
ENSRNOP00000014134.1	77	127.3	1.65325	0.725302	0.00181915	0.31801	yes	up	GO:0004252;GO:0005634;GO:0051603;GO:0019835;GO:0051354;GO:0042803;GO:0043065;GO:0032078;GO:0043392;GO:0005576	rno:266708	KOG3627	pep chromosome:Rnor_6.0:2:44968765:44981458:-1 gene:ENSRNOG00000010603.3 transcript:ENSRNOT00000014134.3 gene_biotype:protein_coding transcript_biotype:protein_coding gene_symbol:Gzma description:granzyme A [Source:RGD Symbol;Acc:628640]
ENSRNOP00000043259.5	75.9333	126.933	1.67164	0.741266	0.00863495	0.386431	yes	up	GO:0016020;GO:0004252;GO:0001913;GO:0019835;GO:0044194;GO:0008626;GO:0030141;GO:0006508;GO:0005515;GO:0005769;GO:0060545	rno:100361261	KOG3627	pep chromosome:Rnor_6.0:15:36111986:36114752:-1 gene:ENSRNOG00000046301.2 transcript:ENSRNOT00000045209.5 gene_biotype:protein_coding transcript_biotype:protein_coding gene_symbol:Gzmbl3 description:Granzyme B-like 3 [Source:RGD Symbol;Acc:2320502]
ENSRNOP00000010396.6	92.7333	112.3	1.211	0.276198	0.0141358	0.437625	yes	up	GO:0008289;GO:0070062;GO:0009409	rno:100363074	KOG2763	pep chromosome:Rnor_6.0:5:126347435:126395668:-1 gene:ENSRNOG00000007837.7 transcript:ENSRNOT00000010396.7 gene_biotype:protein_coding transcript_biotype:protein_coding gene_symbol:Acot11 description:acyl-CoA thioesterase 11 [Source:RGD Symbol;Acc:2324815]
ENSRNOP00000036443.6	114.733	86.5667	0.754503	-0.406401	0.00936294	0.406018	yes	down	GO:0070062;GO:0010466;GO:0072562;GO:0004867;GO:0030212		KOG2353	pep chromosome:Rnor_6.0:17:72160735:72195509:1 gene:ENSRNOG00000001066.7 transcript:ENSRNOT00000038817.6 gene_biotype:protein_coding transcript_biotype:protein_coding gene_symbol:Itih2 description:inter-alpha-trypsin inhibitor heavy chain 2 [Source:RGD Symbol;Acc:1565426]
ENSRNOP00000010101.3	109.567	89.4667	0.81655	-0.292387	0.0042813	0.368455	yes	down	GO:0032801;GO:0005770;GO:0051603;GO:0001101;GO:0043524;GO:0005764;GO:1901185;GO:0003014;GO:0010447;GO:0004197;GO:0045177;GO:0040015	rno:63865	KOG1348	pep chromosome:Rnor_6.0:6:126282233:126320726:-1 gene:ENSRNOG00000007089.5 transcript:ENSRNOT00000010101.5 gene_biotype:protein_coding transcript_biotype:protein_coding gene_symbol:Lgmn description:legumain [Source:RGD Symbol;Acc:619832]
ENSRNOP00000024141.4	86.9667	110.933	1.27558	0.351158	0.00357986	0.345271	yes	up	GO:0001512;GO:0070062;GO:0046872;GO:0007613;GO:0005730;GO:0055114;GO:0005737	rno:291084		pep chromosome:Rnor_6.0:17:32132347:32158538:-1 gene:ENSRNOG00000017820.5 transcript:ENSRNOT00000024141.5 gene_biotype:protein_coding transcript_biotype:protein_coding gene_symbol:Nqo2 description:NAD(P)H quinone dehydrogenase 2 [Source:RGD Symbol;Acc:1303320]
ENSRNOP00000047913.5	90.6	114	1.25828	0.331451	0.0107927	0.422198	yes	up	GO:0004180;GO:0005615;GO:0060135;GO:0008237;GO:0016021;GO:0017046;GO:0042312;GO:0005886;GO:0001618;GO:0032800;GO:0004175;GO:0070062;GO:0008241;GO:0007165;GO:0046872;GO:0009986;GO:0006508;GO:0003051;GO:0001948;GO:0046813;GO:0009615	rno:302668	KOG3690	pep chromosome:Rnor_6.0:X:32050736:32095867:-1 gene:ENSRNOG00000031665.5 transcript:ENSRNOT00000049947.5 gene_biotype:protein_coding transcript_biotype:protein_coding gene_symbol:Ace2 description:angiotensin I converting enzyme 2 [Source:RGD Symbol;Acc:728890]
ENSRNOP00000004322.6	118.467	83.0667	0.701182	-0.51214	3.3225e-05	0.0929303	yes	down	GO:0046330;GO:0005577;GO:0010951;GO:0030199;GO:0032967;GO:0051918;GO:0010033;GO:0002034;GO:0045597;GO:0070062;GO:0002020;GO:0072562;GO:0004867;GO:0006953;GO:0010757;GO:0042803;GO:0051496;GO:0009986;GO:0048661;GO:0048514;GO:0045944;GO:0071636;GO:0070374	rno:287527	KOG2392	pep chromosome:Rnor_6.0:10:62264788:62273119:-1 gene:ENSRNOG00000003233.6 transcript:ENSRNOT00000004322.6 gene_biotype:protein_coding transcript_biotype:protein_coding gene_symbol:Serpinf2 description:serpin family F member 2 [Source:RGD Symbol;Acc:1306692]
ENSRNOP00000026895.4	120.133	86.4667	0.719756	-0.474421	0.00269278	0.345271	yes	down	GO:0005788;GO:0005615;GO:0015031	rno:291673	KOG2160	pep chromosome:Rnor_6.0:18:28067484:28301863:-1 gene:ENSRNOG00000019826.5 transcript:ENSRNOT00000026895.5 gene_biotype:protein_coding transcript_biotype:protein_coding gene_symbol:Sil1 description:SIL1 nucleotide exchange factor [Source:RGD Symbol;Acc:735103]
ENSRNOP00000033655.6	118.533	91.2	0.769404	-0.378187	0.00342831	0.345271	yes	down	GO:0070087;GO:0003714;GO:0043433;GO:0005737;GO:0045893;GO:0000122;GO:0034340;GO:0005730;GO:0051091;GO:0005667;GO:0034341;GO:0019900;GO:0032897;GO:0046826;GO:0016605;GO:0045941;GO:0010596;GO:0032526;GO:1902044;GO:0042803;GO:0016481;GO:1902041;GO:0043392;GO:0034399;GO:0045765;GO:0003713;GO:0030870;GO:0008134;GO:0006978;GO:0000723	rno:100366216	KOG2177	pep chromosome:Rnor_6.0:9:92681078:92717929:1 gene:ENSRNOG00000022769.6 transcript:ENSRNOT00000034152.6 gene_biotype:protein_coding transcript_biotype:protein_coding gene_symbol:Sp100 description:SP100 nuclear antigen [Source:RGD Symbol;Acc:1359550]
ENSRNOP00000035405.4	116.2	93.2667	0.802639	-0.317177	0.00148211	0.285893	yes	down	GO:0031397;GO:0032649;GO:0051607;GO:0019941;GO:0042742;GO:0031386;GO:0034340;GO:0032020;GO:0045648;GO:0045071;GO:0005576	rno:298693	KOG0001	pep chromosome:Rnor_6.0:5:173624310:173626248:-1 gene:ENSRNOG00000021802.5 transcript:ENSRNOT00000039263.5 gene_biotype:protein_coding transcript_biotype:protein_coding gene_symbol:Isg15 description:ISG15 ubiquitin-like modifier [Source:RGD Symbol;Acc:1310312]
ENSRNOP00000066421.1	106.9	81.1	0.758653	-0.398488	0.0437357	0.541049	yes	down	GO:0070062;GO:0072562;GO:0019814;GO:0006958;GO:0005515;GO:0038096;GO:0045087;GO:0003823			pep chromosome:Rnor_6.0:6:140879774:140880070:-1 gene:ENSRNOG00000048425.1 transcript:ENSRNOT00000073779.1 gene_biotype:protein_coding transcript_biotype:protein_coding gene_symbol:LOC691828 description:uncharacterized LOC691828 [Source:RGD Symbol;Acc:7592549]
ENSRNOP00000069035.1	114.633	89.4667	0.780459	-0.357604	0.0104561	0.422198	yes	down	GO:0005903;GO:0008203;GO:0034435;GO:0015485;GO:0007420;GO:0033344;GO:0046952;GO:0071398;GO:0006574;GO:0034379;GO:0005730;GO:0005829;GO:0016021;GO:0006633;GO:0005739;GO:0006090;GO:0001889;GO:0042967;GO:0000062;GO:0031670;GO:0018874;GO:0006552;GO:0006568;GO:0006554;GO:0003985;GO:0005789;GO:0006550;GO:0034736		KOG1390	pep chromosome:Rnor_6.0:1:47972425:47991846:1 gene:ENSRNOG00000019189.7 transcript:ENSRNOT00000077707.1 gene_biotype:protein_coding transcript_biotype:protein_coding gene_symbol:Acat2 description:acetyl-CoA acetyltransferase 2 [Source:RGD Symbol;Acc:1359366]
ENSRNOP00000073401.1	88.6	107.5	1.21332	0.278958	0.0335487	0.540159	yes	up	GO:0006284;GO:0042278;GO:0034882;GO:0000701;GO:0043747;GO:0017065;GO:0070694;GO:0034576;GO:0043748;GO:0000118;GO:0047419;GO:0070636;GO:0005739;GO:0070635;GO:0034571;GO:0034781;GO:0004407;GO:0052773;GO:0051725;GO:0043909;GO:0006298;GO:0052790;GO:0034573;GO:0034885;GO:0008759;GO:0043733;GO:0034876;GO:0008418;GO:0018749;GO:0006528;GO:0043864;GO:0018748	rno:246233	KOG2633	pep chromosome:Rnor_6.0:1:222310920:222451153:1 gene:ENSRNOG00000021174.7 transcript:ENSRNOT00000091465.1 gene_biotype:protein_coding transcript_biotype:protein_coding gene_symbol:Macrod1 description:MACRO domain containing 1 [Source:RGD Symbol;Acc:628701]
ENSRNOP00000002712.3	90.6667	121.033	1.33493	0.41676	0.0401474	0.541049	yes	up	GO:0070062;GO:0071361;GO:0008152;GO:0071394;GO:0071385;GO:0015020;GO:0032496;GO:0071378;GO:0016021;GO:0005743;GO:0005789	rno:83808	KOG1192	pep chromosome:Rnor_6.0:14:22553662:22591461:1 gene:ENSRNOG00000001980.6 transcript:ENSRNOT00000002712.5 gene_biotype:protein_coding transcript_biotype:protein_coding gene_symbol:Ugt2b35 description:UDP glucuronosyltransferase 2 family, polypeptide B35 [Source:RGD Symbol;Acc:620895]
ENSRNOP00000027800.4	91.4333	115.6	1.26431	0.338349	0.04726	0.546451	yes	up	GO:0016021	rno:689029		pep chromosome:Rnor_6.0:16:21092308:21099878:-1 gene:ENSRNOG00000042237.3 transcript:ENSRNOT00000027800.7 gene_biotype:protein_coding transcript_biotype:protein_coding gene_symbol:Tm6sf2 description:transmembrane 6 superfamily member 2 [Source:RGD Symbol;Acc:1597457]
ENSRNOP00000070092.1	133.167	66.2333	0.497372	-1.0076	0.00010322	0.164112	yes	down	GO:0006955;GO:0019814;GO:0003823			pep chromosome:Rnor_6.0:6:143194515:143195445:-1 gene:ENSRNOG00000055375.1 transcript:ENSRNOT00000078672.1 gene_biotype:protein_coding transcript_biotype:protein_coding gene_symbol:AABR07065837.1
ENSRNOP00000071202.1	108.3	79.5333	0.73438	-0.445402	0.0392816	0.541049	yes	down				pep chromosome:Rnor_6.0:4:98481520:98541360:1 gene:ENSRNOG00000047464.2 transcript:ENSRNOT00000078381.1 gene_biotype:protein_coding transcript_biotype:protein_coding gene_symbol:AABR07060886.1
ENSRNOP00000060967.2	117.733	78.3667	0.665629	-0.587211	0.00339263	0.345271	yes	down	GO:0070062;GO:0043218;GO:0005615;GO:0031362;GO:0042102;GO:0043066;GO:0007166;GO:0001848;GO:0001971;GO:0042383;GO:0045918	rno:25407		pep chromosome:Rnor_6.0:3:94010475:94028621:1 gene:ENSRNOG00000042821.3 transcript:ENSRNOT00000067085.3 gene_biotype:protein_coding transcript_biotype:protein_coding gene_symbol:Cd59 description:CD59 molecule [Source:RGD Symbol;Acc:2311]
ENSRNOP00000073939.1	117.333	86.9667	0.741193	-0.432078	0.0122281	0.435801	yes	down				pep chromosome:Rnor_6.0:3:19495628:19495915:1 gene:ENSRNOG00000052969.1 transcript:ENSRNOT00000077990.1 gene_biotype:protein_coding transcript_biotype:protein_coding gene_symbol:Igkv4-53 description:immunoglobulin kappa variable 4-53 [Source:MGI Symbol;Acc:MGI:2686266]
ENSRNOP00000063454.1	108.367	89.8	0.828668	-0.271134	0.0178063	0.44176	yes	down	GO:0006777;GO:0046872;GO:0051539;GO:0061597;GO:0005525;GO:0019008	rno:301221	KOG2876	pep chromosome:Rnor_6.0:9:13493709:13513960:-1 gene:ENSRNOG00000011784.5 transcript:ENSRNOT00000067626.1 gene_biotype:protein_coding transcript_biotype:protein_coding gene_symbol:Mocs1 description:molybdenum cofactor synthesis 1 [Source:RGD Symbol;Acc:1308471]
ENSRNOP00000005100.4	72.7667	129.933	1.78562	0.836422	0.0201306	0.447199	yes	up	GO:1902475;GO:0016021;GO:0015179;GO:0005886	rno:287532		pep chromosome:Rnor_6.0:10:63677396:63719283:1 gene:ENSRNOG00000003835.5 transcript:ENSRNOT00000005100.4 gene_biotype:protein_coding transcript_biotype:protein_coding gene_symbol:Slc43a2 description:solute carrier family 43 member 2 [Source:RGD Symbol;Acc:1305819]
ENSRNOP00000012212.5	90.8333	109.033	1.20037	0.263476	0.0399705	0.541049	yes	up	GO:0005524;GO:0015643;GO:0042127;GO:0035556;GO:0019814;GO:0009636;GO:0004672;GO:0006144;GO:0016021;GO:0005886;GO:0004383;GO:0006468;GO:0006182;GO:0006955;GO:0005789;GO:0005525;GO:0046039	rno:25711	KOG1023	pep chromosome:Rnor_6.0:4:170659998:170740274:-1 gene:ENSRNOG00000009031.5 transcript:ENSRNOT00000012212.5 gene_biotype:protein_coding transcript_biotype:protein_coding gene_symbol:Gucy2c description:guanylate cyclase 2C [Source:RGD Symbol;Acc:2771]
ENSRNOP00000000522.4	114.367	74.8333	0.654328	-0.611914	0.027535	0.504827	yes	down	GO:0005615;GO:0005524;GO:0009897;GO:0051603;GO:1990111;GO:0019814;GO:0034341;GO:0045582;GO:0005739;GO:0042288;GO:0019060;GO:0005765;GO:0070062;GO:0055085;GO:0005634;GO:0007165;GO:0004298;GO:0042613;GO:0046967;GO:0042626;GO:0031902;GO:0019885;GO:0005839;GO:0043531;GO:0042612;GO:0042605;GO:0030176;GO:0019886;GO:0015197;GO:0006200;GO:0015833	rno:294270		pep chromosome:Rnor_6.0:20:4087618:4097090:1 gene:ENSRNOG00000033215.6 transcript:ENSRNOT00000000522.8 gene_biotype:protein_coding transcript_biotype:protein_coding gene_symbol:RT1-Db1 description:RT1 class II, locus Db1 [Source:RGD Symbol;Acc:1593282]
ENSRNOP00000064187.1	85.4333	104.333	1.22123	0.288329	0.00768654	0.381833	yes	up				pep chromosome:Rnor_6.0:17:31947446:31947751:-1 gene:ENSRNOG00000049193.1 transcript:ENSRNOT00000074609.1 gene_biotype:protein_coding transcript_biotype:protein_coding gene_symbol:AABR07027458.1
ENSRNOP00000050806.4	142.467	69.2333	0.485962	-1.04109	0.00132711	0.278751	yes	down	GO:0006955;GO:0019814;GO:0003823			pep chromosome:Rnor_6.0:6:142932678:142933110:-1 gene:ENSRNOG00000030235.4 transcript:ENSRNOT00000046885.4 gene_biotype:protein_coding transcript_biotype:protein_coding gene_symbol:AABR07065823.1
ENSRNOP00000028917.2	73.8667	137.3	1.85875	0.894336	0.00395149	0.350167	yes	up	GO:0070062;GO:0015175;GO:0031526;GO:0006812;GO:0005515;GO:0005887;GO:0015804;GO:0007584;GO:0003333;GO:0005328;GO:0006836	rno:664630	KOG3659	pep chromosome:Rnor_6.0:1:32199810:32220045:1 gene:ENSRNOG00000026501.5 transcript:ENSRNOT00000036714.3 gene_biotype:protein_coding transcript_biotype:protein_coding gene_symbol:Slc6a19 description:solute carrier family 6 member 19 [Source:RGD Symbol;Acc:1594328]
ENSRNOP00000015612.2	121.8	78.9667	0.648331	-0.625198	0.0116118	0.433614	yes	down	GO:0070062;GO:0034220;GO:0005635;GO:0015075;GO:0042803;GO:0048471;GO:0001726;GO:0005523;GO:0044548;GO:0031234;GO:0005829;GO:0005509;GO:0008270;GO:0048306	rno:85247		pep chromosome:Rnor_6.0:2:190007216:190008511:1 gene:ENSRNOG00000011647.5 transcript:ENSRNOT00000015612.5 gene_biotype:protein_coding transcript_biotype:protein_coding gene_symbol:S100a6 description:S100 calcium binding protein A6 [Source:RGD Symbol;Acc:620264]
ENSRNOP00000015890.6	75.7667	125.533	1.65684	0.728435	0.0165641	0.437625	yes	up	GO:0005427;GO:0035672;GO:0016021;GO:0051956;GO:0015031;GO:0015293;GO:0016248	rno:117261	KOG1237	pep chromosome:Rnor_6.0:15:106800081:106844426:-1 gene:ENSRNOG00000011598.7 transcript:ENSRNOT00000015890.6 gene_biotype:protein_coding transcript_biotype:protein_coding gene_symbol:Slc15a1 description:solute carrier family 15 member 1 [Source:RGD Symbol;Acc:621736]
ENSRNOP00000072330.1	87.0667	115.367	1.32504	0.406034	0.0172564	0.440788	yes	up	GO:0005938;GO:0051764;GO:0043025;GO:0001757;GO:0005829;GO:0005886;GO:0030041;GO:0033504;GO:0048669;GO:0000578;GO:0044295;GO:1900006;GO:0051639;GO:0001889;GO:0044294;GO:0030903;GO:0003785;GO:1900029;GO:0048565;GO:0048471;GO:0005884;GO:0001726;GO:0001843			pep chromosome:Rnor_6.0:14:92342957:92577936:-1 gene:ENSRNOG00000004281.7 transcript:ENSRNOT00000086154.1 gene_biotype:protein_coding transcript_biotype:protein_coding gene_symbol:Cobl description:cordon-bleu WH2 repeat protein [Source:RGD Symbol;Acc:1312002]
ENSRNOP00000067595.2	112.8	80.6667	0.71513	-0.483723	0.0288723	0.516012	yes	down				pep chromosome:Rnor_6.0:3:17889972:17890702:1 gene:ENSRNOG00000049024.2 transcript:ENSRNOT00000073021.2 gene_biotype:protein_coding transcript_biotype:protein_coding gene_symbol:Igkv1-35 description:immunoglobulin kappa variable 1-35 [Source:MGI Symbol;Acc:MGI:4439612]
ENSRNOP00000005461.3	118.067	79.5	0.673348	-0.570575	0.0350589	0.540159	yes	down	GO:0072562;GO:0044822;GO:0044216;GO:0005737;GO:0001848;GO:0045959;GO:0045732;GO:0045087	rno:24235	KOG4297	pep chromosome:Rnor_6.0:13:47342079:47377703:-1 gene:ENSRNOG00000004062.5 transcript:ENSRNOT00000005461.5 gene_biotype:protein_coding transcript_biotype:protein_coding gene_symbol:C4bpa description:complement component 4 binding protein, alpha [Source:RGD Symbol;Acc:2235]
ENSRNOP00000070359.1	90.0667	108.433	1.20392	0.267743	0.0040062	0.350167	yes	up	GO:0005524;GO:0015910;GO:0015916;GO:0006635;GO:0005739;GO:0007031;GO:0055085;GO:0042626;GO:0042803;GO:0048471;GO:0042758;GO:0005779;GO:0042760;GO:0006200;GO:0005325;GO:0019899	rno:363516	KOG0064	pep chromosome:Rnor_6.0:X:157072736:157095274:-1 gene:ENSRNOG00000056524.1 transcript:ENSRNOT00000084088.1 gene_biotype:protein_coding transcript_biotype:protein_coding gene_symbol:Abcd1 description:ATP binding cassette subfamily D member 1 [Source:RGD Symbol;Acc:1562128]
ENSRNOP00000005571.5	88.8667	115.3	1.29745	0.375678	0.00106312	0.277754	yes	up	GO:0006886;GO:0005634;GO:0008536;GO:0005737	rno:304670	KOG2023	pep chromosome:Rnor_6.0:19:26151900:26171808:1 gene:ENSRNOG00000003970.6 transcript:ENSRNOT00000005571.6 gene_biotype:protein_coding transcript_biotype:protein_coding gene_symbol:Tnpo2 description:transportin 2 [Source:RGD Symbol;Acc:1310356]
ENSRNOP00000046261.4	109.3	89.3333	0.817322	-0.291023	0.0114028	0.433614	yes	down	GO:0006955;GO:0019814;GO:0003823			pep chromosome:Rnor_6.0:6:141320809:141321108:-1 gene:ENSRNOG00000058824.1 transcript:ENSRNOT00000040556.4 gene_biotype:protein_coding transcript_biotype:protein_coding gene_symbol:Ighv7-4 description:immunoglobulin heavy variable 7-4 [Source:MGI Symbol;Acc:MGI:4439763]
ENSRNOP00000068951.1	127.733	92.4667	0.723904	-0.46613	0.0241448	0.477264	yes	down	GO:0035456;GO:0016324;GO:0005770;GO:0010951;GO:0031225;GO:0032956;GO:1901253;GO:0034341;GO:0045071;GO:0016021;GO:0004871;GO:0030308;GO:0070062;GO:0044822;GO:0051607;GO:0002737;GO:0030336;GO:0042803;GO:0043123;GO:0009986;GO:0035455;GO:0045121;GO:0008191;GO:0005794			pep chromosome:Rnor_6.0:16:19939236:19942343:-1 gene:ENSRNOG00000059900.1 transcript:ENSRNOT00000087162.1 gene_biotype:protein_coding transcript_biotype:protein_coding gene_symbol:Bst2 description:bone marrow stromal cell antigen 2 [Source:RGD Symbol;Acc:727849]
ENSRNOP00000024878.4	92.1333	111	1.20478	0.268765	0.0203057	0.447199	yes	up	GO:0070062;GO:0005856;GO:0005634;GO:0051289;GO:0008152;GO:0044466;GO:0034843;GO:0034869;GO:0005739;GO:0034946	rno:291135	KOG3328	pep chromosome:Rnor_6.0:17:42241159:42253649:1 gene:ENSRNOG00000018415.6 transcript:ENSRNOT00000024878.6 gene_biotype:protein_coding transcript_biotype:protein_coding gene_symbol:Acot13 description:acyl-CoA thioesterase 13 [Source:RGD Symbol;Acc:1306513]
ENSRNOP00000059930.3	147.767	62.5333	0.42319	-1.24062	0.00549876	0.381833	yes	down				pep chromosome:Rnor_6.0:3:17080904:17081510:-1 gene:ENSRNOG00000042083.3 transcript:ENSRNOT00000063862.3 gene_biotype:protein_coding transcript_biotype:protein_coding gene_symbol:AABR07051562.1
ENSRNOP00000068836.1	85.3	118.333	1.38726	0.472239	0.022098	0.458176	yes	up	GO:0016020;GO:0006184;GO:0007030;GO:0005801;GO:0005802;GO:0003924;GO:0007264;GO:0031985;GO:0005525;GO:0015031		KOG0095	pep chromosome:Rnor_6.0:1:157573324:157659508:1 gene:ENSRNOG00000010224.6 transcript:ENSRNOT00000092066.1 gene_biotype:protein_coding transcript_biotype:protein_coding gene_symbol:Rab30 description:RAB30, member RAS oncogene family [Source:RGD Symbol;Acc:1309507]
ENSRNOP00000047344.4	169.333	54.2667	0.320472	-1.64173	0.0159704	0.437625	yes	down				pep chromosome:Rnor_6.0:6:141472292:141472746:-1 gene:ENSRNOG00000048696.2 transcript:ENSRNOT00000048010.4 gene_biotype:protein_coding transcript_biotype:protein_coding gene_symbol:AABR07065792.2
ENSRNOP00000070047.1	108.5	64.2667	0.59232	-0.755552	0.0238362	0.475083	yes	down				pep chromosome:Rnor_6.0:4:103024092:103024841:-1 gene:ENSRNOG00000053228.1 transcript:ENSRNOT00000090283.1 gene_biotype:protein_coding transcript_biotype:protein_coding gene_symbol:AABR07061036.1
ENSRNOP00000040372.2	89.9	109.4	1.21691	0.28322	0.0163349	0.437625	yes	up	GO:0016020;GO:0004252;GO:0030141;GO:0006508;GO:0019835	rno:100910060;rno:266704	KOG3627	pep chromosome:Rnor_6.0:15:35184364:35195725:-1 gene:ENSRNOG00000028810.4 transcript:ENSRNOT00000044840.3 gene_biotype:protein_coding transcript_biotype:protein_coding gene_symbol:Gzmf description:granzyme F [Source:RGD Symbol;Acc:628603]
ENSRNOP00000010454.2	126.6	61.0667	0.482359	-1.05182	0.0161422	0.437625	yes	down	GO:0070062;GO:0002439;GO:0031100;GO:0006810;GO:0072562;GO:0042493;GO:0006953;GO:0071385;GO:0032496;GO:0071300;GO:0071378;GO:0002682;GO:0008144;GO:0033197;GO:0002438	rno:24614		pep chromosome:Rnor_6.0:5:79179417:79182820:1 gene:ENSRNOG00000007886.4 transcript:ENSRNOT00000010454.4 gene_biotype:protein_coding transcript_biotype:protein_coding gene_symbol:Orm1 description:orosomucoid 1 [Source:RGD Symbol;Acc:67390]
ENSRNOP00000066395.1	68.4333	154.2	2.25329	1.17203	0.049523	0.555348	yes	up	GO:0070062;GO:0016021	rno:100366121		pep chromosome:Rnor_6.0:7:11183570:11186130:-1 gene:ENSRNOG00000048878.1 transcript:ENSRNOT00000075038.1 gene_biotype:protein_coding transcript_biotype:protein_coding gene_symbol:Smim24 description:small integral membrane protein 24 [Source:RGD Symbol;Acc:2324237]
ENSRNOP00000011086.3	86.6333	111.7	1.28934	0.366635	0.0124448	0.435801	yes	up	GO:0016020;GO:0004252;GO:0006508;GO:0019835;GO:0005515;GO:0005576;GO:0045087;GO:0006915	rno:29252	KOG3627	pep chromosome:Rnor_6.0:7:12893432:12899004:-1 gene:ENSRNOG00000030530.4 transcript:ENSRNOT00000011086.6 gene_biotype:protein_coding transcript_biotype:protein_coding gene_symbol:Gzmm description:granzyme M [Source:RGD Symbol;Acc:620022]
ENSRNOP00000073068.1	142.367	36.1	0.253571	-1.97954	0.0013596	0.278751	yes	down	GO:0006955;GO:0019814;GO:0003823			pep chromosome:Rnor_6.0:4:101949285:101950032:1 gene:ENSRNOG00000059214.1 transcript:ENSRNOT00000058446.3 gene_biotype:protein_coding transcript_biotype:protein_coding gene_symbol:AABR07060963.3
ENSRNOP00000042580.2	120.933	75.6333	0.625413	-0.677118	0.00831584	0.381833	yes	down				pep chromosome:Rnor_6.0:6:140485452:140485913:-1 gene:ENSRNOG00000050944.1 transcript:ENSRNOT00000048463.2 gene_biotype:protein_coding transcript_biotype:protein_coding gene_symbol:AABR07065768.1
ENSRNOP00000017000.3	109.733	88.9667	0.810753	-0.302665	0.0077626	0.381833	yes	down	GO:0005634;GO:0021762;GO:1901387;GO:0051117;GO:0042803;GO:0016529;GO:0043005;GO:0000122;GO:0030018;GO:0031430;GO:0044548;GO:0008016;GO:0005509;GO:0005829;GO:0048306	rno:295214		pep chromosome:Rnor_6.0:2:189900667:189903219:-1 gene:ENSRNOG00000012410.4 transcript:ENSRNOT00000017000.4 gene_biotype:protein_coding transcript_biotype:protein_coding gene_symbol:S100a1 description:S100 calcium binding protein A1 [Source:RGD Symbol;Acc:3614]
ENSRNOP00000017385.3	112.567	90.1667	0.801007	-0.320114	0.00043219	0.24637	yes	down	GO:0006958;GO:0070062;GO:0005515;GO:0005581;GO:0045087	rno:298566	KOG3544	pep chromosome:Rnor_6.0:5:155261250:155264143:-1 gene:ENSRNOG00000012807.6 transcript:ENSRNOT00000017385.6 gene_biotype:protein_coding transcript_biotype:protein_coding gene_symbol:C1qa description:complement C1q A chain [Source:RGD Symbol;Acc:1306716]
ENSRNOP00000069276.1	203.2	45.5	0.223917	-2.15896	0.000846237	0.24637	yes	down				pep chromosome:Rnor_6.0:4:101909389:101910097:1 gene:ENSRNOG00000059176.1 transcript:ENSRNOT00000086458.1 gene_biotype:protein_coding transcript_biotype:protein_coding gene_symbol:AABR07060963.2
ENSRNOP00000024800.4	87.6333	116.833	1.33321	0.4149	0.0193501	0.447199	yes	up	GO:0010916;GO:0045833;GO:0010898;GO:0055102;GO:0034362;GO:0043274;GO:0033344;GO:0034363;GO:0070328;GO:0042627;GO:0016004;GO:0034361;GO:0043086;GO:0034382;GO:0042953;GO:0070062;GO:0042493;GO:0060697;GO:0032375;GO:0048261;GO:0034384;GO:0034366;GO:0042803;GO:0008289;GO:0010518;GO:0045723;GO:0033700;GO:0051006;GO:0060230	rno:292697		pep chromosome:Rnor_6.0:1:80589023:80594136:-1 gene:ENSRNOG00000018402.7 transcript:ENSRNOT00000024800.7 gene_biotype:protein_coding transcript_biotype:protein_coding gene_symbol:Apoc2 description:apolipoprotein C2 [Source:RGD Symbol;Acc:2135]
ENSRNOP00000012092.4	119.3	86.1667	0.722269	-0.469392	0.0156335	0.437625	yes	down	GO:0031012;GO:0070062;GO:0005634;GO:0072562;GO:0046597;GO:0001849;GO:0019012;GO:1903016;GO:0043234;GO:0005509;GO:0045656;GO:1903019;GO:0045087;GO:0046790;GO:0006461	rno:29339		pep chromosome:Rnor_6.0:13:91426479:91427575:-1 gene:ENSRNOG00000009086.6 transcript:ENSRNOT00000012092.6 gene_biotype:protein_coding transcript_biotype:protein_coding gene_symbol:Apcs description:amyloid P component, serum [Source:RGD Symbol;Acc:68322]
ENSRNOP00000075113.1	129.767	61.2667	0.472129	-1.08275	0.0228346	0.469621	yes	down	GO:0006955;GO:0019814;GO:0003823			pep chromosome:Rnor_6.0:4:101687327:101688066:1 gene:ENSRNOG00000054012.1 transcript:ENSRNOT00000082501.1 gene_biotype:protein_coding transcript_biotype:protein_coding gene_symbol:AABR07060957.1
ENSRNOP00000006599.6	114.3	90.8333	0.794692	-0.331532	0.0399426	0.541049	yes	down	GO:0043231;GO:0008152;GO:0017111;GO:0005525;GO:0005737	rno:688393	KOG1532	pep chromosome:Rnor_6.0:6:26255083:26272755:-1 gene:ENSRNOG00000004941.7 transcript:ENSRNOT00000006599.6 gene_biotype:protein_coding transcript_biotype:protein_coding gene_symbol:Gpn1 description:GPN-loop GTPase 1 [Source:RGD Symbol;Acc:1589985]
ENSRNOP00000034339.4	111	92	0.828829	-0.270854	0.00612266	0.381833	yes	down	GO:0070062;GO:0046872;GO:0008081;GO:0008152;GO:0005739	rno:361462	KOG3197	pep chromosome:Rnor_6.0:1:28579990:28600586:-1 gene:ENSRNOG00000021442.6 transcript:ENSRNOT00000029444.6 gene_biotype:protein_coding transcript_biotype:protein_coding gene_symbol:Hddc2 description:HD domain containing 2 [Source:RGD Symbol;Acc:1307562]
ENSRNOP00000066943.2	113.667	90.6	0.797067	-0.327226	0.0132672	0.437625	yes	down				pep chromosome:Rnor_6.0:3:17139670:17139987:1 gene:ENSRNOG00000061576.1 transcript:ENSRNOT00000073316.2 gene_biotype:protein_coding transcript_biotype:protein_coding gene_symbol:AABR07051564.1
ENSRNOP00000063394.1	109.867	85.3	0.776396	-0.365136	0.000749267	0.24637	yes	down	GO:0016020;GO:0017119;GO:0015031	rno:291990	KOG2069	pep chromosome:Rnor_6.0:19:39246625:39257451:-1 gene:ENSRNOG00000020379.7 transcript:ENSRNOT00000066312.2 gene_biotype:protein_coding transcript_biotype:protein_coding gene_symbol:Cog8 description:component of oligomeric golgi complex 8 [Source:RGD Symbol;Acc:1307074]
ENSRNOP00000017060.3	121.267	79.1667	0.652831	-0.615218	0.00468274	0.381833	yes	down	GO:0070062;GO:0072562;GO:0042803;GO:0007420;GO:0007568;GO:0006958;GO:0005602;GO:0048839;GO:0005581;GO:0051384;GO:0045087	rno:29687		pep chromosome:Rnor_6.0:5:155246447:155252003:-1 gene:ENSRNOG00000012749.6 transcript:ENSRNOT00000017060.6 gene_biotype:protein_coding transcript_biotype:protein_coding gene_symbol:C1qb description:complement C1q B chain [Source:RGD Symbol;Acc:2229]
ENSRNOP00000063346.3	88.7	112.333	1.26644	0.34078	0.0220566	0.458176	yes	up	GO:0018449;GO:0034582;GO:0045703;GO:0055114;GO:0034868;GO:0034522;GO:0016021;GO:0034847;GO:0034863;GO:0018446;GO:0018450;GO:0034918;GO:0034871;GO:0034817;GO:0034944;GO:0018448;GO:0034778;GO:0018447;GO:0034891;GO:0034901;GO:0005789;GO:0042469;GO:0034821	rno:287380	KOG1205	pep chromosome:Rnor_6.0:10:47065863:47111082:1 gene:ENSRNOG00000005360.8 transcript:ENSRNOT00000066250.3 gene_biotype:protein_coding transcript_biotype:protein_coding gene_symbol:Dhrs7b description:dehydrogenase/reductase 7B [Source:RGD Symbol;Acc:1311243]
ENSRNOP00000071114.1	126	79.0667	0.627513	-0.672282	0.0433097	0.541049	yes	down				pep chromosome:Rnor_6.0:3:18787606:18787893:1 gene:ENSRNOG00000056447.1 transcript:ENSRNOT00000090508.1 gene_biotype:protein_coding transcript_biotype:protein_coding gene_symbol:Igkv13-85 description:immunoglobulin kappa chain variable 13-85 [Source:MGI Symbol;Acc:MGI:4439827]
ENSRNOP00000024374.1	84.2333	119	1.41274	0.498498	0.0317774	0.540159	yes	up	GO:1902358;GO:0016021;GO:0008271;GO:0001503	rno:117267	KOG0236	pep chromosome:Rnor_6.0:18:56520740:56534415:-1 gene:ENSRNOG00000018082.2 transcript:ENSRNOT00000024374.2 gene_biotype:protein_coding transcript_biotype:protein_coding gene_symbol:Slc26a2 description:solute carrier family 26 member 2 [Source:RGD Symbol;Acc:620622]
ENSRNOP00000016881.4	107	87.6333	0.819003	-0.288059	0.0135027	0.437625	yes	down	GO:0032798;GO:0000724	rno:294030		pep chromosome:Rnor_6.0:1:267505336:267509350:1 gene:ENSRNOG00000012641.5 transcript:ENSRNOT00000016881.5 gene_biotype:protein_coding transcript_biotype:protein_coding gene_symbol:Sfr1 description:SWI5-dependent homologous recombination repair protein 1 [Source:RGD Symbol;Acc:1305481]
ENSRNOP00000074648.1	109	88.1	0.808257	-0.307114	0.0379805	0.540159	yes	down		rno:685045	KOG3376	pep chromosome:Rnor_6.0:1:13165572:13175876:-1 gene:ENSRNOG00000051450.1 transcript:ENSRNOT00000084870.1 gene_biotype:protein_coding transcript_biotype:protein_coding gene_symbol:Abracl description:ABRA C-terminal like [Source:RGD Symbol;Acc:1583256]
ENSRNOP00000061991.2	27.7667	116.967	4.21248	2.07467	0.0185208	0.444659	yes	up	GO:0016020	rno:293698	KOG4643	pep chromosome:Rnor_6.0:1:222102437:222118459:-1 gene:ENSRNOG00000024931.8 transcript:ENSRNOT00000067217.4 gene_biotype:protein_coding transcript_biotype:protein_coding gene_symbol:Ccdc88b description:coiled-coil domain containing 88B [Source:RGD Symbol;Acc:1311475]
ENSRNOP00000026518.3	75.7333	124.633	1.64569	0.71869	0.0459455	0.545695	yes	up	GO:0032364;GO:0002244;GO:0046872;GO:0016226;GO:0006355;GO:0051539;GO:0097361;GO:0001666	rno:360496	KOG2439	pep chromosome:Rnor_6.0:10:15143713:15153396:1 gene:ENSRNOG00000019522.7 transcript:ENSRNOT00000026518.5 gene_biotype:protein_coding transcript_biotype:protein_coding gene_symbol:Narfl description:nuclear prelamin A recognition factor-like [Source:RGD Symbol;Acc:1305982]
ENSRNOP00000047416.4	82.7667	117.8	1.42328	0.509218	0.0378299	0.540159	yes	up	GO:0035460;GO:0018732;GO:0080030;GO:0034892;GO:0010296;GO:0047376;GO:0043906;GO:0016021;GO:0052767;GO:0050253;GO:0009395;GO:0018731;GO:0043908;GO:0042572;GO:0080031;GO:0043907;GO:0004620;GO:0052768;GO:0080032;GO:0018733;GO:0043905;GO:0018734	rno:291793	KOG1838	pep chromosome:Rnor_6.0:18:1892413:1946840:-1 gene:ENSRNOG00000029370.4 transcript:ENSRNOT00000041878.4 gene_biotype:protein_coding transcript_biotype:protein_coding gene_symbol:Abhd3 description:abhydrolase domain containing 3 [Source:RGD Symbol;Acc:1310655]
ENSRNOP00000075999.1	104.567	86.5	0.827223	-0.273651	0.0329885	0.540159	yes	down	GO:0007160;GO:0051497;GO:0007165;GO:0005515;GO:0005925;GO:0004871;GO:0005737;GO:0090005	rno:103689951	KOG0249	pep chromosome:Rnor_6.0:1:217644486:217720221:-1 gene:ENSRNOG00000020857.8 transcript:ENSRNOT00000092939.1 gene_biotype:protein_coding transcript_biotype:protein_coding gene_symbol:Ppfia1 description:PTPRF interacting protein alpha 1 [Source:RGD Symbol;Acc:1309009]
ENSRNOP00000074639.1	111.467	83.5667	0.749701	-0.415613	0.0177348	0.44176	yes	down	GO:0070062;GO:0005615;GO:0007596;GO:0004867;GO:0010951;GO:0008201	rno:79224	KOG2392	pep chromosome:Rnor_6.0:11:87913806:87921679:-1 gene:ENSRNOG00000001865.7 transcript:ENSRNOT00000084973.1 gene_biotype:protein_coding transcript_biotype:protein_coding gene_symbol:Serpind1 description:serpin family D member 1 [Source:RGD Symbol;Acc:619854]
ENSRNOP00000012510.5	86.6333	112.433	1.29781	0.376076	0.0234527	0.475083	yes	up	GO:0043765;GO:0003677;GO:0006260;GO:0042578;GO:0005737;GO:0019478;GO:0046872;GO:0005730;GO:0006418;GO:0044824;GO:0004812	rno:362227	KOG3323	pep chromosome:Rnor_6.0:3:138770574:138931549:1 gene:ENSRNOG00000008746.7 transcript:ENSRNOT00000012510.6 gene_biotype:protein_coding transcript_biotype:protein_coding gene_symbol:Dtd1 description:D-tyrosyl-tRNA deacylase 1 [Source:RGD Symbol;Acc:1311821]
ENSRNOP00000047952.3	137.033	66.2	0.483094	-1.04962	0.0127331	0.436988	yes	down		rno:690813		pep chromosome:Rnor_6.0:3:17107861:17108471:1 gene:ENSRNOG00000048070.1 transcript:ENSRNOT00000043097.3 gene_biotype:protein_coding transcript_biotype:protein_coding
ENSRNOP00000050774.2	89.4333	114.6	1.2814	0.357722	0.0379805	0.540159	yes	up	GO:0000287;GO:0005524;GO:0008721;GO:0043278;GO:0032496;GO:0007420;GO:0005737;GO:0043025;GO:0003941;GO:0016594;GO:0042866;GO:0006544;GO:0030165;GO:0005886;GO:0030170;GO:0042493;GO:0051289;GO:0018114;GO:0006094;GO:0006566;GO:0042803;GO:0006563;GO:0070179;GO:0007568;GO:0006534;GO:0005509;GO:0045177;GO:0030378	rno:303306	KOG1251	pep chromosome:Rnor_6.0:10:61756138:61772293:-1 gene:ENSRNOG00000002991.7 transcript:ENSRNOT00000046110.4 gene_biotype:protein_coding transcript_biotype:protein_coding gene_symbol:Srr description:serine racemase [Source:RGD Symbol;Acc:735094]
ENSRNOP00000070120.1	142.533	66.2667	0.46492	-1.10494	0.00109235	0.277754	yes	down				pep chromosome:Rnor_6.0:4:101882994:101883460:1 gene:ENSRNOG00000055428.1 transcript:ENSRNOT00000087773.1 gene_biotype:protein_coding transcript_biotype:protein_coding gene_symbol:AABR07060963.1
ENSRNOP00000046045.4	131.067	75.4	0.57528	-0.797664	0.00056294	0.24637	yes	down				pep chromosome:Rnor_6.0:2:223029559:223045185:1 gene:ENSRNOG00000030575.4 transcript:ENSRNOT00000045584.4 gene_biotype:protein_coding transcript_biotype:protein_coding gene_symbol:AABR07013111.1
ENSRNOP00000068562.1	75.1333	132.4	1.7622	0.817378	0.00631942	0.381833	yes	up	GO:0070062;GO:0035428;GO:0016324;GO:0005355;GO:0015758;GO:0015755;GO:0005353;GO:0071332;GO:0016021		KOG0569	pep chromosome:Rnor_6.0:5:167141875:167174310:1 gene:ENSRNOG00000017693.7 transcript:ENSRNOT00000089314.1 gene_biotype:protein_coding transcript_biotype:protein_coding gene_symbol:Slc2a5 description:solute carrier family 2 member 5 [Source:RGD Symbol;Acc:68328]
ENSRNOP00000043183.2	126.4	82.5333	0.652954	-0.614948	0.0186677	0.44627	yes	down	GO:0070062;GO:0009897;GO:0071222;GO:0042060;GO:0019814;GO:0051930;GO:0016021;GO:0006955;GO:0001866;GO:0019864	rno:304966		pep chromosome:Rnor_6.0:13:89385859:89396051:1 gene:ENSRNOG00000024382.5 transcript:ENSRNOT00000047434.3 gene_biotype:protein_coding transcript_biotype:protein_coding gene_symbol:Fcgr3a description:Fc fragment of IgG receptor IIIa [Source:RGD Symbol;Acc:1303067]
ENSRNOP00000070368.1	91.5333	115.8	1.26511	0.339266	0.00347158	0.345271	yes	up	GO:0005737;GO:0032287;GO:0002011;GO:0090002;GO:0005730;GO:0046939;GO:0006144;GO:0016021;GO:0005923;GO:0035750;GO:0005886;GO:0070062;GO:0035749;GO:0043219;GO:0043220;GO:0004385;GO:0032288;GO:0019904;GO:0043234	rno:314259	KOG0609	pep chromosome:Rnor_6.0:6:101924000:102026810:1 gene:ENSRNOG00000008788.5 transcript:ENSRNOT00000092157.1 gene_biotype:protein_coding transcript_biotype:protein_coding gene_symbol:Mpp5 description:membrane palmitoylated protein 5 [Source:RGD Symbol;Acc:1308071]
ENSRNOP00000045987.3	128.233	78.5667	0.612685	-0.706782	0.0375003	0.540159	yes	down	GO:0006955;GO:0019814;GO:0003823			pep chromosome:Rnor_6.0:6:142251680:142251976:-1 gene:ENSRNOG00000049525.1 transcript:ENSRNOT00000051475.3 gene_biotype:protein_coding transcript_biotype:protein_coding gene_symbol:AABR07065812.1
ENSRNOP00000070573.1	120.5	79.5333	0.660028	-0.599402	0.00754717	0.381833	yes	down	GO:0006955;GO:0019814;GO:0003823			pep chromosome:Rnor_6.0:4:101645731:101646573:1 gene:ENSRNOG00000053327.1 transcript:ENSRNOT00000087901.1 gene_biotype:protein_coding transcript_biotype:protein_coding gene_symbol:AABR07060953.1
ENSRNOP00000027756.5	111.7	86.7667	0.776783	-0.364416	0.011633	0.433614	yes	down	GO:0006810;GO:0020037;GO:0005506;GO:0004768;GO:0055114;GO:0006636;GO:0016021;GO:0005789;GO:0042761	rno:83512	KOG4232	pep chromosome:Rnor_6.0:1:226114413:226152524:-1 gene:ENSRNOG00000020440.6 transcript:ENSRNOT00000027756.6 gene_biotype:protein_coding transcript_biotype:protein_coding gene_symbol:Fads2 description:fatty acid desaturase 2 [Source:RGD Symbol;Acc:68339]
ENSRNOP00000028095.3	114.067	86.4333	0.757744	-0.400218	0.0206246	0.447199	yes	down	GO:0016020;GO:0070723;GO:0070062;GO:0016310;GO:0005524;GO:0019287;GO:0006695;GO:0005777;GO:0004631;GO:0005829	rno:310645		pep chromosome:Rnor_6.0:2:188784222:188793895:1 gene:ENSRNOG00000020696.5 transcript:ENSRNOT00000028095.5 gene_biotype:protein_coding transcript_biotype:protein_coding gene_symbol:Pmvk description:phosphomevalonate kinase [Source:RGD Symbol;Acc:1310812]
ENSRNOP00000071261.1	87.1333	116.167	1.33321	0.4149	0.0115088	0.433614	yes	up	GO:0070062;GO:0005856;GO:0005730;GO:0005737		KOG2699	pep chromosome:Rnor_6.0:9:10995198:11000632:1 gene:ENSRNOG00000048509.2 transcript:ENSRNOT00000089071.1 gene_biotype:protein_coding transcript_biotype:protein_coding gene_symbol:Ubxn6 description:UBX domain protein 6 [Source:RGD Symbol;Acc:1590866]
ENSRNOP00000057779.4	114.1	88.8667	0.778849	-0.360585	0.000129492	0.164112	yes	down	GO:0047708;GO:0070062;GO:0005615;GO:0006768;GO:0005730;GO:0045177;GO:0043204	rno:306262	KOG0806	pep chromosome:Rnor_6.0:16:7758996:7791243:1 gene:ENSRNOG00000019656.6 transcript:ENSRNOT00000061063.4 gene_biotype:protein_coding transcript_biotype:protein_coding gene_symbol:Btd description:biotinidase [Source:RGD Symbol;Acc:1305316]
ENSRNOP00000071382.1	126.767	79.6	0.627925	-0.671335	0.00131379	0.278751	yes	down	GO:0043473;GO:0034364;GO:0005515;GO:0007596;GO:0031084;GO:0006953;GO:0006996	rno:365245	KOG3621	pep chromosome:Rnor_6.0:1:102777296:102826965:-1 gene:ENSRNOG00000055531.1 transcript:ENSRNOT00000078692.1 gene_biotype:protein_coding transcript_biotype:protein_coding gene_symbol:Saa4 description:serum amyloid A4 [Source:RGD Symbol;Acc:1307371]
ENSRNOP00000075245.1	125.533	87.9333	0.700478	-0.513588	0.0236087	0.475083	yes	down	GO:0008310;GO:0000175;GO:0005737;GO:0030620;GO:0030619;GO:0005730;GO:0000738;GO:0090503;GO:0045071;GO:0051252;GO:0015030;GO:0045087;GO:0006401;GO:0034511;GO:0016605;GO:0051607;GO:0006364;GO:0046872;GO:0008859		KOG2249	pep chromosome:Rnor_6.0:1:140601791:140608890:1 gene:ENSRNOG00000054561.1 transcript:ENSRNOT00000091588.1 gene_biotype:protein_coding transcript_biotype:protein_coding gene_symbol:Isg20 description:interferon stimulated exonuclease gene 20 [Source:RGD Symbol;Acc:1306407]
ENSRNOP00000053756.2	117.2	82.8	0.706485	-0.50127	0.0472796	0.546451	yes	down	GO:0005768;GO:0016021;GO:0005764;GO:0005886;GO:0071310	rno:287435	KOG4818	pep chromosome:Rnor_6.0:10:56268720:56270640:-1 gene:ENSRNOG00000037563.3 transcript:ENSRNOT00000056918.3 gene_biotype:protein_coding transcript_biotype:protein_coding gene_symbol:Cd68 description:Cd68 molecule [Source:RGD Symbol;Acc:1305970]
ENSRNOP00000051028.2	112.433	91.3667	0.81263	-0.29933	0.0126425	0.436555	yes	down	GO:0016021	rno:499317;rno:686092	KOG4452	pep chromosome:Rnor_6.0:9:61552374:61552613:1 gene:ENSRNOG00000032740.3 transcript:ENSRNOT00000050090.3 gene_biotype:protein_coding transcript_biotype:protein_coding gene_symbol:Tmem258b description:transmembrane protein 258 B [Source:RGD Symbol;Acc:1586604]
ENSRNOP00000069342.1	137.3	67.3	0.490168	-1.02865	0.000220125	0.164112	yes	down				pep chromosome:Rnor_6.0:3:20375699:20376173:1 gene:ENSRNOG00000053899.1 transcript:ENSRNOT00000088492.1 gene_biotype:protein_coding transcript_biotype:protein_coding gene_symbol:AABR07051731.1
ENSRNOP00000061458.1	88.2	110.8	1.25624	0.329107	0.0430785	0.541049	yes	up	GO:0060370;GO:0070062;GO:0005634;GO:0050839;GO:0016477;GO:0007165;GO:0016337;GO:0002860;GO:0030054;GO:0042271;GO:0009986;GO:0016021;GO:0005886;GO:0009615;GO:0001618	rno:25066	KOG3510	pep chromosome:Rnor_6.0:1:80820050:80835701:-1 gene:ENSRNOG00000019202.8 transcript:ENSRNOT00000064305.3 gene_biotype:protein_coding transcript_biotype:protein_coding gene_symbol:PVR description:poliovirus receptor [Source:RGD Symbol;Acc:3813]
ENSRNOP00000060635.2	77.6333	122.3	1.57535	0.655676	0.00830387	0.381833	yes	up	GO:0008643;GO:0055085;GO:0016324;GO:0016021;GO:0006814;GO:0015293;GO:0006915		KOG2349	pep chromosome:Rnor_6.0:1:193188045:193226605:1 gene:ENSRNOG00000013407.7 transcript:ENSRNOT00000065342.3 gene_biotype:protein_coding transcript_biotype:protein_coding gene_symbol:Slc5a11 description:solute carrier family 5 member 11 [Source:RGD Symbol;Acc:621410]
ENSRNOP00000073049.1	60.8667	128.467	2.11062	1.07767	0.0392635	0.541049	yes	up	GO:0016020;GO:0030261;GO:0005634;GO:0033077			pep chromosome:Rnor_6.0:7:130326600:130342493:1 gene:ENSRNOG00000009598.7 transcript:ENSRNOT00000084776.1 gene_biotype:protein_coding transcript_biotype:protein_coding gene_symbol:Ncaph2 description:non-SMC condensin II complex, subunit H2 [Source:RGD Symbol;Acc:1565937]
ENSRNOP00000029705.4	86.9667	116.633	1.34113	0.423446	0.0486646	0.551073	yes	up	GO:0030308;GO:0005654;GO:0001652;GO:0003723;GO:0031647;GO:0002039;GO:0009967;GO:0005737	rno:306455		pep chromosome:Rnor_6.0:16:47665816:47669093:1 gene:ENSRNOG00000022736.5 transcript:ENSRNOT00000030519.4 gene_biotype:protein_coding transcript_biotype:protein_coding gene_symbol:Cdkn2aip description:CDKN2A interacting protein [Source:RGD Symbol;Acc:1305302]
ENSRNOP00000004614.5	107.2	87.1667	0.813122	-0.298456	0.0495385	0.555348	yes	down	GO:0005730;GO:0008270;GO:0000775;GO:0030496	rno:361387		pep chromosome:Rnor_6.0:19:23936522:23946900:-1 gene:ENSRNOG00000003461.6 transcript:ENSRNOT00000004614.5 gene_biotype:protein_coding transcript_biotype:protein_coding gene_symbol:Zfp330 description:zinc finger protein 330 [Source:RGD Symbol;Acc:1307510]
ENSRNOP00000021473.4	108.9	88.1667	0.809611	-0.304699	0.000830862	0.24637	yes	down	GO:0005634;GO:0003923;GO:0042802;GO:0000184;GO:0052770;GO:0000932;GO:0045893;GO:0007179;GO:0042765;GO:0005667;GO:0008134;GO:0052771	rno:361109	KOG2868	pep chromosome:Rnor_6.0:16:6542216:6587619:1 gene:ENSRNOG00000016015.5 transcript:ENSRNOT00000021475.5 gene_biotype:protein_coding transcript_biotype:protein_coding gene_symbol:Dcp1a description:decapping mRNA 1A [Source:RGD Symbol;Acc:1561298]
ENSRNOP00000000748.2	113.033	88.9333	0.786789	-0.345952	0.0433514	0.541049	yes	down	GO:0001841;GO:0016310;GO:0005524;GO:0000823;GO:0008440;GO:0032958;GO:0000824;GO:0005730	rno:171458	KOG1620	pep chromosome:Rnor_6.0:20:18457310:18489833:-1 gene:ENSRNOG00000000609.4 transcript:ENSRNOT00000000748.3 gene_biotype:protein_coding transcript_biotype:protein_coding gene_symbol:Ipmk description:inositol polyphosphate multikinase [Source:RGD Symbol;Acc:620954]
ENSRNOP00000026527.3	114.267	80.5667	0.705076	-0.50415	0.0282199	0.505967	yes	down	GO:0046972;GO:0030099;GO:0035064;GO:0045893;GO:0072487;GO:0043982;GO:0005667;GO:0045892;GO:0031965;GO:0043984;GO:0043981;GO:0043995;GO:0042967;GO:0043996;GO:0046872;GO:0071339;GO:0000776;GO:0019899;GO:0008134	rno:310194	KOG2747	pep chromosome:Rnor_6.0:1:199360645:199372923:1 gene:ENSRNOG00000019585.6 transcript:ENSRNOT00000026527.4 gene_biotype:protein_coding transcript_biotype:protein_coding gene_symbol:Kat8 description:lysine acetyltransferase 8 [Source:RGD Symbol;Acc:1311512]
ENSRNOP00000028646.6	106.8	88.3333	0.827091	-0.273882	0.0143295	0.437625	yes	down	GO:0030054;GO:0043547;GO:0005085;GO:0032587;GO:0043005;GO:0005829;GO:0005509;GO:0051056;GO:0045202	rno:361714	KOG3417	pep chromosome:Rnor_6.0:1:221773254:221788765:1 gene:ENSRNOG00000021098.6 transcript:ENSRNOT00000028646.6 gene_biotype:protein_coding transcript_biotype:protein_coding gene_symbol:Rasgrp2 description:RAS guanyl releasing protein 2 [Source:RGD Symbol;Acc:1311630]
ENSRNOP00000070174.1	113.267	88.7333	0.783402	-0.352175	0.048604	0.551073	yes	down	GO:0070062;GO:0005783;GO:0005524	rno:29734	KOG0101	pep chromosome:Rnor_6.0:11:14146521:14160697:-1 gene:ENSRNOG00000060979.1 transcript:ENSRNOT00000081096.1 gene_biotype:protein_coding transcript_biotype:protein_coding gene_symbol:Hspa13 description:heat shock protein 70 family, member 13 [Source:RGD Symbol;Acc:3775]
ENSRNOP00000018620.2	90.7333	109.7	1.20904	0.273859	0.0367809	0.540159	yes	up	GO:0031410;GO:0003993;GO:0019497;GO:0010033;GO:0004721;GO:0006470;GO:0016021;GO:0043202;GO:0048102;GO:0007040;GO:0005765;GO:0070062;GO:0043005;GO:0001784;GO:0006771;GO:0007268;GO:0001501	rno:24162	KOG3720	pep chromosome:Rnor_6.0:3:80021440:80030363:1 gene:ENSRNOG00000013594.6 transcript:ENSRNOT00000018620.4 gene_biotype:protein_coding transcript_biotype:protein_coding gene_symbol:Acp2 description:acid phosphatase 2, lysosomal [Source:RGD Symbol;Acc:2021]
ENSRNOP00000050365.4	152.233	61.6333	0.404861	-1.3045	0.031508	0.540159	yes	down	GO:0006955;GO:0019814;GO:0003823			pep chromosome:Rnor_6.0:6:142635329:142635763:-1 gene:ENSRNOG00000050143.2 transcript:ENSRNOT00000048908.4 gene_biotype:protein_coding transcript_biotype:protein_coding gene_symbol:AABR07065815.2
ENSRNOP00000028195.1	86.8	105.8	1.21889	0.285573	0.0247364	0.483831	yes	up	GO:0005788;GO:0008083;GO:0008052;GO:0008344;GO:0007616;GO:0042490;GO:0008283;GO:0005576;GO:0007402;GO:0061193;GO:0060384;GO:0007165;GO:0005166;GO:0008544;GO:0060548;GO:0040007;GO:0048167	rno:25730		pep chromosome:Rnor_6.0:1:101405314:101408145:1 gene:ENSRNOG00000020783.2 transcript:ENSRNOT00000028194.2 gene_biotype:protein_coding transcript_biotype:protein_coding gene_symbol:Ntf4 description:neurotrophin 4 [Source:RGD Symbol;Acc:3212]
ENSRNOP00000015576.6	76.5	106.833	1.39651	0.48183	0.00551937	0.381833	yes	up	GO:0051291;GO:0007015;GO:0051018;GO:0019904;GO:0043234;GO:0008104;GO:0007178	rno:298024		pep chromosome:Rnor_6.0:5:74941802:74982401:1 gene:ENSRNOG00000011504.7 transcript:ENSRNOT00000015576.6 gene_biotype:protein_coding transcript_biotype:protein_coding gene_symbol:Akap2 description:A-kinase anchoring protein 2 [Source:RGD Symbol;Acc:1305135]
ENSRNOP00000025949.3	89.9	109.267	1.21542	0.28146	0.0336194	0.540159	yes	up	GO:0030246;GO:0008083;GO:0005615;GO:0007165;GO:0005813;GO:0040007;GO:0005737;GO:0008284	rno:29313	KOG4297	pep chromosome:Rnor_6.0:1:100289295:100293558:-1 gene:ENSRNOG00000019138.6 transcript:ENSRNOT00000025949.6 gene_biotype:protein_coding transcript_biotype:protein_coding gene_symbol:Clec11a description:C-type lectin domain family 11, member A [Source:RGD Symbol;Acc:3627]
ENSRNOP00000069468.1	69.6	129.6	1.86207	0.896907	0.033008	0.540159	yes	up	GO:0030992;GO:0007420;GO:0036064;GO:0000122;GO:0070986;GO:0005667;GO:0016485;GO:0060021;GO:0031122;GO:0060348;GO:0005634;GO:0009953;GO:0061525;GO:0042384;GO:0001947;GO:0008544;GO:0060173;GO:0021522;GO:0097228;GO:0050680;GO:0097225;GO:0045880;GO:0007219;GO:0001843;GO:0008134;GO:0005930		KOG3616	pep chromosome:Rnor_6.0:6:26390764:26405964:1 gene:ENSRNOG00000057813.1 transcript:ENSRNOT00000091528.1 gene_biotype:protein_coding transcript_biotype:protein_coding gene_symbol:Ift172 description:intraflagellar transport 172 [Source:RGD Symbol;Acc:620744]
ENSRNOP00000051808.2	88.6	112.5	1.26975	0.344546	0.00571374	0.381833	yes	up	GO:0018602;GO:0070062;GO:0052634;GO:0005506;GO:0055114;GO:0000907;GO:0019798;GO:0031418;GO:0043734;GO:0052635;GO:0016021;GO:0034792	rno:303749		pep chromosome:Rnor_6.0:10:110378534:110406377:-1 gene:ENSRNOG00000036668.2 transcript:ENSRNOT00000054925.2 gene_biotype:protein_coding transcript_biotype:protein_coding gene_symbol:Ogfod3 description:2-oxoglutarate and iron-dependent oxygenase domain containing 3 [Source:RGD Symbol;Acc:1305007]
ENSRNOP00000074253.1	63.0333	116.733	1.85193	0.88903	0.0377536	0.540159	yes	up	GO:0032808;GO:0016021	rno:295325	KOG3509	pep chromosome:Rnor_6.0:2:203768117:203855172:1 gene:ENSRNOG00000023851.6 transcript:ENSRNOT00000080176.1 gene_biotype:protein_coding transcript_biotype:protein_coding gene_symbol:Igsf3 description:immunoglobulin superfamily, member 3 [Source:RGD Symbol;Acc:1307796]
