# Supplementary material for: Proteomic Analysis of Rat Duodenum Reveals the Modulatory Effect of Boron Supplementation on Immune Activity
Source: Genes (Basel). 2023 Jul 30;14(8):1560. doi: 10.3390/genes14081560 (PMC10454175; doi:10.3390/genes14081560)
Supplement: Supplementary file 1 [file genes-14-01560-s001.zip › Supplementray Table S2 GO annotation of DEPs in NC vs. B10, NC vs. B320, and B10 vs. B320 comparison groups.xlsx]

## Sheet: NC_vs_B10.up.GO.level
Supplementary Table S2. GO annotation of upregulated DEPs in NC vs. B10 comparison groups.
GO	level	depth	name	namespace	def	nums_of_GOs	GOs	num_of_Accs	Accs	Accs_GO
GO:0003674	1	1	molecular_function	molecular_function	The actions of a single gene product or complex at the molecular level consisting of a single biochemical activity or multiple causally linked biochemical activities. A given gene product may exhibit one or more molecular functions. [GOC:go_curators]	139	GO:0004252;GO:0035064;GO:0045182;GO:0050840;GO:0051287;GO:0050681;GO:0046974;GO:0047280;GO:0046976;GO:0046978;GO:0046979;GO:0004365;GO:0042605;GO:0030620;GO:0003714;GO:0003713;GO:0050072;GO:0034511;GO:0046872;GO:0070736;GO:0003923;GO:0003924;GO:0004386;GO:0019901;GO:0019900;GO:0046964;GO:0043531;GO:0030515;GO:0047631;GO:0030296;GO:0070737;GO:0044212;GO:0043765;GO:0030619;GO:0000983;GO:0016817;GO:…	52	ENSRNOP00000024658.7;ENSRNOP00000039001.3;ENSRNOP00000001036.6;ENSRNOP00000075245.1;ENSRNOP00000002150.4;ENSRNOP00000006599.6;ENSRNOP00000070183.1;ENSRNOP00000072283.1;ENSRNOP00000043001.3;ENSRNOP00000072936.1;ENSRNOP00000039818.3;ENSRNOP00000001600.6;ENSRNOP00000024718.4;ENSRNOP00000059051.2;ENSRNOP00000025770.2;ENSRNOP00000034525.5;ENSRNOP00000018091.3;ENSRNOP00000073899.1;ENSRNOP00000068951.1;…	ENSRNOP00000024658.7(GO:0005415;GO:0015211;GO:0001882);ENSRNOP00000039001.3(GO:0042296;GO:0005524;GO:0005515);ENSRNOP00000001036.6(GO:0005524;GO:0008026;GO:0003676;GO:0042605);ENSRNOP00000075245.1(GO:0008310;GO:0000175;GO:0030620;GO:0030619;GO:0034511;GO:0046872;GO:0008859);ENSRNOP00000002150.4(GO:0004843;GO:0032183);ENSRNOP00000006599.6(GO:0017111;GO:0005525);ENSRNOP00000070183.1(GO:0003690;GO:0…
GO:0008150	1	1	biological_process	biological_process	Any process specifically pertinent to the functioning of integrated living units: cells, tissues, organs, and organisms. A process is a collection of molecular events with a defined beginning and end. [GOC:go_curators, GOC:isa_complete]	342	GO:2001235;GO:0016358;GO:0070934;GO:0006302;GO:0009191;GO:0015840;GO:0006282;GO:0007182;GO:0050830;GO:0007286;GO:0070734;GO:0042322;GO:0009566;GO:0006275;GO:0045824;GO:0043330;GO:0045820;GO:0006457;GO:0032091;GO:0045409;GO:0046854;GO:0051974;GO:0048705;GO:0019882;GO:0019885;GO:0019886;GO:2000377;GO:0002485;GO:0032481;GO:0032480;GO:0002481;GO:0032956;GO:0002489;GO:0032897;GO:0030578;GO:0071346;GO:…	54	ENSRNOP00000024658.7;ENSRNOP00000039001.3;ENSRNOP00000001036.6;ENSRNOP00000075245.1;ENSRNOP00000002150.4;ENSRNOP00000006599.6;ENSRNOP00000033655.6;ENSRNOP00000072283.1;ENSRNOP00000043001.3;ENSRNOP00000039818.3;ENSRNOP00000001600.6;ENSRNOP00000026895.4;ENSRNOP00000074057.1;ENSRNOP00000072077.1;ENSRNOP00000013043.5;ENSRNOP00000025770.2;ENSRNOP00000034525.5;ENSRNOP00000073899.1;ENSRNOP00000045711.3;…	ENSRNOP00000024658.7(GO:0035725;GO:0001895;GO:0015860;GO:0034394);ENSRNOP00000039001.3(GO:0032020;GO:0016567;GO:0019941);ENSRNOP00000001036.6(GO:0002489;GO:0007095;GO:0050728;GO:0002474;GO:0048839;GO:0006282;GO:0008630;GO:0003085;GO:0046822;GO:0043066;GO:1901029;GO:0045732;GO:0001916;GO:2000377;GO:0045820;GO:0001562);ENSRNOP00000075245.1(GO:0000738;GO:0090503;GO:0045071;GO:0051252;GO:0045087;GO:0…
GO:0005575	1	1	cellular_component	cellular_component	The part of a cell, extracellular environment or virus in which a gene product is located. A gene product may be located in one or more parts of a cell and its location may be as specific as a particular macromolecular complex, that is, a stable, persistent association of macromolecules that function together. [GOC:go_curators, NIF_Subcellular:sao-1337158144]	77	GO:0009897;GO:0005770;GO:0032021;GO:0016363;GO:0020005;GO:0005788;GO:0005789;GO:0034707;GO:0005578;GO:0005739;GO:0042406;GO:0042571;GO:0042765;GO:0016272;GO:0070937;GO:0019814;GO:0019815;GO:0030054;GO:0031225;GO:0005737;GO:0016605;GO:0005925;GO:0005839;GO:0034399;GO:0005730;GO:0031410;GO:0016021;GO:0016020;GO:0043657;GO:0072562;GO:0030529;GO:0030870;GO:0043005;GO:0048471;GO:0097452;GO:0005694;GO:…	51	ENSRNOP00000024658.7;ENSRNOP00000001036.6;ENSRNOP00000075245.1;ENSRNOP00000006599.6;ENSRNOP00000070183.1;ENSRNOP00000072283.1;ENSRNOP00000043001.3;ENSRNOP00000039818.3;ENSRNOP00000026895.4;ENSRNOP00000001570.3;ENSRNOP00000063480.2;ENSRNOP00000035405.4;ENSRNOP00000013043.5;ENSRNOP00000020079.4;ENSRNOP00000025770.2;ENSRNOP00000034525.5;ENSRNOP00000018091.3;ENSRNOP00000073899.1;ENSRNOP00000045711.3;…	ENSRNOP00000024658.7(GO:0005887);ENSRNOP00000001036.6(GO:0019814;GO:0016021;GO:0005634;GO:0042612);ENSRNOP00000075245.1(GO:0005737;GO:0005730;GO:0015030;GO:0016605);ENSRNOP00000006599.6(GO:0043231;GO:0005737);ENSRNOP00000070183.1(GO:0030425;GO:0005737;GO:0000790;GO:0005730;GO:0030424);ENSRNOP00000072283.1(GO:0009897;GO:0005737;GO:0016021;GO:0070062;GO:0005925;GO:0043234);ENSRNOP00000043001.3(GO:0…
GO:0031974	2	2	membrane-enclosed lumen	cellular_component	The enclosed volume within a sealed membrane or between two sealed membranes. Encompasses the volume enclosed by the membranes of a particular organelle, e.g. endoplasmic reticulum lumen, or the space between the two lipid bilayers of a double membrane surrounding an organelle, e.g. nuclear envelope lumen. [GOC:add, GOC:mah]	1	GO:0005788	1	ENSRNOP00000026895.4	ENSRNOP00000026895.4(GO:0005788)
GO:0002376	2	2	immune system process	biological_process	Any process involved in the development or functioning of the immune system, an organismal system for calibrated responses to potential internal or invasive threats. [GO_REF:0000022, GOC:add, GOC:mtg_15nov05]	16	GO:0006957;GO:0002474;GO:0019882;GO:0051607;GO:0019885;GO:0019886;GO:0045087;GO:0002479;GO:0002485;GO:0008228;GO:0050853;GO:0002481;GO:0006955;GO:0002455;GO:0002489;GO:0001866	21	ENSRNOP00000008961.6;ENSRNOP00000001600.6;ENSRNOP00000075245.1;ENSRNOP00000050806.4;ENSRNOP00000001036.6;ENSRNOP00000042091.5;ENSRNOP00000072936.1;ENSRNOP00000050701.5;ENSRNOP00000059051.2;ENSRNOP00000067594.1;ENSRNOP00000025770.2;ENSRNOP00000001570.3;ENSRNOP00000073899.1;ENSRNOP00000068714.1;ENSRNOP00000035405.4;ENSRNOP00000075302.1;ENSRNOP00000043183.2;ENSRNOP00000036734.5;ENSRNOP00000039197.5;…	ENSRNOP00000008961.6(GO:0051607);ENSRNOP00000001600.6(GO:0051607;GO:0045087);ENSRNOP00000075245.1(GO:0045087;GO:0051607);ENSRNOP00000050806.4(GO:0006955);ENSRNOP00000001036.6(GO:0002489;GO:0002474);ENSRNOP00000042091.5(GO:0045087);ENSRNOP00000072936.1(GO:0002455;GO:0050853;GO:0019882);ENSRNOP00000050701.5(GO:0019885;GO:0019886;GO:0002479;GO:0006955);ENSRNOP00000059051.2(GO:0006957);ENSRNOP0000006…
GO:0065007	2	2	biological regulation	biological_process	Any process that modulates a measurable attribute of any biological process, quality or function. [GOC:dph, GOC:isa_complete, GOC:mah, GOC:pr, GOC:vw]	150	GO:0032024;GO:0032922;GO:0050689;GO:2001235;GO:2001238;GO:0002591;GO:0007165;GO:0070934;GO:0050728;GO:0050729;GO:1902044;GO:0042536;GO:0032691;GO:1901799;GO:0043124;GO:0010522;GO:0043123;GO:0051056;GO:0006282;GO:0060700;GO:0061098;GO:0051097;GO:0043433;GO:0007179;GO:0007178;GO:0051461;GO:0051464;GO:0042322;GO:0050731;GO:0031663;GO:0003085;GO:0007204;GO:0006275;GO:0045824;GO:0001916;GO:0031065;GO:…	34	ENSRNOP00000024658.7;ENSRNOP00000001036.6;ENSRNOP00000075245.1;ENSRNOP00000070183.1;ENSRNOP00000072283.1;ENSRNOP00000039818.3;ENSRNOP00000024718.4;ENSRNOP00000059051.2;ENSRNOP00000033812.5;ENSRNOP00000075302.1;ENSRNOP00000067594.1;ENSRNOP00000068714.1;ENSRNOP00000036734.5;ENSRNOP00000008961.6;ENSRNOP00000067979.1;ENSRNOP00000014103.1;ENSRNOP00000013043.5;ENSRNOP00000043183.2;ENSRNOP00000001570.3;…	ENSRNOP00000024658.7(GO:0001895);ENSRNOP00000001036.6(GO:0007095;GO:0050728;GO:0006282;GO:0008630;GO:0003085;GO:0046822;GO:0043066;GO:1901029;GO:0045732;GO:0001916;GO:2000377;GO:0045820);ENSRNOP00000075245.1(GO:0045071;GO:0051252);ENSRNOP00000070183.1(GO:0060337;GO:0007259;GO:0031663;GO:0001937;GO:0060333;GO:0045944;GO:0006919;GO:0043124;GO:0033209;GO:0034240;GO:0016525;GO:0048661);ENSRNOP0000007…
GO:0008152	2	2	metabolic process	biological_process	The chemical reactions and pathways, including anabolism and catabolism, by which living organisms transform chemical substances. Metabolic processes typically transform small molecules, but also include macromolecular processes such as DNA repair and replication, and protein synthesis and degradation. [GOC:go_curators, ISBN:0198547684]	60	GO:0018027;GO:0032020;GO:0015937;GO:0016310;GO:0071108;GO:0009313;GO:0005985;GO:0009062;GO:0050823;GO:0006807;GO:0046497;GO:1900535;GO:0051567;GO:0009069;GO:0005982;GO:0006096;GO:0018880;GO:0000723;GO:0006302;GO:0006486;GO:0043161;GO:0018377;GO:0006203;GO:0006013;GO:0006687;GO:0051865;GO:0006364;GO:0046854;GO:0007182;GO:0006508;GO:0009191;GO:0006094;GO:0010424;GO:0051792;GO:0070536;GO:0019585;GO:…	31	ENSRNOP00000039001.3;ENSRNOP00000075245.1;ENSRNOP00000002150.4;ENSRNOP00000006599.6;ENSRNOP00000039818.3;ENSRNOP00000001600.6;ENSRNOP00000024718.4;ENSRNOP00000013043.5;ENSRNOP00000034525.5;ENSRNOP00000073899.1;ENSRNOP00000049863.3;ENSRNOP00000062958.1;ENSRNOP00000067594.1;ENSRNOP00000036734.5;ENSRNOP00000016842.4;ENSRNOP00000008961.6;ENSRNOP00000049006.5;ENSRNOP00000059051.2;ENSRNOP00000074057.1;…	ENSRNOP00000039001.3(GO:0032020;GO:0016567;GO:0019941);ENSRNOP00000075245.1(GO:0000738;GO:0090503;GO:0006401;GO:0006364);ENSRNOP00000002150.4(GO:0071108;GO:0006511;GO:0070536);ENSRNOP00000006599.6(GO:0008152);ENSRNOP00000039818.3(GO:0006096;GO:0055114;GO:0006094;GO:0035606);ENSRNOP00000001600.6(GO:0006164);ENSRNOP00000024718.4(GO:0008152);ENSRNOP00000013043.5(GO:0006769;GO:0009435;GO:0046497);ENS…
GO:0032991	2	2	macromolecular complex	cellular_component	A stable assembly of two or more macromolecules, i.e. proteins, nucleic acids, carbohydrates or lipids, in which at least one component is a protein and the constituent parts function together. [GOC:dos, GOC:mah]	24	GO:0032021;GO:0034707;GO:0042765;GO:0042571;GO:0019815;GO:0019814;GO:0070937;GO:0016272;GO:0005839;GO:0030529;GO:0030870;GO:0097452;GO:0042825;GO:0010494;GO:1990111;GO:0071013;GO:0000502;GO:0055087;GO:0043234;GO:0035098;GO:0042613;GO:0042612;GO:0045298;GO:0005667	17	ENSRNOP00000001036.6;ENSRNOP00000039818.3;ENSRNOP00000071089.1;ENSRNOP00000059051.2;ENSRNOP00000042091.5;ENSRNOP00000072936.1;ENSRNOP00000033655.6;ENSRNOP00000050806.4;ENSRNOP00000032963.5;ENSRNOP00000038926.5;ENSRNOP00000039197.5;ENSRNOP00000043183.2;ENSRNOP00000062958.1;ENSRNOP00000072283.1;ENSRNOP00000067594.1;ENSRNOP00000075125.1;ENSRNOP00000050701.5	ENSRNOP00000001036.6(GO:0019814;GO:0042612);ENSRNOP00000039818.3(GO:0045298;GO:0097452;GO:0030529);ENSRNOP00000071089.1(GO:0010494;GO:0070937);ENSRNOP00000059051.2(GO:0055087;GO:0032021;GO:0071013);ENSRNOP00000042091.5(GO:0005667;GO:0034707);ENSRNOP00000072936.1(GO:0042571;GO:0019815);ENSRNOP00000033655.6(GO:0005667;GO:0030870);ENSRNOP00000050806.4(GO:0019814);ENSRNOP00000032963.5(GO:0042765);ENS…
GO:0045182	2	2	translation regulator activity	molecular_function	Any molecular function involved in the initiation, activation, perpetuation, repression or termination of polypeptide synthesis at the ribosome. [GOC:ai]	1	GO:0045182	1	ENSRNOP00000071089.1	ENSRNOP00000071089.1(GO:0045182)
GO:0140110	2	2	transcription regulator activity	molecular_function	A molecular function that controls the rate, timing and/or magnitude of transcription of genetic information. The function of transcriptional regulators is to modulate gene expression at the transcription step so that they are expressed in the right cell at the right time and in the right amount throughout the life of the cell and the organism. [GOC:pg, Wikipedia:Transcription_factor]	5	GO:0003700;GO:0003713;GO:0003714;GO:0004886;GO:0000983	5	ENSRNOP00000042091.5;ENSRNOP00000070183.1;ENSRNOP00000033655.6;ENSRNOP00000075125.1;ENSRNOP00000050701.5	ENSRNOP00000042091.5(GO:0003713);ENSRNOP00000070183.1(GO:0000983);ENSRNOP00000033655.6(GO:0003714;GO:0003713);ENSRNOP00000075125.1(GO:0003700);ENSRNOP00000050701.5(GO:0004886)
GO:0044217	2	2	other organism part	cellular_component	Any constituent part of a secondary organism with which the first organism is interacting. [GOC:jl]	2	GO:0020005;GO:0043657	2	ENSRNOP00000067979.1;ENSRNOP00000022648.3	ENSRNOP00000067979.1(GO:0043657);ENSRNOP00000022648.3(GO:0020005)
GO:0005198	2	2	structural molecule activity	molecular_function	The action of a molecule that contributes to the structural integrity of a complex or its assembly within or outside a cell. [GOC:mah, GOC:vw]	1	GO:0005201	1	ENSRNOP00000050701.5	ENSRNOP00000050701.5(GO:0005201)
GO:0044425	2	2	membrane part	cellular_component	Any constituent part of a membrane, a double layer of lipid molecules that encloses all cells, and, in eukaryotes, many organelles; may be a single or double lipid bilayer; also includes associated proteins. [GOC:jl]	14	GO:0009897;GO:0042613;GO:0042612;GO:0005887;GO:0016324;GO:0016021;GO:0045121;GO:0005789;GO:0034707;GO:0042406;GO:0042765;GO:0019815;GO:0042825;GO:0031225	17	ENSRNOP00000032963.5;ENSRNOP00000024658.7;ENSRNOP00000026929.4;ENSRNOP00000001036.6;ENSRNOP00000063480.2;ENSRNOP00000042091.5;ENSRNOP00000072936.1;ENSRNOP00000039197.5;ENSRNOP00000068951.1;ENSRNOP00000018091.3;ENSRNOP00000043183.2;ENSRNOP00000062958.1;ENSRNOP00000020079.4;ENSRNOP00000072283.1;ENSRNOP00000067594.1;ENSRNOP00000068714.1;ENSRNOP00000050701.5	ENSRNOP00000032963.5(GO:0042765);ENSRNOP00000024658.7(GO:0005887);ENSRNOP00000026929.4(GO:0016021);ENSRNOP00000001036.6(GO:0016021;GO:0042612);ENSRNOP00000063480.2(GO:0016021);ENSRNOP00000042091.5(GO:0042406;GO:0034707);ENSRNOP00000072936.1(GO:0009897;GO:0019815;GO:0016021);ENSRNOP00000039197.5(GO:0042612;GO:0016021);ENSRNOP00000068951.1(GO:0016324;GO:0031225;GO:0016021;GO:0045121);ENSRNOP0000001…
GO:0044421	2	2	extracellular region part	cellular_component	Any constituent part of the extracellular region, the space external to the outermost structure of a cell. For cells without external protective or external encapsulating structures this refers to space outside of the plasma membrane. This term covers constituent parts of the host cell environment outside an intracellular parasite. [GOC:jl]	6	GO:0020005;GO:0005615;GO:0072562;GO:0042571;GO:0005578;GO:0070062	16	ENSRNOP00000039818.3;ENSRNOP00000026895.4;ENSRNOP00000014103.1;ENSRNOP00000072283.1;ENSRNOP00000013043.5;ENSRNOP00000072936.1;ENSRNOP00000014213.2;ENSRNOP00000059051.2;ENSRNOP00000068951.1;ENSRNOP00000023893.6;ENSRNOP00000023914.5;ENSRNOP00000043183.2;ENSRNOP00000062958.1;ENSRNOP00000022648.3;ENSRNOP00000068714.1;ENSRNOP00000050701.5	ENSRNOP00000039818.3(GO:0070062);ENSRNOP00000026895.4(GO:0005615);ENSRNOP00000014103.1(GO:0005615);ENSRNOP00000072283.1(GO:0070062);ENSRNOP00000013043.5(GO:0005615;GO:0070062);ENSRNOP00000072936.1(GO:0042571);ENSRNOP00000014213.2(GO:0070062);ENSRNOP00000059051.2(GO:0070062;GO:0072562);ENSRNOP00000068951.1(GO:0070062);ENSRNOP00000023893.6(GO:0070062);ENSRNOP00000023914.5(GO:0070062);ENSRNOP0000004…
GO:0044422	2	2	organelle part	cellular_component	Any constituent part of an organelle, an organized structure of distinctive morphology and function. Includes constituent parts of the nucleus, mitochondria, plastids, vacuoles, vesicles, ribosomes and the cytoskeleton, but excludes the plasma membrane. [GOC:jl]	23	GO:0020005;GO:0032021;GO:0005788;GO:0005789;GO:0042406;GO:0042765;GO:0034399;GO:0016605;GO:0005730;GO:0030870;GO:0016363;GO:0031902;GO:0042825;GO:0071013;GO:0031965;GO:0000792;GO:0000790;GO:0045298;GO:0035098;GO:0035861;GO:0005743;GO:0005765;GO:0015030	15	ENSRNOP00000008961.6;ENSRNOP00000026895.4;ENSRNOP00000059051.2;ENSRNOP00000042091.5;ENSRNOP00000014213.2;ENSRNOP00000075245.1;ENSRNOP00000033655.6;ENSRNOP00000070183.1;ENSRNOP00000001570.3;ENSRNOP00000067594.1;ENSRNOP00000039818.3;ENSRNOP00000062958.1;ENSRNOP00000022648.3;ENSRNOP00000032963.5;ENSRNOP00000050701.5	ENSRNOP00000008961.6(GO:0005730);ENSRNOP00000026895.4(GO:0005788);ENSRNOP00000059051.2(GO:0032021;GO:0071013);ENSRNOP00000042091.5(GO:0031965;GO:0016605;GO:0042406;GO:0005730;GO:0016363);ENSRNOP00000014213.2(GO:0005730);ENSRNOP00000075245.1(GO:0005730;GO:0015030;GO:0016605);ENSRNOP00000033655.6(GO:0005730;GO:0016605;GO:0034399;GO:0030870);ENSRNOP00000070183.1(GO:0000790;GO:0005730);ENSRNOP0000000…
GO:0051704	2	2	multi-organism process	biological_process	A biological process which involves another organism of the same or different species. [GOC:jl]	11	GO:0001562;GO:0019060;GO:0051607;GO:0007565;GO:0009617;GO:0050830;GO:0042742;GO:0050829;GO:0042832;GO:0044406;GO:0051704	19	ENSRNOP00000008961.6;ENSRNOP00000067979.1;ENSRNOP00000072936.1;ENSRNOP00000071089.1;ENSRNOP00000001036.6;ENSRNOP00000013043.5;ENSRNOP00000075245.1;ENSRNOP00000001600.6;ENSRNOP00000025770.2;ENSRNOP00000001570.3;ENSRNOP00000073899.1;ENSRNOP00000068714.1;ENSRNOP00000035405.4;ENSRNOP00000075302.1;ENSRNOP00000036734.5;ENSRNOP00000022648.3;ENSRNOP00000067594.1;ENSRNOP00000043001.3;ENSRNOP00000068951.1	ENSRNOP00000008961.6(GO:0051607);ENSRNOP00000067979.1(GO:0019060);ENSRNOP00000072936.1(GO:0050829);ENSRNOP00000071089.1(GO:0051704);ENSRNOP00000001036.6(GO:0001562);ENSRNOP00000013043.5(GO:0007565);ENSRNOP00000075245.1(GO:0051607);ENSRNOP00000001600.6(GO:0051607);ENSRNOP00000025770.2(GO:0051607);ENSRNOP00000001570.3(GO:0051607);ENSRNOP00000073899.1(GO:0051607);ENSRNOP00000068714.1(GO:0009617);ENS…
GO:0043226	2	2	organelle	cellular_component	Organized structure of distinctive morphology and function. Includes the nucleus, mitochondria, plastids, vacuoles, vesicles, ribosomes and the cytoskeleton, and prokaryotic structures such as anammoxosomes and pirellulosomes. Excludes the plasma membrane. [GOC:go_curators]	16	GO:0010494;GO:0005794;GO:0045111;GO:0005811;GO:0005783;GO:0005730;GO:0031410;GO:0005634;GO:0005770;GO:0005739;GO:0043231;GO:0005764;GO:0015630;GO:0005694;GO:0005768;GO:0070062	34	ENSRNOP00000001036.6;ENSRNOP00000075245.1;ENSRNOP00000006599.6;ENSRNOP00000037767.6;ENSRNOP00000072283.1;ENSRNOP00000043001.3;ENSRNOP00000039818.3;ENSRNOP00000068951.1;ENSRNOP00000059051.2;ENSRNOP00000020079.4;ENSRNOP00000073899.1;ENSRNOP00000062958.1;ENSRNOP00000022648.3;ENSRNOP00000067594.1;ENSRNOP00000068714.1;ENSRNOP00000036734.5;ENSRNOP00000008961.6;ENSRNOP00000013043.5;ENSRNOP00000074057.1;…	ENSRNOP00000001036.6(GO:0005634);ENSRNOP00000075245.1(GO:0005730);ENSRNOP00000006599.6(GO:0043231);ENSRNOP00000037767.6(GO:0005634);ENSRNOP00000072283.1(GO:0070062);ENSRNOP00000043001.3(GO:0005634);ENSRNOP00000039818.3(GO:0005739;GO:0070062;GO:0005634;GO:0015630;GO:0005811);ENSRNOP00000068951.1(GO:0005770;GO:0070062;GO:0005794);ENSRNOP00000059051.2(GO:0070062;GO:0005694;GO:0005764;GO:0005739);ENS…
GO:0040011	2	2	locomotion	biological_process	Self-propelled movement of a cell or organism from one location to another. [GOC:dgh]	2	GO:0043542;GO:0016477	2	ENSRNOP00000070183.1;ENSRNOP00000068714.1	ENSRNOP00000070183.1(GO:0043542);ENSRNOP00000068714.1(GO:0016477)
GO:0016020	2	2	membrane	cellular_component	A lipid bilayer along with all the proteins and protein complexes embedded in it an attached to it. [GOC:dos, GOC:mah, ISBN:0815316194]	9	GO:0045121;GO:0005743;GO:0016324;GO:0016020;GO:0031965;GO:0005789;GO:0005765;GO:0005886;GO:0031902	18	ENSRNOP00000008961.6;ENSRNOP00000049863.3;ENSRNOP00000049006.5;ENSRNOP00000059051.2;ENSRNOP00000042091.5;ENSRNOP00000033812.5;ENSRNOP00000032963.5;ENSRNOP00000039818.3;ENSRNOP00000068951.1;ENSRNOP00000001570.3;ENSRNOP00000073899.1;ENSRNOP00000034525.5;ENSRNOP00000038926.5;ENSRNOP00000045711.3;ENSRNOP00000062958.1;ENSRNOP00000067594.1;ENSRNOP00000075125.1;ENSRNOP00000018091.3	ENSRNOP00000008961.6(GO:0005886);ENSRNOP00000049863.3(GO:0016020);ENSRNOP00000049006.5(GO:0016020);ENSRNOP00000059051.2(GO:0016020);ENSRNOP00000042091.5(GO:0031965);ENSRNOP00000033812.5(GO:0016020);ENSRNOP00000032963.5(GO:0005886);ENSRNOP00000039818.3(GO:0005886);ENSRNOP00000068951.1(GO:0016324;GO:0045121);ENSRNOP00000001570.3(GO:0016020);ENSRNOP00000073899.1(GO:0016020);ENSRNOP00000034525.5(GO:0…
GO:0022414	2	2	reproductive process	biological_process	A biological process that directly contributes to the process of producing new individuals by one or two organisms. The new individuals inherit some proportion of their genetic material from the parent or parents. [GOC:dph, GOC:isa_complete]	7	GO:0007565;GO:0007286;GO:0009566;GO:0060009;GO:0046697;GO:0007130;GO:0001893	5	ENSRNOP00000014103.1;ENSRNOP00000059051.2;ENSRNOP00000072283.1;ENSRNOP00000050701.5;ENSRNOP00000013043.5	ENSRNOP00000014103.1(GO:0046697);ENSRNOP00000059051.2(GO:0007286;GO:0009566;GO:0007130);ENSRNOP00000072283.1(GO:0060009);ENSRNOP00000050701.5(GO:0001893);ENSRNOP00000013043.5(GO:0007565)
GO:0030054	2	2	cell junction	cellular_component	A cellular component that forms a specialized region of connection between two or more cells or between a cell and the extracellular matrix. At a cell junction, anchoring proteins extend through the plasma membrane to link cytoskeletal proteins in one cell to cytoskeletal proteins in neighboring cells or to proteins in the extracellular matrix. [GOC:mah, http://www.vivo.colostate.edu/hbooks/cmb/c…	2	GO:0005925;GO:0030054	2	ENSRNOP00000072283.1;ENSRNOP00000059051.2	ENSRNOP00000072283.1(GO:0005925);ENSRNOP00000059051.2(GO:0030054)
GO:0008283	2	2	cell proliferation	biological_process	The multiplication or reproduction of cells, resulting in the expansion of a cell population. [GOC:mah, GOC:mb]	3	GO:0060038;GO:0001866;GO:0008283	3	ENSRNOP00000043183.2;ENSRNOP00000059051.2;ENSRNOP00000050701.5	ENSRNOP00000043183.2(GO:0001866);ENSRNOP00000059051.2(GO:0008283);ENSRNOP00000050701.5(GO:0060038)
GO:0005576	2	2	extracellular region	cellular_component	The space external to the outermost structure of a cell. For cells without external protective or external encapsulating structures this refers to space outside of the plasma membrane. This term covers the host cell environment outside an intracellular parasite. [GOC:go_curators]	1	GO:0005576	1	ENSRNOP00000035405.4	ENSRNOP00000035405.4(GO:0005576)
GO:0071840	2	2	cellular component organization or biogenesis	biological_process	A process that results in the biosynthesis of constituent macromolecules, assembly, arrangement of constituent parts, or disassembly of a cellular component. [GOC:mah]	15	GO:0051259;GO:0051131;GO:0070734;GO:0030578;GO:0051289;GO:0006461;GO:0051260;GO:0016358;GO:0008154;GO:0030199;GO:0000226;GO:0051567;GO:0007130;GO:1901029;GO:0000723	11	ENSRNOP00000001036.6;ENSRNOP00000008961.6;ENSRNOP00000059051.2;ENSRNOP00000042091.5;ENSRNOP00000014103.1;ENSRNOP00000033655.6;ENSRNOP00000039818.3;ENSRNOP00000018091.3;ENSRNOP00000036734.5;ENSRNOP00000067594.1;ENSRNOP00000050701.5	ENSRNOP00000001036.6(GO:1901029);ENSRNOP00000008961.6(GO:0051289);ENSRNOP00000059051.2(GO:0070734;GO:0051567;GO:0007130);ENSRNOP00000042091.5(GO:0006461;GO:0030578);ENSRNOP00000014103.1(GO:0016358;GO:0008154);ENSRNOP00000033655.6(GO:0000723);ENSRNOP00000039818.3(GO:0000226);ENSRNOP00000018091.3(GO:0051260);ENSRNOP00000036734.5(GO:0051259);ENSRNOP00000067594.1(GO:0006461);ENSRNOP00000050701.5(GO:0…
GO:0009987	2	2	cellular process	biological_process	Any process that is carried out at the cellular level, but not necessarily restricted to a single cell. For example, cell communication occurs among more than one cell, but occurs at the cellular level. [GOC:go_curators, GOC:isa_complete]	116	GO:0032020;GO:0051289;GO:0060009;GO:0016358;GO:0071353;GO:0007165;GO:0051567;GO:0006302;GO:0002062;GO:0009191;GO:0051792;GO:0070536;GO:0030154;GO:0006769;GO:0032938;GO:0007286;GO:0007179;GO:0007178;GO:0070734;GO:0031663;GO:0007204;GO:0016567;GO:0030199;GO:0051865;GO:0006164;GO:0018027;GO:0006457;GO:0071108;GO:0009062;GO:0050823;GO:0046497;GO:0009069;GO:0043542;GO:0071357;GO:0006203;GO:0006364;GO:…	36	ENSRNOP00000039001.3;ENSRNOP00000001036.6;ENSRNOP00000075245.1;ENSRNOP00000002150.4;ENSRNOP00000037767.6;ENSRNOP00000072283.1;ENSRNOP00000039818.3;ENSRNOP00000001600.6;ENSRNOP00000013043.5;ENSRNOP00000025770.2;ENSRNOP00000073899.1;ENSRNOP00000062958.1;ENSRNOP00000022648.3;ENSRNOP00000067594.1;ENSRNOP00000068714.1;ENSRNOP00000036734.5;ENSRNOP00000016842.4;ENSRNOP00000008961.6;ENSRNOP00000067979.1;…	ENSRNOP00000039001.3(GO:0032020;GO:0016567;GO:0019941);ENSRNOP00000001036.6(GO:0007095;GO:0008630;GO:1901029);ENSRNOP00000075245.1(GO:0000738;GO:0090503;GO:0006401;GO:0006364);ENSRNOP00000002150.4(GO:0071108;GO:0006511;GO:0070536);ENSRNOP00000037767.6(GO:0030154);ENSRNOP00000072283.1(GO:0048627;GO:0055002;GO:0007267;GO:0060009;GO:0060070);ENSRNOP00000039818.3(GO:0051402;GO:0006096;GO:0071346;GO:0…
GO:0005215	2	2	transporter activity	molecular_function	Enables the directed movement of substances (such as macromolecules, small molecules, ions) into, out of or within a cell, or between cells. [GOC:ai, GOC:dgf]	7	GO:0005415;GO:0015433;GO:0015211;GO:0015250;GO:0046964;GO:0046873;GO:0005254	6	ENSRNOP00000024658.7;ENSRNOP00000026929.4;ENSRNOP00000042091.5;ENSRNOP00000018091.3;ENSRNOP00000067594.1;ENSRNOP00000050701.5	ENSRNOP00000024658.7(GO:0005415;GO:0015211);ENSRNOP00000026929.4(GO:0046964);ENSRNOP00000042091.5(GO:0005254);ENSRNOP00000018091.3(GO:0015250);ENSRNOP00000067594.1(GO:0015433);ENSRNOP00000050701.5(GO:0046873)
GO:0032502	2	2	developmental process	biological_process	A biological process whose specific outcome is the progression of an integrated living unit: an anatomical structure (which may be a subcellular structure, cell, tissue, or organ), or organism over time from an initial condition to a later condition. [GOC:isa_complete]	25	GO:0061326;GO:0055012;GO:0060009;GO:0030154;GO:0016358;GO:0001889;GO:0035265;GO:0007275;GO:0072014;GO:0001701;GO:0001657;GO:0060444;GO:0002062;GO:0048705;GO:0055002;GO:0048627;GO:0060612;GO:0007286;GO:0001893;GO:0048839;GO:0045165;GO:0042476;GO:0090398;GO:0030099;GO:0046697	12	ENSRNOP00000001036.6;ENSRNOP00000039818.3;ENSRNOP00000014103.1;ENSRNOP00000042091.5;ENSRNOP00000013043.5;ENSRNOP00000059051.2;ENSRNOP00000070183.1;ENSRNOP00000037767.6;ENSRNOP00000018091.3;ENSRNOP00000062958.1;ENSRNOP00000072283.1;ENSRNOP00000050701.5	ENSRNOP00000001036.6(GO:0048839);ENSRNOP00000039818.3(GO:0007275);ENSRNOP00000014103.1(GO:0016358;GO:0046697);ENSRNOP00000042091.5(GO:0090398;GO:0060444;GO:0030099;GO:0045165);ENSRNOP00000013043.5(GO:0060612);ENSRNOP00000059051.2(GO:0035265;GO:0007286);ENSRNOP00000070183.1(GO:0061326);ENSRNOP00000037767.6(GO:0030154);ENSRNOP00000018091.3(GO:0072014);ENSRNOP00000062958.1(GO:0001889);ENSRNOP0000007…
GO:0032501	2	2	multicellular organismal process	biological_process	Any biological process, occurring at the level of a multicellular organism, pertinent to its function. [GOC:curators, GOC:dph, GOC:isa_complete, GOC:tb]	12	GO:0032922;GO:0001701;GO:0001696;GO:0006936;GO:0007605;GO:0007565;GO:0007275;GO:0008015;GO:0060444;GO:0035265;GO:0008343;GO:0008542	7	ENSRNOP00000039818.3;ENSRNOP00000013043.5;ENSRNOP00000042091.5;ENSRNOP00000014103.1;ENSRNOP00000070183.1;ENSRNOP00000059051.2;ENSRNOP00000050701.5	ENSRNOP00000039818.3(GO:0007275);ENSRNOP00000013043.5(GO:0007565);ENSRNOP00000042091.5(GO:0060444;GO:0006936;GO:0032922);ENSRNOP00000014103.1(GO:0008542;GO:0008343;GO:0001696);ENSRNOP00000070183.1(GO:0008015);ENSRNOP00000059051.2(GO:0035265);ENSRNOP00000050701.5(GO:0001701;GO:0007605)
GO:0098772	2	2	molecular function regulator	molecular_function	A molecular function that modulates the activity of a gene product or complex. Examples include enzyme regulators and channel regulators. [GOC:dos, GOC:pt]	5	GO:0008191;GO:0005125;GO:0005085;GO:0030296;GO:0016608	4	ENSRNOP00000068951.1;ENSRNOP00000014103.1;ENSRNOP00000050701.5;ENSRNOP00000013043.5	ENSRNOP00000068951.1(GO:0008191);ENSRNOP00000014103.1(GO:0030296;GO:0016608);ENSRNOP00000050701.5(GO:0005085);ENSRNOP00000013043.5(GO:0005125)
GO:0040007	2	2	growth	biological_process	The increase in size or mass of an entire organism, a part of an organism or a cell. [GOC:bf, GOC:ma]	1	GO:0035265	1	ENSRNOP00000059051.2	ENSRNOP00000059051.2(GO:0035265)
GO:0048511	2	2	rhythmic process	biological_process	Any process pertinent to the generation and maintenance of rhythms in the physiology of an organism. [GOC:jid]	1	GO:0032922	1	ENSRNOP00000042091.5	ENSRNOP00000042091.5(GO:0032922)
GO:0051179	2	2	localization	biological_process	Any process in which a cell, a substance, or a cellular entity, such as a protein complex or organelle, is transported, tethered to or otherwise maintained in a specific location. In the case of substances, localization may also be achieved via selective degradation. [GOC:ai, GOC:dos]	22	GO:0019060;GO:0006612;GO:0006821;GO:0051457;GO:0034394;GO:0045022;GO:0035725;GO:0015793;GO:0006403;GO:0007184;GO:0015840;GO:1902559;GO:0006811;GO:0006810;GO:0015860;GO:0046967;GO:0006833;GO:0030001;GO:0055085;GO:0046968;GO:0015031;GO:0001696	12	ENSRNOP00000024658.7;ENSRNOP00000067979.1;ENSRNOP00000026929.4;ENSRNOP00000071089.1;ENSRNOP00000014103.1;ENSRNOP00000042091.5;ENSRNOP00000072936.1;ENSRNOP00000026895.4;ENSRNOP00000018091.3;ENSRNOP00000045711.3;ENSRNOP00000067594.1;ENSRNOP00000050701.5	ENSRNOP00000024658.7(GO:0035725;GO:0015860;GO:0034394);ENSRNOP00000067979.1(GO:0019060);ENSRNOP00000026929.4(GO:1902559);ENSRNOP00000071089.1(GO:0006403;GO:0006810);ENSRNOP00000014103.1(GO:0001696);ENSRNOP00000042091.5(GO:0051457;GO:0006821;GO:0007184);ENSRNOP00000072936.1(GO:0045022);ENSRNOP00000026895.4(GO:0015031);ENSRNOP00000018091.3(GO:0006833;GO:0055085;GO:0006811;GO:0015840;GO:0015793);ENS…
GO:0022610	2	2	biological adhesion	biological_process	The attachment of a cell or organism to a substrate, another cell, or other organism. Biological adhesion includes intracellular attachment between membrane regions. [GOC:isa_complete]	2	GO:0007155;GO:0044406	2	ENSRNOP00000022648.3;ENSRNOP00000072283.1	ENSRNOP00000022648.3(GO:0044406);ENSRNOP00000072283.1(GO:0007155)
GO:0044464	2	2	cell part	cellular_component	Any constituent part of a cell, the basic structural and functional unit of all organisms. [GOC:jl]	58	GO:0009897;GO:0005811;GO:0032021;GO:0005783;GO:0005788;GO:0005789;GO:0042406;GO:0042765;GO:0070937;GO:0019815;GO:0034399;GO:0005737;GO:0016605;GO:0005839;GO:0005730;GO:0031410;GO:0005634;GO:0005770;GO:0005739;GO:0030529;GO:0030870;GO:0043005;GO:0048471;GO:0016363;GO:0005694;GO:0031902;GO:0042825;GO:0005794;GO:0015630;GO:1990111;GO:0016324;GO:0031965;GO:0071013;GO:0044297;GO:0045111;GO:0000792;GO:…	46	ENSRNOP00000024658.7;ENSRNOP00000001036.6;ENSRNOP00000075245.1;ENSRNOP00000006599.6;ENSRNOP00000070183.1;ENSRNOP00000072283.1;ENSRNOP00000043001.3;ENSRNOP00000068951.1;ENSRNOP00000039818.3;ENSRNOP00000026895.4;ENSRNOP00000024718.4;ENSRNOP00000013043.5;ENSRNOP00000020079.4;ENSRNOP00000025770.2;ENSRNOP00000073899.1;ENSRNOP00000045711.3;ENSRNOP00000075302.1;ENSRNOP00000062958.1;ENSRNOP00000022648.3;…	ENSRNOP00000024658.7(GO:0005887);ENSRNOP00000001036.6(GO:0005634;GO:0042612);ENSRNOP00000075245.1(GO:0005737;GO:0005730;GO:0015030;GO:0016605);ENSRNOP00000006599.6(GO:0043231;GO:0005737);ENSRNOP00000070183.1(GO:0030425;GO:0005737;GO:0000790;GO:0005730;GO:0030424);ENSRNOP00000072283.1(GO:0009897;GO:0005737);ENSRNOP00000043001.3(GO:0005634);ENSRNOP00000068951.1(GO:0016324;GO:0005770;GO:0009986;GO:0…
GO:0031386	2	2	protein tag	molecular_function	A molecular function exhibited by a protein that is covalently attached (AKA tagged or conjugated) to another protein where it acts as a marker, recognized by the cellular apparatus to target the tagged protein for some cellular process such as modification, sequestration, transport or degradation. [GOC:dos, GOC:go_curators, PMID:19028679, PMID:20054389, PMID:6305978]	1	GO:0031386	1	ENSRNOP00000035405.4	ENSRNOP00000035405.4(GO:0031386)
GO:0004871	2	2	signal transducer activity	molecular_function	Conveys a signal across a cell to trigger a change in cell function or state. A signal is a physical entity or change in state that is used to transfer information in order to trigger a response. [GOC:go_curators]	6	GO:0070053;GO:0005024;GO:0004888;GO:0004871;GO:0003707;GO:0004886	8	ENSRNOP00000026929.4;ENSRNOP00000059051.2;ENSRNOP00000072936.1;ENSRNOP00000070183.1;ENSRNOP00000068951.1;ENSRNOP00000068714.1;ENSRNOP00000075125.1;ENSRNOP00000050701.5	ENSRNOP00000026929.4(GO:0004871);ENSRNOP00000059051.2(GO:0005024);ENSRNOP00000072936.1(GO:0004888);ENSRNOP00000070183.1(GO:0004871);ENSRNOP00000068951.1(GO:0004871);ENSRNOP00000068714.1(GO:0070053);ENSRNOP00000075125.1(GO:0004871);ENSRNOP00000050701.5(GO:0003707;GO:0004886)
GO:0060089	2	2	molecular transducer activity	molecular_function	A compound molecular function in which an effector function is controlled by one or more regulatory components. [GOC:dos, GOC:pdt]	5	GO:0004888;GO:0005024;GO:0004886;GO:0070053;GO:0003707	4	ENSRNOP00000072936.1;ENSRNOP00000050701.5;ENSRNOP00000068714.1;ENSRNOP00000059051.2	ENSRNOP00000072936.1(GO:0004888);ENSRNOP00000050701.5(GO:0003707;GO:0004886);ENSRNOP00000068714.1(GO:0070053);ENSRNOP00000059051.2(GO:0005024)
GO:0007610	2	2	behavior	biological_process	The internally coordinated responses (actions or inactions) of animals (individuals or groups) to internal or external stimuli, via a mechanism that involves nervous system activity. [GOC:ems, GOC:jl, ISBN:0395448956, PMID:20160973]	2	GO:0008343;GO:0008542	1	ENSRNOP00000014103.1	ENSRNOP00000014103.1(GO:0008542;GO:0008343)
GO:0023052	2	2	signaling	biological_process	The entirety of a process in which information is transmitted within a biological system. This process begins with an active signal and ends when a cellular response has been triggered. [GOC:mtg_signal, GOC:mtg_signaling_feb11, GOC:signaling]	1	GO:0007267	1	ENSRNOP00000072283.1	ENSRNOP00000072283.1(GO:0007267)
GO:0005488	2	2	binding	molecular_function	The selective, non-covalent, often stoichiometric, interaction of a molecule with one or more specific sites on another molecule. [GOC:ceb, GOC:mah, ISBN:0198506732]	71	GO:0008022;GO:0051087;GO:0035064;GO:0003823;GO:0050840;GO:0019901;GO:0051287;GO:0003677;GO:0005164;GO:0019899;GO:0008144;GO:0005125;GO:0031730;GO:0008270;GO:0003676;GO:0034235;GO:0046978;GO:0046979;GO:0048027;GO:0030515;GO:0001882;GO:0043565;GO:0050661;GO:0070628;GO:0042605;GO:0030620;GO:0000287;GO:0051082;GO:0016608;GO:0005509;GO:0042803;GO:0032567;GO:0032403;GO:0034511;GO:0046872;GO:0008017;GO:…	46	ENSRNOP00000024658.7;ENSRNOP00000039001.3;ENSRNOP00000001036.6;ENSRNOP00000075245.1;ENSRNOP00000002150.4;ENSRNOP00000006599.6;ENSRNOP00000033655.6;ENSRNOP00000072283.1;ENSRNOP00000043001.3;ENSRNOP00000068951.1;ENSRNOP00000039818.3;ENSRNOP00000001600.6;ENSRNOP00000072077.1;ENSRNOP00000013043.5;ENSRNOP00000025770.2;ENSRNOP00000034525.5;ENSRNOP00000073899.1;ENSRNOP00000049863.3;ENSRNOP00000075302.1;…	ENSRNOP00000024658.7(GO:0001882);ENSRNOP00000039001.3(GO:0005524;GO:0005515);ENSRNOP00000001036.6(GO:0005524;GO:0003676;GO:0042605);ENSRNOP00000075245.1(GO:0030620;GO:0030619;GO:0034511;GO:0046872);ENSRNOP00000002150.4(GO:0032183);ENSRNOP00000006599.6(GO:0005525);ENSRNOP00000033655.6(GO:0070087;GO:0019900;GO:0042803;GO:0008134);ENSRNOP00000072283.1(GO:0050840;GO:0008092;GO:0008022);ENSRNOP0000004…
GO:0003824	2	2	catalytic activity	molecular_function	Catalysis of a biochemical reaction at physiological temperatures. In biologically catalyzed reactions, the reactants are known as substrates, and the catalysts are naturally occurring macromolecular substances known as enzymes. Enzymes possess specific binding sites for substrates, and are usually composed wholly or largely of protein, but RNA that has catalytic activity (ribozyme) is often also…	48	GO:0004252;GO:0017110;GO:0046976;GO:0008026;GO:0008766;GO:0005024;GO:0042296;GO:0042578;GO:0046974;GO:0047280;GO:0008310;GO:0003950;GO:0004298;GO:0018169;GO:0043774;GO:0004365;GO:0043773;GO:0008081;GO:0004843;GO:0070740;GO:0004441;GO:0050072;GO:0000175;GO:0004308;GO:0015020;GO:0008832;GO:0008859;GO:0019144;GO:0015433;GO:0044824;GO:0003923;GO:0003924;GO:0017111;GO:0004386;GO:0001730;GO:0004842;GO:…	31	ENSRNOP00000039001.3;ENSRNOP00000001036.6;ENSRNOP00000075245.1;ENSRNOP00000002150.4;ENSRNOP00000006599.6;ENSRNOP00000043001.3;ENSRNOP00000039818.3;ENSRNOP00000001600.6;ENSRNOP00000024718.4;ENSRNOP00000059051.2;ENSRNOP00000034525.5;ENSRNOP00000073899.1;ENSRNOP00000049863.3;ENSRNOP00000075302.1;ENSRNOP00000062958.1;ENSRNOP00000022648.3;ENSRNOP00000067594.1;ENSRNOP00000036734.5;ENSRNOP00000016842.4;…	ENSRNOP00000039001.3(GO:0042296);ENSRNOP00000001036.6(GO:0008026);ENSRNOP00000075245.1(GO:0008310;GO:0000175;GO:0008859);ENSRNOP00000002150.4(GO:0004843);ENSRNOP00000006599.6(GO:0017111);ENSRNOP00000043001.3(GO:0003924);ENSRNOP00000039818.3(GO:0035605;GO:0004365);ENSRNOP00000001600.6(GO:0001730);ENSRNOP00000024718.4(GO:0004386);ENSRNOP00000059051.2(GO:0046976;GO:0004386;GO:0004252;GO:0005024;GO:0…
GO:0050896	2	2	response to stimulus	biological_process	Any process that results in a change in state or activity of a cell or an organism (in terms of movement, secretion, enzyme production, gene expression, etc.) as a result of a stimulus. The process begins with detection of the stimulus and ends with a change in state or activity or the cell or organism. [GOC:ai, GOC:bf]	62	GO:0051384;GO:0071222;GO:0071385;GO:0035458;GO:0051592;GO:0009411;GO:0042742;GO:0032869;GO:0050829;GO:0002455;GO:0001666;GO:0035455;GO:0008542;GO:0014070;GO:0035456;GO:0001562;GO:0006302;GO:0097066;GO:0001580;GO:0071357;GO:0010332;GO:0009636;GO:0071353;GO:0009612;GO:0035457;GO:0042771;GO:0007584;GO:0009617;GO:0032526;GO:0071360;GO:0034097;GO:0032496;GO:0060359;GO:0045087;GO:0034340;GO:0034341;GO:…	32	ENSRNOP00000001036.6;ENSRNOP00000075245.1;ENSRNOP00000033655.6;ENSRNOP00000072283.1;ENSRNOP00000043001.3;ENSRNOP00000039818.3;ENSRNOP00000001600.6;ENSRNOP00000072077.1;ENSRNOP00000013043.5;ENSRNOP00000025770.2;ENSRNOP00000073899.1;ENSRNOP00000045711.3;ENSRNOP00000075302.1;ENSRNOP00000062958.1;ENSRNOP00000022648.3;ENSRNOP00000067594.1;ENSRNOP00000068714.1;ENSRNOP00000036734.5;ENSRNOP00000008961.6;…	ENSRNOP00000001036.6(GO:0007095;GO:0008630;GO:0001562);ENSRNOP00000075245.1(GO:0045087;GO:0051607);ENSRNOP00000033655.6(GO:0034340;GO:0034341;GO:0032526;GO:0006978);ENSRNOP00000072283.1(GO:0009636;GO:0051384;GO:0051591;GO:0042060;GO:0042542;GO:0006954;GO:0051592);ENSRNOP00000043001.3(GO:0051607;GO:0045087);ENSRNOP00000039818.3(GO:0060359;GO:0071346);ENSRNOP00000001600.6(GO:0051607;GO:0045087);ENS…
GO:1903046	3	4	meiotic cell cycle process	biological_process	A process that is part of the meiotic cell cycle. [GO_REF:0000060, GOC:mtg_cell_cycle, GOC:TermGenie]	1	GO:0007130	1	ENSRNOP00000059051.2	ENSRNOP00000059051.2(GO:0007130)
GO:0001775	3	3	cell activation	biological_process	A change in the morphology or behavior of a cell resulting from exposure to an activating factor such as a cellular or soluble ligand. [GOC:mgi_curators]	1	GO:0001866	1	ENSRNOP00000043183.2	ENSRNOP00000043183.2(GO:0001866)
GO:0008219	3	3	cell death	biological_process	Any biological process that results in permanent cessation of all vital functions of a cell. A cell should be considered dead when any one of the following molecular or morphological criteria is met: (1) the cell has lost the integrity of its plasma membrane; (2) the cell, including its nucleus, has undergone complete fragmentation into discrete bodies (frequently referred to as apoptotic bodies)…	1	GO:0051402	1	ENSRNOP00000039818.3	ENSRNOP00000039818.3(GO:0051402)
GO:0007267	3	4	cell-cell signaling	biological_process	Any process that mediates the transfer of information from one cell to another. This process includes signal transduction in the receiving cell and, where applicable, release of a ligand and any processes that actively facilitate its transport and presentation to the receiving cell. Examples include signaling via soluble ligands, via cell adhesion molecules and via gap junctions. [GOC:dos, GOC:ma…	1	GO:0007267	1	ENSRNOP00000072283.1	ENSRNOP00000072283.1(GO:0007267)
GO:0016874	3	3	ligase activity	molecular_function	Catalysis of the joining of two substances, or two groups within a single molecule, with the concomitant hydrolysis of the diphosphate bond in ATP or a similar triphosphate. [EC:6, GOC:mah]	8	GO:0070737;GO:0070736;GO:0018169;GO:0043773;GO:0043774;GO:0008766;GO:0070738;GO:0070740	1	ENSRNOP00000049006.5	ENSRNOP00000049006.5(GO:0070738;GO:0070740;GO:0070736;GO:0018169;GO:0008766;GO:0070737;GO:0043773;GO:0043774)
GO:0072376	3	6	protein activation cascade	biological_process	A response to a stimulus that consists of a sequential series of modifications to a set of proteins where the product of one reaction acts catalytically in the following reaction. The magnitude of the response is typically amplified at each successive step in the cascade. Modifications typically include proteolysis or covalent modification, and may also include binding events. [GOC:add, GOC:mah, …	1	GO:0006957	1	ENSRNOP00000059051.2	ENSRNOP00000059051.2(GO:0006957)
GO:1901363	3	3	heterocyclic compound binding	molecular_function	Interacting selectively and non-covalently with heterocyclic compound. [GOC:TermGenie]	24	GO:0051287;GO:0003676;GO:0003677;GO:0048027;GO:0001882;GO:0043565;GO:0050661;GO:0030620;GO:0003730;GO:0032567;GO:0003692;GO:0003690;GO:0005524;GO:0005525;GO:0043531;GO:0030515;GO:0034511;GO:0044212;GO:0030619;GO:0003727;GO:0003725;GO:0003723;GO:0000978;GO:0000979	30	ENSRNOP00000024658.7;ENSRNOP00000039001.3;ENSRNOP00000001036.6;ENSRNOP00000075245.1;ENSRNOP00000006599.6;ENSRNOP00000037767.6;ENSRNOP00000043001.3;ENSRNOP00000039818.3;ENSRNOP00000001600.6;ENSRNOP00000024718.4;ENSRNOP00000025770.2;ENSRNOP00000034525.5;ENSRNOP00000073899.1;ENSRNOP00000049863.3;ENSRNOP00000075302.1;ENSRNOP00000022648.3;ENSRNOP00000067594.1;ENSRNOP00000036734.5;ENSRNOP00000008961.6;…	ENSRNOP00000024658.7(GO:0001882);ENSRNOP00000039001.3(GO:0005524);ENSRNOP00000001036.6(GO:0005524;GO:0003676);ENSRNOP00000075245.1(GO:0030620;GO:0030619;GO:0034511);ENSRNOP00000006599.6(GO:0005525);ENSRNOP00000037767.6(GO:0005524);ENSRNOP00000043001.3(GO:0005525);ENSRNOP00000039818.3(GO:0051287;GO:0050661);ENSRNOP00000001600.6(GO:0005524;GO:0003725);ENSRNOP00000024718.4(GO:0003677;GO:0005524;GO:0…
GO:0007155	3	3	cell adhesion	biological_process	The attachment of a cell, either to another cell or to an underlying substrate such as the extracellular matrix, via cell adhesion molecules. [GOC:hb, GOC:pf]	1	GO:0007155	1	ENSRNOP00000072283.1	ENSRNOP00000072283.1(GO:0007155)
GO:0007154	3	3	cell communication	biological_process	Any process that mediates interactions between a cell and its surroundings. Encompasses interactions such as signaling or attachment between one cell and another cell, between a cell and an extracellular matrix, or between a cell and any other aspect of its environment. [GOC:mah]	1	GO:0007267	1	ENSRNOP00000072283.1	ENSRNOP00000072283.1(GO:0007267)
GO:0044459	3	3	plasma membrane part	cellular_component	Any constituent part of the plasma membrane, the membrane surrounding a cell that separates the cell from its external environment. It consists of a phospholipid bilayer and associated proteins. [GOC:jl]	6	GO:0009897;GO:0042613;GO:0042612;GO:0016324;GO:0005887;GO:0019815	10	ENSRNOP00000024658.7;ENSRNOP00000001036.6;ENSRNOP00000072936.1;ENSRNOP00000039197.5;ENSRNOP00000068951.1;ENSRNOP00000043183.2;ENSRNOP00000072283.1;ENSRNOP00000067594.1;ENSRNOP00000068714.1;ENSRNOP00000050701.5	ENSRNOP00000024658.7(GO:0005887);ENSRNOP00000001036.6(GO:0042612);ENSRNOP00000072936.1(GO:0009897;GO:0019815);ENSRNOP00000039197.5(GO:0042612);ENSRNOP00000068951.1(GO:0016324);ENSRNOP00000043183.2(GO:0009897);ENSRNOP00000072283.1(GO:0009897);ENSRNOP00000067594.1(GO:0009897;GO:0042613;GO:0042612);ENSRNOP00000068714.1(GO:0005887);ENSRNOP00000050701.5(GO:0042613)
GO:0007631	3	3	feeding behavior	biological_process	Behavior associated with the intake of food. [GOC:mah]	1	GO:0008343	1	ENSRNOP00000014103.1	ENSRNOP00000014103.1(GO:0008343)
GO:0007632	3	6	visual behavior	biological_process	The behavior of an organism in response to a visual stimulus. [GOC:jid, GOC:pr]	1	GO:0008542	1	ENSRNOP00000014103.1	ENSRNOP00000014103.1(GO:0008542)
GO:0051651	3	5	maintenance of location in cell	biological_process	Any process in which a substance or cellular entity, such as a protein complex or organelle, is maintained in a specific location within, or in the membrane of, a cell, and is prevented from moving elsewhere. [GOC:ai]	1	GO:0051457	1	ENSRNOP00000042091.5	ENSRNOP00000042091.5(GO:0051457)
GO:0019898	3	3	extrinsic component of membrane	cellular_component	The component of a membrane consisting of gene products and protein complexes that are loosely bound to one of its surfaces, but not integrated into the hydrophobic region. [GOC:dos, GOC:jl, GOC:mah]	1	GO:0042406	1	ENSRNOP00000042091.5	ENSRNOP00000042091.5(GO:0042406)
GO:0022892	3	3	substrate-specific transporter activity	molecular_function	Enables the directed movement of a specific substance or group of related substances (such as macromolecules, small molecules, ions) into, out of or within a cell, or between cells. [GOC:mtg_transport]	7	GO:0005415;GO:0015433;GO:0015211;GO:0015250;GO:0046964;GO:0046873;GO:0005254	6	ENSRNOP00000024658.7;ENSRNOP00000026929.4;ENSRNOP00000042091.5;ENSRNOP00000018091.3;ENSRNOP00000067594.1;ENSRNOP00000050701.5	ENSRNOP00000024658.7(GO:0005415;GO:0015211);ENSRNOP00000026929.4(GO:0046964);ENSRNOP00000042091.5(GO:0005254);ENSRNOP00000018091.3(GO:0015250);ENSRNOP00000067594.1(GO:0015433);ENSRNOP00000050701.5(GO:0046873)
GO:0042571	3	5	immunoglobulin complex, circulating	cellular_component	An immunoglobulin complex that is secreted into extracellular space and found in mucosal areas or other tissues or circulating in the blood or lymph. In its canonical form, a circulating immunoglobulin complex is composed of two identical heavy chains and two identical light chains, held together by disulfide bonds. Some forms of are polymers of the basic structure and contain additional componen…	1	GO:0042571	1	ENSRNOP00000072936.1	ENSRNOP00000072936.1(GO:0042571)
GO:0050840	3	3	extracellular matrix binding	molecular_function	Interacting selectively and non-covalently with a component of the extracellular matrix. [GOC:ai]	1	GO:0050840	1	ENSRNOP00000072283.1	ENSRNOP00000072283.1(GO:0050840)
GO:0031224	3	3	intrinsic component of membrane	cellular_component	The component of a membrane consisting of the gene products having some covalently attached portion, for example part of a peptide sequence or some other covalently attached group such as a GPI anchor, which spans or is embedded in one or both leaflets of the membrane. [GOC:mah]	3	GO:0016021;GO:0005887;GO:0031225	14	ENSRNOP00000024658.7;ENSRNOP00000026929.4;ENSRNOP00000001036.6;ENSRNOP00000063480.2;ENSRNOP00000072936.1;ENSRNOP00000020079.4;ENSRNOP00000068951.1;ENSRNOP00000018091.3;ENSRNOP00000043183.2;ENSRNOP00000062958.1;ENSRNOP00000072283.1;ENSRNOP00000039197.5;ENSRNOP00000068714.1;ENSRNOP00000050701.5	ENSRNOP00000024658.7(GO:0005887);ENSRNOP00000026929.4(GO:0016021);ENSRNOP00000001036.6(GO:0016021);ENSRNOP00000063480.2(GO:0016021);ENSRNOP00000072936.1(GO:0016021);ENSRNOP00000020079.4(GO:0016021);ENSRNOP00000068951.1(GO:0031225;GO:0016021);ENSRNOP00000018091.3(GO:0016021);ENSRNOP00000043183.2(GO:0016021);ENSRNOP00000062958.1(GO:0016021);ENSRNOP00000072283.1(GO:0016021);ENSRNOP00000039197.5(GO:0…
GO:0044216	3	3	other organism cell	cellular_component	A cell of a secondary organism with which the first organism is interacting. [GOC:jl]	1	GO:0043657	1	ENSRNOP00000067979.1	ENSRNOP00000067979.1(GO:0043657)
GO:0140098	3	3	catalytic activity, acting on RNA	molecular_function	Catalytic activity that acts to modify RNA. [GOC:pdt]	2	GO:0008859;GO:0000175	1	ENSRNOP00000075245.1	ENSRNOP00000075245.1(GO:0000175;GO:0008859)
GO:0140096	3	3	catalytic activity, acting on a protein	molecular_function	Catalytic activity that acts to modify a protein. [GOC:pdt]	15	GO:0070737;GO:0004252;GO:0042296;GO:0018169;GO:0070736;GO:0003923;GO:0035605;GO:0070738;GO:0070740;GO:0005024;GO:0046974;GO:0046976;GO:0004298;GO:0004842;GO:0004843	7	ENSRNOP00000039818.3;ENSRNOP00000039001.3;ENSRNOP00000049006.5;ENSRNOP00000059051.2;ENSRNOP00000002150.4;ENSRNOP00000067594.1;ENSRNOP00000032963.5	ENSRNOP00000039818.3(GO:0035605);ENSRNOP00000039001.3(GO:0042296);ENSRNOP00000049006.5(GO:0070738;GO:0070740;GO:0070736;GO:0018169;GO:0004842;GO:0070737);ENSRNOP00000059051.2(GO:0046976;GO:0004252;GO:0005024;GO:0046974);ENSRNOP00000002150.4(GO:0004843);ENSRNOP00000067594.1(GO:0004298);ENSRNOP00000032963.5(GO:0003923)
GO:0140097	3	3	catalytic activity, acting on DNA	molecular_function	Catalytic activity that acts to modify DNA. [GOC:pdt]	3	GO:0043765;GO:0044824;GO:0008310	2	ENSRNOP00000075245.1;ENSRNOP00000023914.5	ENSRNOP00000075245.1(GO:0008310);ENSRNOP00000023914.5(GO:0043765;GO:0044824)
GO:0098589	3	3	membrane region	cellular_component	A membrane that is a part of a larger membrane. Examples include the apical region of the plasma membrane of an epithelial cell and the various regions of the endoplasmic reticulum membrane. [GOC:dos]	1	GO:0045121	1	ENSRNOP00000068951.1	ENSRNOP00000068951.1(GO:0045121)
GO:0009719	3	3	response to endogenous stimulus	biological_process	Any process that results in a change in state or activity of a cell or an organism (in terms of movement, secretion, enzyme production, gene expression, etc.) as a result of a stimulus arising within the organism. [GOC:sm]	5	GO:0032869;GO:0043434;GO:0051384;GO:0071385;GO:0097066	4	ENSRNOP00000062958.1;ENSRNOP00000072283.1;ENSRNOP00000070183.1;ENSRNOP00000059051.2	ENSRNOP00000062958.1(GO:0071385;GO:0043434);ENSRNOP00000072283.1(GO:0051384);ENSRNOP00000070183.1(GO:0032869);ENSRNOP00000059051.2(GO:0097066)
GO:0005201	3	3	extracellular matrix structural constituent	molecular_function	The action of a molecule that contributes to the structural integrity of the extracellular matrix. [GOC:mah]	1	GO:0005201	1	ENSRNOP00000050701.5	ENSRNOP00000050701.5(GO:0005201)
GO:0019725	3	5	cellular homeostasis	biological_process	Any process involved in the maintenance of an internal steady state at the level of the cell. [GOC:isa_complete, GOC:jl, ISBN:0395825172]	3	GO:0048388;GO:0032469;GO:0007204	3	ENSRNOP00000042091.5;ENSRNOP00000018091.3;ENSRNOP00000014103.1	ENSRNOP00000042091.5(GO:0032469);ENSRNOP00000018091.3(GO:0048388);ENSRNOP00000014103.1(GO:0007204)
GO:0042765	3	6	GPI-anchor transamidase complex	cellular_component	An enzyme complex which in humans and yeast consists of at least five proteins; for example, the complex contains GAA1, GPI8, PIG-S, PIG-U, and PIG-T in human, and Gaa1p, Gab1p, Gpi8p, Gpi16p, and Gpi17p in yeast. Catalyzes the posttranslational attachment of the carboxyl-terminus of a precursor protein to a GPI-anchor. [GOC:jl, GOC:rb, PMID:12802054]	1	GO:0042765	1	ENSRNOP00000032963.5	ENSRNOP00000032963.5(GO:0042765)
GO:0030234	3	3	enzyme regulator activity	molecular_function	Binds to and modulates the activity of an enzyme. [GOC:dph, GOC:mah, GOC:tb]	2	GO:0008191;GO:0030296	2	ENSRNOP00000068951.1;ENSRNOP00000014103.1	ENSRNOP00000068951.1(GO:0008191);ENSRNOP00000014103.1(GO:0030296)
GO:0044424	3	3	intracellular part	cellular_component	Any constituent part of the living contents of a cell; the matter contained within (but not including) the plasma membrane, usually taken to exclude large vacuoles and masses of secretory or ingested material. In eukaryotes it includes the nucleus and cytoplasm. [GOC:jl]	46	GO:0005811;GO:0032021;GO:0005783;GO:0005788;GO:0005789;GO:0042406;GO:0042765;GO:0070937;GO:0045298;GO:0034399;GO:0005737;GO:0016605;GO:0005839;GO:0005730;GO:0031410;GO:0005634;GO:0005770;GO:0005739;GO:0030529;GO:0030870;GO:0048471;GO:0016363;GO:0005694;GO:0031902;GO:0042825;GO:0005794;GO:0015630;GO:1990111;GO:0071013;GO:0031965;GO:0045111;GO:0000792;GO:0000790;GO:0000502;GO:0055087;GO:0010494;GO:…	42	ENSRNOP00000001036.6;ENSRNOP00000075245.1;ENSRNOP00000006599.6;ENSRNOP00000070183.1;ENSRNOP00000072283.1;ENSRNOP00000043001.3;ENSRNOP00000068951.1;ENSRNOP00000039818.3;ENSRNOP00000026895.4;ENSRNOP00000024718.4;ENSRNOP00000013043.5;ENSRNOP00000020079.4;ENSRNOP00000025770.2;ENSRNOP00000073899.1;ENSRNOP00000045711.3;ENSRNOP00000075302.1;ENSRNOP00000062958.1;ENSRNOP00000022648.3;ENSRNOP00000067594.1;…	ENSRNOP00000001036.6(GO:0005634);ENSRNOP00000075245.1(GO:0005737;GO:0005730;GO:0015030;GO:0016605);ENSRNOP00000006599.6(GO:0043231;GO:0005737);ENSRNOP00000070183.1(GO:0005737;GO:0000790;GO:0005730);ENSRNOP00000072283.1(GO:0005737);ENSRNOP00000043001.3(GO:0005634);ENSRNOP00000068951.1(GO:0005770;GO:0005794);ENSRNOP00000039818.3(GO:0045298;GO:0005829;GO:0005739;GO:0005634;GO:0015630;GO:0030529;GO:0…
GO:0005515	3	3	protein binding	molecular_function	Interacting selectively and non-covalently with any protein or protein complex (a complex of two or more proteins that may include other nonprotein molecules). [GOC:go_curators]	36	GO:0008022;GO:0005125;GO:0035064;GO:0050681;GO:0019899;GO:0031730;GO:0046978;GO:0046979;GO:0070628;GO:0051087;GO:0051082;GO:0016608;GO:0032403;GO:0008017;GO:0042802;GO:0042803;GO:0042288;GO:0005085;GO:0008134;GO:0070087;GO:0031768;GO:0019901;GO:0019900;GO:0005164;GO:0023029;GO:0051721;GO:0046332;GO:0031625;GO:0047485;GO:0008092;GO:0032183;GO:0019864;GO:0005515;GO:0046980;GO:0046982;GO:0002039	23	ENSRNOP00000039001.3;ENSRNOP00000002150.4;ENSRNOP00000033655.6;ENSRNOP00000072283.1;ENSRNOP00000039818.3;ENSRNOP00000072077.1;ENSRNOP00000014103.1;ENSRNOP00000025770.2;ENSRNOP00000062958.1;ENSRNOP00000067594.1;ENSRNOP00000050701.5;ENSRNOP00000013043.5;ENSRNOP00000059051.2;ENSRNOP00000074057.1;ENSRNOP00000071089.1;ENSRNOP00000042091.5;ENSRNOP00000072936.1;ENSRNOP00000070183.1;ENSRNOP00000068951.1;…	ENSRNOP00000039001.3(GO:0005515);ENSRNOP00000002150.4(GO:0032183);ENSRNOP00000033655.6(GO:0070087;GO:0019900;GO:0042803;GO:0008134);ENSRNOP00000072283.1(GO:0008092;GO:0008022);ENSRNOP00000039818.3(GO:0042802;GO:0008017);ENSRNOP00000072077.1(GO:0005515);ENSRNOP00000014103.1(GO:0031768;GO:0016608);ENSRNOP00000025770.2(GO:0005515);ENSRNOP00000062958.1(GO:0046982;GO:0042803;GO:0019899;GO:0032403);ENS…
GO:0097367	3	3	carbohydrate derivative binding	molecular_function	Interacting selectively and non-covalently with a carbohydrate derivative. [GOC:pr]	6	GO:0032567;GO:0043531;GO:0034235;GO:0001882;GO:0005524;GO:0005525	21	ENSRNOP00000001036.6;ENSRNOP00000024658.7;ENSRNOP00000001600.6;ENSRNOP00000039001.3;ENSRNOP00000049006.5;ENSRNOP00000006599.6;ENSRNOP00000008961.6;ENSRNOP00000024718.4;ENSRNOP00000059051.2;ENSRNOP00000032963.5;ENSRNOP00000001570.3;ENSRNOP00000074057.1;ENSRNOP00000073899.1;ENSRNOP00000034525.5;ENSRNOP00000049863.3;ENSRNOP00000075302.1;ENSRNOP00000037767.6;ENSRNOP00000022648.3;ENSRNOP00000067594.1;…	ENSRNOP00000001036.6(GO:0005524);ENSRNOP00000024658.7(GO:0001882);ENSRNOP00000001600.6(GO:0005524);ENSRNOP00000039001.3(GO:0005524);ENSRNOP00000049006.5(GO:0005524);ENSRNOP00000006599.6(GO:0005525);ENSRNOP00000008961.6(GO:0032567);ENSRNOP00000024718.4(GO:0005524);ENSRNOP00000059051.2(GO:0005524);ENSRNOP00000032963.5(GO:0034235);ENSRNOP00000001570.3(GO:0005524);ENSRNOP00000074057.1(GO:0005524);ENS…
GO:0002253	3	7	activation of immune response	biological_process	Any process that initiates an immune response. [GO_REF:0000022, GOC:add, GOC:mtg_15nov05, ISBN:0781735149]	2	GO:0050853;GO:0006957	2	ENSRNOP00000072936.1;ENSRNOP00000059051.2	ENSRNOP00000072936.1(GO:0050853);ENSRNOP00000059051.2(GO:0006957)
GO:0002252	3	3	immune effector process	biological_process	Any process of the immune system that can potentially contribute to an immune response. [GO_REF:0000022, GOC:add, GOC:mtg_15nov05, ISBN:0781735149]	4	GO:0002455;GO:0051607;GO:0008228;GO:0006957	14	ENSRNOP00000008961.6;ENSRNOP00000001600.6;ENSRNOP00000075245.1;ENSRNOP00000068951.1;ENSRNOP00000072936.1;ENSRNOP00000059051.2;ENSRNOP00000025770.2;ENSRNOP00000001570.3;ENSRNOP00000073899.1;ENSRNOP00000068714.1;ENSRNOP00000035405.4;ENSRNOP00000075302.1;ENSRNOP00000043001.3;ENSRNOP00000036734.5	ENSRNOP00000008961.6(GO:0051607);ENSRNOP00000001600.6(GO:0051607);ENSRNOP00000075245.1(GO:0051607);ENSRNOP00000068951.1(GO:0051607);ENSRNOP00000072936.1(GO:0002455);ENSRNOP00000059051.2(GO:0006957);ENSRNOP00000025770.2(GO:0051607);ENSRNOP00000001570.3(GO:0051607);ENSRNOP00000073899.1(GO:0051607);ENSRNOP00000068714.1(GO:0008228);ENSRNOP00000035405.4(GO:0051607);ENSRNOP00000075302.1(GO:0051607);ENS…
GO:0055114	3	3	oxidation-reduction process	biological_process	A metabolic process that results in the removal or addition of one or more electrons to or from a substance, with or without the concomitant removal or addition of a proton or protons. [GOC:dhl, GOC:ecd, GOC:jh2, GOC:jid, GOC:mlg, GOC:rph]	1	GO:0055114	1	ENSRNOP00000039818.3	ENSRNOP00000039818.3(GO:0055114)
GO:0048037	3	3	cofactor binding	molecular_function	Interacting selectively and non-covalently with a cofactor, a substance that is required for the activity of an enzyme or other protein. Cofactors may be inorganic, such as the metal atoms zinc, iron, and copper in certain forms, or organic, in which case they are referred to as coenzymes. Cofactors may either be bound tightly to active sites or bind loosely with the substrate. [ISBN:0198506732]	3	GO:0051287;GO:0050661;GO:0036042	2	ENSRNOP00000039818.3;ENSRNOP00000014213.2	ENSRNOP00000039818.3(GO:0051287;GO:0050661);ENSRNOP00000014213.2(GO:0036042)
GO:0051707	3	5	response to other organism	biological_process	Any process that results in a change in state or activity of a cell or an organism (in terms of movement, secretion, enzyme production, gene expression, etc.) as a result of a stimulus from another living organism. [GOC:ai]	7	GO:0001562;GO:0051607;GO:0009617;GO:0050830;GO:0042742;GO:0050829;GO:0042832	15	ENSRNOP00000008961.6;ENSRNOP00000001600.6;ENSRNOP00000075245.1;ENSRNOP00000068951.1;ENSRNOP00000001036.6;ENSRNOP00000072936.1;ENSRNOP00000025770.2;ENSRNOP00000001570.3;ENSRNOP00000073899.1;ENSRNOP00000068714.1;ENSRNOP00000035405.4;ENSRNOP00000075302.1;ENSRNOP00000022648.3;ENSRNOP00000043001.3;ENSRNOP00000036734.5	ENSRNOP00000008961.6(GO:0051607);ENSRNOP00000001600.6(GO:0051607);ENSRNOP00000075245.1(GO:0051607);ENSRNOP00000068951.1(GO:0051607);ENSRNOP00000001036.6(GO:0001562);ENSRNOP00000072936.1(GO:0050829);ENSRNOP00000025770.2(GO:0051607);ENSRNOP00000001570.3(GO:0051607);ENSRNOP00000073899.1(GO:0051607);ENSRNOP00000068714.1(GO:0009617);ENSRNOP00000035405.4(GO:0051607;GO:0042742);ENSRNOP00000075302.1(GO:0…
GO:1990351	3	3	transporter complex	cellular_component	A protein complex facilitating transport of molecules (proteins, small molecules, nucleic acids) into, out of or within a cell, or between cells. [GOC:bhm, PMID:15449578]	1	GO:0034707	1	ENSRNOP00000042091.5	ENSRNOP00000042091.5(GO:0034707)
GO:0098552	3	3	side of membrane	cellular_component	A cellular component consisting of one leaflet of a membrane bilayer and any proteins embedded or anchored in it or attached to its surface. [GOC:dos]	1	GO:0009897	4	ENSRNOP00000043183.2;ENSRNOP00000072936.1;ENSRNOP00000072283.1;ENSRNOP00000067594.1	ENSRNOP00000043183.2(GO:0009897);ENSRNOP00000072936.1(GO:0009897);ENSRNOP00000072283.1(GO:0009897);ENSRNOP00000067594.1(GO:0009897)
GO:0043229	3	4	intracellular organelle	cellular_component	Organized structure of distinctive morphology and function, occurring within the cell. Includes the nucleus, mitochondria, plastids, vacuoles, vesicles, ribosomes and the cytoskeleton. Excludes the plasma membrane. [GOC:go_curators]	15	GO:0010494;GO:0005794;GO:0045111;GO:0005811;GO:0043231;GO:0005730;GO:0031410;GO:0005634;GO:0005770;GO:0005739;GO:0005764;GO:0015630;GO:0005694;GO:0005768;GO:0005783	30	ENSRNOP00000001036.6;ENSRNOP00000075245.1;ENSRNOP00000006599.6;ENSRNOP00000070183.1;ENSRNOP00000043001.3;ENSRNOP00000039818.3;ENSRNOP00000068951.1;ENSRNOP00000059051.2;ENSRNOP00000020079.4;ENSRNOP00000018091.3;ENSRNOP00000073899.1;ENSRNOP00000022648.3;ENSRNOP00000067594.1;ENSRNOP00000036734.5;ENSRNOP00000008961.6;ENSRNOP00000013043.5;ENSRNOP00000074057.1;ENSRNOP00000023893.6;ENSRNOP00000037767.6;…	ENSRNOP00000001036.6(GO:0005634);ENSRNOP00000075245.1(GO:0005730);ENSRNOP00000006599.6(GO:0043231);ENSRNOP00000070183.1(GO:0005730);ENSRNOP00000043001.3(GO:0005634);ENSRNOP00000039818.3(GO:0005739;GO:0005634;GO:0015630;GO:0005811);ENSRNOP00000068951.1(GO:0005770;GO:0005794);ENSRNOP00000059051.2(GO:0005694;GO:0005764;GO:0005739);ENSRNOP00000020079.4(GO:0005783;GO:0005739);ENSRNOP00000018091.3(GO:0…
GO:0043228	3	3	non-membrane-bounded organelle	cellular_component	Organized structure of distinctive morphology and function, not bounded by a lipid bilayer membrane. Includes ribosomes, the cytoskeleton and chromosomes. [GOC:go_curators]	6	GO:0010494;GO:0045111;GO:0015630;GO:0005730;GO:0005811;GO:0005694	12	ENSRNOP00000039818.3;ENSRNOP00000071089.1;ENSRNOP00000008961.6;ENSRNOP00000042091.5;ENSRNOP00000075245.1;ENSRNOP00000033655.6;ENSRNOP00000059051.2;ENSRNOP00000070183.1;ENSRNOP00000001570.3;ENSRNOP00000074057.1;ENSRNOP00000014213.2;ENSRNOP00000050701.5	ENSRNOP00000039818.3(GO:0015630;GO:0005811);ENSRNOP00000071089.1(GO:0010494);ENSRNOP00000008961.6(GO:0005730);ENSRNOP00000042091.5(GO:0005730);ENSRNOP00000075245.1(GO:0005730);ENSRNOP00000033655.6(GO:0005730);ENSRNOP00000059051.2(GO:0005694);ENSRNOP00000070183.1(GO:0005730);ENSRNOP00000001570.3(GO:0005730);ENSRNOP00000074057.1(GO:0045111);ENSRNOP00000014213.2(GO:0005730);ENSRNOP00000050701.5(GO:0…
GO:0043227	3	3	membrane-bounded organelle	cellular_component	Organized structure of distinctive morphology and function, bounded by a single or double lipid bilayer membrane. Includes the nucleus, mitochondria, plastids, vacuoles, and vesicles. Excludes the plasma membrane. [GOC:go_curators]	10	GO:0005794;GO:0005783;GO:0031410;GO:0005634;GO:0005770;GO:0005739;GO:0043231;GO:0005764;GO:0005768;GO:0070062	28	ENSRNOP00000001036.6;ENSRNOP00000006599.6;ENSRNOP00000037767.6;ENSRNOP00000072283.1;ENSRNOP00000043001.3;ENSRNOP00000039818.3;ENSRNOP00000059051.2;ENSRNOP00000020079.4;ENSRNOP00000073899.1;ENSRNOP00000036734.5;ENSRNOP00000062958.1;ENSRNOP00000022648.3;ENSRNOP00000067594.1;ENSRNOP00000068714.1;ENSRNOP00000018091.3;ENSRNOP00000013043.5;ENSRNOP00000023893.6;ENSRNOP00000026929.4;ENSRNOP00000071089.1;…	ENSRNOP00000001036.6(GO:0005634);ENSRNOP00000006599.6(GO:0043231);ENSRNOP00000037767.6(GO:0005634);ENSRNOP00000072283.1(GO:0070062);ENSRNOP00000043001.3(GO:0005634);ENSRNOP00000039818.3(GO:0005739;GO:0070062;GO:0005634);ENSRNOP00000059051.2(GO:0070062;GO:0005764;GO:0005739);ENSRNOP00000020079.4(GO:0005783;GO:0005739);ENSRNOP00000073899.1(GO:0005634;GO:0005783;GO:0005739);ENSRNOP00000036734.5(GO:0…
GO:0045321	3	4	leukocyte activation	biological_process	A change in morphology and behavior of a leukocyte resulting from exposure to a specific antigen, mitogen, cytokine, cellular ligand, or soluble factor. [GOC:add]	1	GO:0001866	1	ENSRNOP00000043183.2	ENSRNOP00000043183.2(GO:0001866)
GO:0033643	3	3	host cell part	cellular_component	Any constituent part of a host cell. The host is defined as the larger of the organisms involved in a symbiotic interaction. [GOC:pamgo_curators]	1	GO:0020005	1	ENSRNOP00000022648.3	ENSRNOP00000022648.3(GO:0020005)
GO:0007568	3	3	aging	biological_process	A developmental process that is a deterioration and loss of function over time. Aging includes loss of functions such as resistance to disease, homeostasis, and fertility, as well as wear and tear. Aging includes cellular senescence, but is more inclusive. May precede death and may succeed developmental maturation (GO:0021700). [GOC:PO_curators]	1	GO:0090398	1	ENSRNOP00000042091.5	ENSRNOP00000042091.5(GO:0090398)
GO:0070661	3	3	leukocyte proliferation	biological_process	The expansion of a leukocyte population by cell division. [GOC:add]	1	GO:0001866	1	ENSRNOP00000043183.2	ENSRNOP00000043183.2(GO:0001866)
GO:1901567	3	3	fatty acid derivative binding	molecular_function	Interacting selectively and non-covalently with fatty acid derivative. [GOC:pr, GOC:TermGenie]	1	GO:0036042	1	ENSRNOP00000014213.2	ENSRNOP00000014213.2(GO:0036042)
GO:1902495	3	4	transmembrane transporter complex	cellular_component	A transmembrane protein complex which enables the transfer of a substance from one side of a membrane to the other. [GOC:bhm, GOC:TermGenie, PMID:18024586]	1	GO:0034707	1	ENSRNOP00000042091.5	ENSRNOP00000042091.5(GO:0034707)
GO:1902494	3	3	catalytic complex	cellular_component	A protein complex which is capable of catalytic activity. [GOC:bhm, GOC:TermGenie, PMID:8077207]	5	GO:0042765;GO:0035098;GO:0071013;GO:1990111;GO:0000502	5	ENSRNOP00000067594.1;ENSRNOP00000059051.2;ENSRNOP00000032963.5;ENSRNOP00000038926.5;ENSRNOP00000050701.5	ENSRNOP00000067594.1(GO:1990111);ENSRNOP00000059051.2(GO:0071013);ENSRNOP00000032963.5(GO:0042765);ENSRNOP00000038926.5(GO:0000502);ENSRNOP00000050701.5(GO:0035098)
GO:0006807	3	3	nitrogen compound metabolic process	biological_process	The chemical reactions and pathways involving organic or inorganic compounds that contain nitrogen. [CHEBI:51143, GOC:go_curators, GOC:jl, ISBN:0198506732]	41	GO:0018027;GO:0032020;GO:0015937;GO:0071108;GO:0009435;GO:0050823;GO:0006807;GO:0046497;GO:0051567;GO:0009069;GO:0006096;GO:0000723;GO:0006302;GO:0006486;GO:0043161;GO:0018377;GO:0006203;GO:0006687;GO:0051865;GO:0006364;GO:0007182;GO:0006508;GO:0009191;GO:0010424;GO:0070536;GO:0035606;GO:0090503;GO:0006769;GO:0019941;GO:0006957;GO:0006401;GO:0051603;GO:0070734;GO:0000738;GO:0006144;GO:0016567;GO:…	22	ENSRNOP00000039001.3;ENSRNOP00000075245.1;ENSRNOP00000002150.4;ENSRNOP00000039818.3;ENSRNOP00000001600.6;ENSRNOP00000059051.2;ENSRNOP00000073899.1;ENSRNOP00000067594.1;ENSRNOP00000036734.5;ENSRNOP00000008961.6;ENSRNOP00000049006.5;ENSRNOP00000013043.5;ENSRNOP00000023893.6;ENSRNOP00000032963.5;ENSRNOP00000071089.1;ENSRNOP00000042091.5;ENSRNOP00000033655.6;ENSRNOP00000033812.5;ENSRNOP00000038926.5;…	ENSRNOP00000039001.3(GO:0032020;GO:0016567;GO:0019941);ENSRNOP00000075245.1(GO:0000738;GO:0090503;GO:0006401;GO:0006364);ENSRNOP00000002150.4(GO:0071108;GO:0006511;GO:0070536);ENSRNOP00000039818.3(GO:0006096;GO:0035606);ENSRNOP00000001600.6(GO:0006164);ENSRNOP00000059051.2(GO:0006687;GO:0070734;GO:0006508;GO:0051567;GO:0006397;GO:0009069;GO:0018027;GO:0006957;GO:0010424);ENSRNOP00000073899.1(GO:0…
GO:0033002	3	3	muscle cell proliferation	biological_process	The expansion of a muscle cell population by cell division. [CL:0000187, GOC:mah]	1	GO:0060038	1	ENSRNOP00000050701.5	ENSRNOP00000050701.5(GO:0060038)
GO:0033218	3	3	amide binding	molecular_function	Interacting selectively and non-covalently with an amide, any derivative of an oxoacid in which an acidic hydroxy group has been replaced by an amino or substituted amino group. [CHEBI:32988, GOC:mah]	1	GO:0042605	3	ENSRNOP00000039197.5;ENSRNOP00000067594.1;ENSRNOP00000001036.6	ENSRNOP00000039197.5(GO:0042605);ENSRNOP00000067594.1(GO:0042605);ENSRNOP00000001036.6(GO:0042605)
GO:0048589	3	3	developmental growth	biological_process	The increase in size or mass of an entire organism, a part of an organism or a cell, where the increase in size or mass has the specific outcome of the progression of the organism over time from one condition to another. [GOC:go_curators]	1	GO:0035265	1	ENSRNOP00000059051.2	ENSRNOP00000059051.2(GO:0035265)
GO:0019882	3	3	antigen processing and presentation	biological_process	The process in which an antigen-presenting cell expresses antigen (peptide or lipid) on its cell surface in association with an MHC protein complex. [GO_REF:0000022, GOC:add, GOC:mtg_15nov05, ISBN:0781735149, PMID:15771591, PMID:15928678]	8	GO:0002474;GO:0019882;GO:0019885;GO:0019886;GO:0002479;GO:0002485;GO:0002481;GO:0002489	5	ENSRNOP00000050701.5;ENSRNOP00000072936.1;ENSRNOP00000067594.1;ENSRNOP00000039197.5;ENSRNOP00000001036.6	ENSRNOP00000050701.5(GO:0019885;GO:0019886;GO:0002479);ENSRNOP00000072936.1(GO:0019882);ENSRNOP00000067594.1(GO:0002489;GO:0002481;GO:0019886;GO:0002485);ENSRNOP00000039197.5(GO:0002474);ENSRNOP00000001036.6(GO:0002489;GO:0002474)
GO:0070161	3	3	anchoring junction	cellular_component	A cell junction that mechanically attaches a cell (and its cytoskeleton) to neighboring cells or to the extracellular matrix. [ISBN:0815332181]	1	GO:0005925	1	ENSRNOP00000072283.1	ENSRNOP00000072283.1(GO:0005925)
GO:0043167	3	3	ion binding	molecular_function	Interacting selectively and non-covalently with ions, charged atoms or groups of atoms. [GOC:jl]	11	GO:0050897;GO:0000287;GO:0008270;GO:0034235;GO:0005509;GO:0043531;GO:0032567;GO:0046872;GO:0036042;GO:0005524;GO:0005525	29	ENSRNOP00000039001.3;ENSRNOP00000001036.6;ENSRNOP00000075245.1;ENSRNOP00000006599.6;ENSRNOP00000037767.6;ENSRNOP00000043001.3;ENSRNOP00000001600.6;ENSRNOP00000072077.1;ENSRNOP00000034525.5;ENSRNOP00000073899.1;ENSRNOP00000049863.3;ENSRNOP00000075302.1;ENSRNOP00000022648.3;ENSRNOP00000067594.1;ENSRNOP00000050701.5;ENSRNOP00000016842.4;ENSRNOP00000008961.6;ENSRNOP00000049006.5;ENSRNOP00000059051.2;…	ENSRNOP00000039001.3(GO:0005524);ENSRNOP00000001036.6(GO:0005524);ENSRNOP00000075245.1(GO:0046872);ENSRNOP00000006599.6(GO:0005525);ENSRNOP00000037767.6(GO:0005524);ENSRNOP00000043001.3(GO:0005525);ENSRNOP00000001600.6(GO:0046872;GO:0005524);ENSRNOP00000072077.1(GO:0008270);ENSRNOP00000034525.5(GO:0005525);ENSRNOP00000073899.1(GO:0005524;GO:0008270);ENSRNOP00000049863.3(GO:0005525);ENSRNOP0000007…
GO:0001763	3	4	morphogenesis of a branching structure	biological_process	The process in which the anatomical structures of branches are generated and organized. A branch is a division or offshoot from a main stem. Examples in animals would include blood vessels, nerves, lymphatics and other endothelial or epithelial tubes. [ISBN:0721662544]	1	GO:0060444	1	ENSRNOP00000042091.5	ENSRNOP00000042091.5(GO:0060444)
GO:0007275	3	4	multicellular organism development	biological_process	The biological process whose specific outcome is the progression of a multicellular organism over time from an initial condition (e.g. a zygote or a young adult) to a later condition (e.g. a multicellular animal or an aged adult). [GOC:dph, GOC:ems, GOC:isa_complete, GOC:tb]	2	GO:0001701;GO:0007275	2	ENSRNOP00000039818.3;ENSRNOP00000050701.5	ENSRNOP00000039818.3(GO:0007275);ENSRNOP00000050701.5(GO:0001701)
GO:0048609	3	3	multicellular organismal reproductive process	biological_process	The process, occurring above the cellular level, that is pertinent to the reproductive function of a multicellular organism. This includes the integrated processes at the level of tissues and organs. [GOC:dph, GOC:jid, GOC:tb]	1	GO:0001893	1	ENSRNOP00000050701.5	ENSRNOP00000050701.5(GO:0001893)
GO:0009058	3	3	biosynthetic process	biological_process	The chemical reactions and pathways resulting in the formation of substances; typically the energy-requiring part of metabolism in which simpler substances are transformed into more complex ones. [GOC:curators, ISBN:0198547684]	7	GO:0015937;GO:0009435;GO:0009058;GO:1900535;GO:0006164;GO:0051792;GO:0006094	7	ENSRNOP00000039818.3;ENSRNOP00000001600.6;ENSRNOP00000049006.5;ENSRNOP00000013043.5;ENSRNOP00000073899.1;ENSRNOP00000014213.2;ENSRNOP00000036734.5	ENSRNOP00000039818.3(GO:0006094);ENSRNOP00000001600.6(GO:0006164);ENSRNOP00000049006.5(GO:0009058);ENSRNOP00000013043.5(GO:0009435);ENSRNOP00000073899.1(GO:0006164);ENSRNOP00000014213.2(GO:1900535;GO:0015937;GO:0051792);ENSRNOP00000036734.5(GO:0006164)
GO:0009056	3	3	catabolic process	biological_process	The chemical reactions and pathways resulting in the breakdown of substances, including the breakdown of carbon compounds with the liberation of energy for use by the cell or organism. [ISBN:0198547684]	13	GO:0006203;GO:0000738;GO:0043161;GO:0019941;GO:0036114;GO:0009313;GO:0036116;GO:0009062;GO:0006511;GO:0046061;GO:0006401;GO:0009191;GO:0006096	12	ENSRNOP00000008961.6;ENSRNOP00000039001.3;ENSRNOP00000059051.2;ENSRNOP00000042091.5;ENSRNOP00000075245.1;ENSRNOP00000002150.4;ENSRNOP00000073899.1;ENSRNOP00000039818.3;ENSRNOP00000038926.5;ENSRNOP00000035405.4;ENSRNOP00000023893.6;ENSRNOP00000014213.2	ENSRNOP00000008961.6(GO:0046061;GO:0006203);ENSRNOP00000039001.3(GO:0019941);ENSRNOP00000059051.2(GO:0009313);ENSRNOP00000042091.5(GO:0043161);ENSRNOP00000075245.1(GO:0000738;GO:0006401);ENSRNOP00000002150.4(GO:0006511);ENSRNOP00000073899.1(GO:0006401);ENSRNOP00000039818.3(GO:0006096);ENSRNOP00000038926.5(GO:0006511);ENSRNOP00000035405.4(GO:0019941);ENSRNOP00000023893.6(GO:0009191);ENSRNOP0000001…
GO:0044281	3	3	small molecule metabolic process	biological_process	The chemical reactions and pathways involving small molecules, any low molecular weight, monomeric, non-encoded molecule. [GOC:curators, GOC:pde, GOC:vw]	19	GO:0019585;GO:0006013;GO:0009435;GO:0006006;GO:0006769;GO:0006203;GO:0006144;GO:0015937;GO:0009062;GO:0046061;GO:0046497;GO:1900535;GO:0009069;GO:0006164;GO:0009191;GO:0006000;GO:0006096;GO:0051792;GO:0006094	10	ENSRNOP00000008961.6;ENSRNOP00000001600.6;ENSRNOP00000013043.5;ENSRNOP00000059051.2;ENSRNOP00000023893.6;ENSRNOP00000039818.3;ENSRNOP00000073899.1;ENSRNOP00000062958.1;ENSRNOP00000014213.2;ENSRNOP00000036734.5	ENSRNOP00000008961.6(GO:0046061;GO:0006144;GO:0006203);ENSRNOP00000001600.6(GO:0006164);ENSRNOP00000013043.5(GO:0006769;GO:0009435;GO:0046497);ENSRNOP00000059051.2(GO:0009069);ENSRNOP00000023893.6(GO:0006000;GO:0006013;GO:0009191;GO:0006144);ENSRNOP00000039818.3(GO:0006096;GO:0006094);ENSRNOP00000073899.1(GO:0006164);ENSRNOP00000062958.1(GO:0019585);ENSRNOP00000014213.2(GO:1900535;GO:0015937;GO:0…
GO:0022412	3	3	cellular process involved in reproduction in multicellular organism	biological_process	A process, occurring at the cellular level, that is involved in the reproductive function of a multicellular organism. [GOC:isa_complete]	1	GO:0007286	1	ENSRNOP00000059051.2	ENSRNOP00000059051.2(GO:0007286)
GO:0016787	3	3	hydrolase activity	molecular_function	Catalysis of the hydrolysis of various bonds, e.g. C-O, C-N, C-C, phosphoric anhydride bonds, etc. Hydrolase is the systematic name for any enzyme of EC class 3. [ISBN:0198506732]	27	GO:0004252;GO:0016887;GO:0008026;GO:0042578;GO:0008310;GO:0000175;GO:0008081;GO:0004843;GO:0003924;GO:0004441;GO:0050072;GO:0004308;GO:0008832;GO:0008859;GO:0019144;GO:0015433;GO:0044824;GO:0003923;GO:0017110;GO:0017111;GO:0004386;GO:0047631;GO:0043765;GO:0016817;GO:0004298;GO:0003726;GO:0016290	21	ENSRNOP00000016842.4;ENSRNOP00000008961.6;ENSRNOP00000024718.4;ENSRNOP00000049006.5;ENSRNOP00000006599.6;ENSRNOP00000001036.6;ENSRNOP00000014213.2;ENSRNOP00000075245.1;ENSRNOP00000002150.4;ENSRNOP00000059051.2;ENSRNOP00000032963.5;ENSRNOP00000034525.5;ENSRNOP00000074057.1;ENSRNOP00000023893.6;ENSRNOP00000023914.5;ENSRNOP00000049863.3;ENSRNOP00000075302.1;ENSRNOP00000022648.3;ENSRNOP00000067594.1;…	ENSRNOP00000016842.4(GO:0004441);ENSRNOP00000008961.6(GO:0008832;GO:0008081);ENSRNOP00000024718.4(GO:0004386);ENSRNOP00000049006.5(GO:0016887);ENSRNOP00000006599.6(GO:0017111);ENSRNOP00000001036.6(GO:0008026);ENSRNOP00000014213.2(GO:0016290);ENSRNOP00000075245.1(GO:0008310;GO:0000175;GO:0008859);ENSRNOP00000002150.4(GO:0004843);ENSRNOP00000059051.2(GO:0004386;GO:0004252;GO:0004308);ENSRNOP0000003…
GO:0009607	3	3	response to biotic stimulus	biological_process	Any process that results in a change in state or activity of a cell or an organism (in terms of movement, secretion, enzyme production, gene expression, etc.) as a result of a biotic stimulus, a stimulus caused or produced by a living organism. [GOC:hb]	10	GO:0001562;GO:0071222;GO:0051607;GO:0009617;GO:0050830;GO:0002237;GO:0042742;GO:0050829;GO:0032496;GO:0042832	19	ENSRNOP00000008961.6;ENSRNOP00000001600.6;ENSRNOP00000072936.1;ENSRNOP00000001036.6;ENSRNOP00000035405.4;ENSRNOP00000075245.1;ENSRNOP00000059051.2;ENSRNOP00000025770.2;ENSRNOP00000001570.3;ENSRNOP00000073899.1;ENSRNOP00000068714.1;ENSRNOP00000043183.2;ENSRNOP00000075302.1;ENSRNOP00000062958.1;ENSRNOP00000036734.5;ENSRNOP00000022648.3;ENSRNOP00000067594.1;ENSRNOP00000043001.3;ENSRNOP00000068951.1	ENSRNOP00000008961.6(GO:0051607);ENSRNOP00000001600.6(GO:0051607);ENSRNOP00000072936.1(GO:0050829);ENSRNOP00000001036.6(GO:0001562);ENSRNOP00000035405.4(GO:0051607;GO:0042742);ENSRNOP00000075245.1(GO:0051607);ENSRNOP00000059051.2(GO:0032496);ENSRNOP00000025770.2(GO:0051607);ENSRNOP00000001570.3(GO:0051607);ENSRNOP00000073899.1(GO:0051607);ENSRNOP00000068714.1(GO:0009617);ENSRNOP00000043183.2(GO:0…
GO:0009605	3	3	response to external stimulus	biological_process	Any process that results in a change in state or activity of a cell or an organism (in terms of movement, secretion, enzyme production, gene expression, etc.) as a result of an external stimulus. [GOC:hb]	13	GO:0001562;GO:0071222;GO:0051607;GO:0007584;GO:0009617;GO:0009612;GO:0050830;GO:0002237;GO:0042742;GO:0043153;GO:0050829;GO:0032496;GO:0042832	21	ENSRNOP00000008961.6;ENSRNOP00000001600.6;ENSRNOP00000072936.1;ENSRNOP00000001036.6;ENSRNOP00000042091.5;ENSRNOP00000035405.4;ENSRNOP00000075245.1;ENSRNOP00000070183.1;ENSRNOP00000059051.2;ENSRNOP00000025770.2;ENSRNOP00000001570.3;ENSRNOP00000073899.1;ENSRNOP00000068714.1;ENSRNOP00000043183.2;ENSRNOP00000075302.1;ENSRNOP00000062958.1;ENSRNOP00000036734.5;ENSRNOP00000022648.3;ENSRNOP00000067594.1;…	ENSRNOP00000008961.6(GO:0051607);ENSRNOP00000001600.6(GO:0051607);ENSRNOP00000072936.1(GO:0050829);ENSRNOP00000001036.6(GO:0001562);ENSRNOP00000042091.5(GO:0043153);ENSRNOP00000035405.4(GO:0051607;GO:0042742);ENSRNOP00000075245.1(GO:0051607);ENSRNOP00000070183.1(GO:0009612;GO:0007584);ENSRNOP00000059051.2(GO:0032496);ENSRNOP00000025770.2(GO:0051607);ENSRNOP00000001570.3(GO:0051607);ENSRNOP0000007…
GO:0030055	3	3	cell-substrate junction	cellular_component	A cell junction that forms a connection between a cell and the extracellular matrix. [GOC:hb, GOC:mah]	1	GO:0005925	1	ENSRNOP00000072283.1	ENSRNOP00000072283.1(GO:0005925)
GO:0008289	3	3	lipid binding	molecular_function	Interacting selectively and non-covalently with a lipid. [GOC:ai]	1	GO:0034235	1	ENSRNOP00000032963.5	ENSRNOP00000032963.5(GO:0034235)
GO:0022402	3	3	cell cycle process	biological_process	The cellular process that ensures successive accurate and complete genome replication and chromosome segregation. [GOC:isa_complete, GOC:mtg_cell_cycle]	4	GO:0007095;GO:0007130;GO:0006977;GO:0000281	4	ENSRNOP00000042091.5;ENSRNOP00000059051.2;ENSRNOP00000050701.5;ENSRNOP00000001036.6	ENSRNOP00000042091.5(GO:0006977);ENSRNOP00000059051.2(GO:0007130);ENSRNOP00000050701.5(GO:0000281);ENSRNOP00000001036.6(GO:0007095)
GO:0070085	3	3	glycosylation	biological_process	The covalent attachment and further modification of carbohydrate residues to a substrate molecule. [GOC:hjd, GOC:mah]	1	GO:0006486	2	ENSRNOP00000073899.1;ENSRNOP00000050701.5	ENSRNOP00000073899.1(GO:0006486);ENSRNOP00000050701.5(GO:0006486)
GO:0032259	3	3	methylation	biological_process	The process in which a methyl group is covalently attached to a molecule. [GOC:mah]	4	GO:0051567;GO:0018027;GO:0070734;GO:0010424	1	ENSRNOP00000059051.2	ENSRNOP00000059051.2(GO:0070734;GO:0051567;GO:0018027;GO:0010424)
GO:0007165	3	5	signal transduction	biological_process	The cellular process in which a signal is conveyed to trigger a change in the activity or state of a cell. Signal transduction begins with reception of a signal (e.g. a ligand binding to a receptor or receptor activation by a stimulus such as light), or for signal transduction in the absence of ligand, signal-withdrawal or the activity of a constitutively active receptor. Signal transduction ends…	22	GO:0033209;GO:0007165;GO:0043401;GO:0048384;GO:0030521;GO:0007259;GO:0007178;GO:0007186;GO:0008286;GO:0050853;GO:0060070;GO:0060333;GO:0006977;GO:0060337;GO:0006978;GO:0007179;GO:0042771;GO:0008631;GO:0008630;GO:0070059;GO:0031663;GO:0007229	13	ENSRNOP00000001036.6;ENSRNOP00000072936.1;ENSRNOP00000059051.2;ENSRNOP00000042091.5;ENSRNOP00000013043.5;ENSRNOP00000014103.1;ENSRNOP00000070183.1;ENSRNOP00000033655.6;ENSRNOP00000068714.1;ENSRNOP00000072283.1;ENSRNOP00000067594.1;ENSRNOP00000075125.1;ENSRNOP00000050701.5	ENSRNOP00000001036.6(GO:0008630);ENSRNOP00000072936.1(GO:0050853);ENSRNOP00000059051.2(GO:0007178);ENSRNOP00000042091.5(GO:0048384;GO:0042771;GO:0070059;GO:0007179;GO:0008631;GO:0006977);ENSRNOP00000013043.5(GO:0008286);ENSRNOP00000014103.1(GO:0007186);ENSRNOP00000070183.1(GO:0060337;GO:0007259;GO:0031663;GO:0060333;GO:0033209);ENSRNOP00000033655.6(GO:0006978);ENSRNOP00000068714.1(GO:0007229);ENS…
GO:0038023	3	4	signaling receptor activity	molecular_function	Receiving a signal and transmitting the signal in the cell to initiate a change in cell activity. A signal is a physical entity or change in state that is used to transfer information in order to trigger a response. [GOC:bf, GOC:signaling]	5	GO:0004888;GO:0005024;GO:0004886;GO:0070053;GO:0003707	4	ENSRNOP00000072936.1;ENSRNOP00000050701.5;ENSRNOP00000068714.1;ENSRNOP00000059051.2	ENSRNOP00000072936.1(GO:0004888);ENSRNOP00000050701.5(GO:0003707;GO:0004886);ENSRNOP00000068714.1(GO:0070053);ENSRNOP00000059051.2(GO:0005024)
GO:0006457	3	3	protein folding	biological_process	The process of assisting in the covalent and noncovalent assembly of single chain polypeptides or multisubunit complexes into the correct tertiary structure. [GOC:go_curators, GOC:rb]	1	GO:0006457	1	ENSRNOP00000050701.5	ENSRNOP00000050701.5(GO:0006457)
GO:0003006	3	3	developmental process involved in reproduction	biological_process	A developmental process in which a progressive change in the state of some part of an organism specifically contributes to its ability to form offspring. [GOC:dph, GOC:isa_complete]	4	GO:0060009;GO:0046697;GO:0001893;GO:0007286	4	ENSRNOP00000050701.5;ENSRNOP00000072283.1;ENSRNOP00000059051.2;ENSRNOP00000014103.1	ENSRNOP00000050701.5(GO:0001893);ENSRNOP00000072283.1(GO:0060009);ENSRNOP00000059051.2(GO:0007286);ENSRNOP00000014103.1(GO:0046697)
GO:0003008	3	3	system process	biological_process	A multicellular organismal process carried out by any of the organs or tissues in an organ system. An organ system is a regularly interacting or interdependent group of organs or tissues that work together to carry out a biological objective. [GOC:mtg_cardio]	5	GO:0007605;GO:0008015;GO:0001696;GO:0008542;GO:0006936	4	ENSRNOP00000042091.5;ENSRNOP00000014103.1;ENSRNOP00000070183.1;ENSRNOP00000050701.5	ENSRNOP00000042091.5(GO:0006936);ENSRNOP00000014103.1(GO:0008542;GO:0001696);ENSRNOP00000070183.1(GO:0008015);ENSRNOP00000050701.5(GO:0007605)
GO:0044446	3	4	intracellular organelle part	cellular_component	A constituent part of an intracellular organelle, an organized structure of distinctive morphology and function, occurring within the cell. Includes constituent parts of the nucleus, mitochondria, plastids, vacuoles, vesicles, ribosomes and the cytoskeleton but excludes the plasma membrane. [GOC:jl]	22	GO:0032021;GO:0005788;GO:0005789;GO:0042406;GO:0042765;GO:0034399;GO:0016605;GO:0005730;GO:0030870;GO:0016363;GO:0031902;GO:0042825;GO:0071013;GO:0031965;GO:0000792;GO:0000790;GO:0045298;GO:0035098;GO:0035861;GO:0005743;GO:0005765;GO:0015030	14	ENSRNOP00000008961.6;ENSRNOP00000026895.4;ENSRNOP00000059051.2;ENSRNOP00000042091.5;ENSRNOP00000075245.1;ENSRNOP00000033655.6;ENSRNOP00000070183.1;ENSRNOP00000001570.3;ENSRNOP00000067594.1;ENSRNOP00000039818.3;ENSRNOP00000062958.1;ENSRNOP00000014213.2;ENSRNOP00000032963.5;ENSRNOP00000050701.5	ENSRNOP00000008961.6(GO:0005730);ENSRNOP00000026895.4(GO:0005788);ENSRNOP00000059051.2(GO:0032021;GO:0071013);ENSRNOP00000042091.5(GO:0031965;GO:0016605;GO:0042406;GO:0005730;GO:0016363);ENSRNOP00000075245.1(GO:0005730;GO:0015030;GO:0016605);ENSRNOP00000033655.6(GO:0005730;GO:0016605;GO:0034399;GO:0030870);ENSRNOP00000070183.1(GO:0000790;GO:0005730);ENSRNOP00000001570.3(GO:0005730);ENSRNOP0000006…
GO:0006950	3	3	response to stress	biological_process	Any process that results in a change in state or activity of a cell or an organism (in terms of movement, secretion, enzyme production, gene expression, etc.) as a result of a disturbance in organismal or cellular homeostasis, usually, but not necessarily, exogenous (e.g. temperature, humidity, ionizing radiation). [GOC:mah]	22	GO:0090398;GO:0051607;GO:0042742;GO:0050829;GO:0001666;GO:0006302;GO:0045087;GO:0042060;GO:0032938;GO:0006952;GO:0050830;GO:0006977;GO:0006957;GO:0006954;GO:0006978;GO:0042771;GO:0006974;GO:0008630;GO:0042542;GO:0070059;GO:0007095;GO:0042832	22	ENSRNOP00000001036.6;ENSRNOP00000075245.1;ENSRNOP00000070183.1;ENSRNOP00000072283.1;ENSRNOP00000043001.3;ENSRNOP00000001600.6;ENSRNOP00000001570.3;ENSRNOP00000025770.2;ENSRNOP00000073899.1;ENSRNOP00000075302.1;ENSRNOP00000022648.3;ENSRNOP00000050701.5;ENSRNOP00000008961.6;ENSRNOP00000059051.2;ENSRNOP00000043183.2;ENSRNOP00000042091.5;ENSRNOP00000072936.1;ENSRNOP00000033655.6;ENSRNOP00000068951.1;…	ENSRNOP00000001036.6(GO:0007095;GO:0008630);ENSRNOP00000075245.1(GO:0045087;GO:0051607);ENSRNOP00000070183.1(GO:0042542);ENSRNOP00000072283.1(GO:0042060;GO:0042542;GO:0006954);ENSRNOP00000043001.3(GO:0051607;GO:0045087);ENSRNOP00000001600.6(GO:0051607;GO:0045087);ENSRNOP00000001570.3(GO:0051607;GO:0045087);ENSRNOP00000025770.2(GO:0051607;GO:0045087);ENSRNOP00000073899.1(GO:0051607;GO:0045087);ENS…
GO:0006955	3	3	immune response	biological_process	Any immune system process that functions in the calibrated response of an organism to a potential internal or invasive threat. [GO_REF:0000022, GOC:add, GOC:mtg_15nov05]	4	GO:0045087;GO:0006955;GO:0002455;GO:0006957	13	ENSRNOP00000001600.6;ENSRNOP00000072936.1;ENSRNOP00000059051.2;ENSRNOP00000042091.5;ENSRNOP00000075245.1;ENSRNOP00000050806.4;ENSRNOP00000025770.2;ENSRNOP00000001570.3;ENSRNOP00000073899.1;ENSRNOP00000043183.2;ENSRNOP00000050701.5;ENSRNOP00000043001.3;ENSRNOP00000036734.5	ENSRNOP00000001600.6(GO:0045087);ENSRNOP00000072936.1(GO:0002455);ENSRNOP00000059051.2(GO:0006957);ENSRNOP00000042091.5(GO:0045087);ENSRNOP00000075245.1(GO:0045087);ENSRNOP00000050806.4(GO:0006955);ENSRNOP00000025770.2(GO:0045087);ENSRNOP00000001570.3(GO:0045087);ENSRNOP00000073899.1(GO:0045087);ENSRNOP00000043183.2(GO:0006955);ENSRNOP00000050701.5(GO:0006955);ENSRNOP00000043001.3(GO:0045087);ENS…
GO:0051641	3	3	cellular localization	biological_process	A cellular localization process whereby a substance or cellular entity, such as a protein complex or organelle, is transported to, and/or maintained in, a specific location within a cell including the localization of substances or cellular entities to the cell membrane. [GOC:tb, GOC:vw]	6	GO:0019060;GO:0006612;GO:0034394;GO:0046967;GO:0045022;GO:0007184	6	ENSRNOP00000024658.7;ENSRNOP00000067979.1;ENSRNOP00000042091.5;ENSRNOP00000072936.1;ENSRNOP00000045711.3;ENSRNOP00000067594.1	ENSRNOP00000024658.7(GO:0034394);ENSRNOP00000067979.1(GO:0019060);ENSRNOP00000042091.5(GO:0007184);ENSRNOP00000072936.1(GO:0045022);ENSRNOP00000045711.3(GO:0006612);ENSRNOP00000067594.1(GO:0019060;GO:0046967)
GO:0050789	3	3	regulation of biological process	biological_process	Any process that modulates the frequency, rate or extent of a biological process. Biological processes are regulated by many means; examples include the control of gene expression, protein modification or interaction with a protein or substrate molecule. [GOC:ai, GOC:go_curators]	135	GO:0032024;GO:0032922;GO:0050689;GO:2001235;GO:2001238;GO:0002591;GO:0007165;GO:0070934;GO:0050728;GO:0050729;GO:1902044;GO:0042536;GO:0032691;GO:1901799;GO:0043124;GO:0010522;GO:0043123;GO:0051056;GO:0006282;GO:0060700;GO:0061098;GO:0043433;GO:0007179;GO:0007178;GO:0051461;GO:0051464;GO:0042322;GO:0050731;GO:0031663;GO:0006275;GO:0045824;GO:0001916;GO:0031065;GO:0045820;GO:0030336;GO:0032649;GO:…	32	ENSRNOP00000001036.6;ENSRNOP00000075245.1;ENSRNOP00000070183.1;ENSRNOP00000072283.1;ENSRNOP00000039818.3;ENSRNOP00000024718.4;ENSRNOP00000013043.5;ENSRNOP00000033812.5;ENSRNOP00000075302.1;ENSRNOP00000067594.1;ENSRNOP00000068714.1;ENSRNOP00000036734.5;ENSRNOP00000008961.6;ENSRNOP00000067979.1;ENSRNOP00000014103.1;ENSRNOP00000059051.2;ENSRNOP00000043183.2;ENSRNOP00000001570.3;ENSRNOP00000032963.5;…	ENSRNOP00000001036.6(GO:0007095;GO:0050728;GO:0006282;GO:0008630;GO:0046822;GO:0043066;GO:1901029;GO:0045732;GO:0001916;GO:2000377;GO:0045820);ENSRNOP00000075245.1(GO:0045071;GO:0051252);ENSRNOP00000070183.1(GO:0060337;GO:0007259;GO:0031663;GO:0001937;GO:0060333;GO:0045944;GO:0006919;GO:0043124;GO:0033209;GO:0034240;GO:0016525;GO:0048661);ENSRNOP00000072283.1(GO:0060070);ENSRNOP00000039818.3(GO:0…
GO:0097159	3	3	organic cyclic compound binding	molecular_function	Interacting selectively and non-covalently with an organic cyclic compound, any molecular entity that contains carbon arranged in a cyclic molecular structure. [CHEBI:33832, GOC:sjw, PMID:7583672]	24	GO:0051287;GO:0003676;GO:0003677;GO:0048027;GO:0001882;GO:0043565;GO:0050661;GO:0030620;GO:0003730;GO:0032567;GO:0003692;GO:0003690;GO:0005524;GO:0005525;GO:0043531;GO:0030515;GO:0034511;GO:0044212;GO:0030619;GO:0003727;GO:0003725;GO:0003723;GO:0000978;GO:0000979	30	ENSRNOP00000024658.7;ENSRNOP00000039001.3;ENSRNOP00000001036.6;ENSRNOP00000075245.1;ENSRNOP00000006599.6;ENSRNOP00000037767.6;ENSRNOP00000043001.3;ENSRNOP00000039818.3;ENSRNOP00000001600.6;ENSRNOP00000024718.4;ENSRNOP00000025770.2;ENSRNOP00000034525.5;ENSRNOP00000073899.1;ENSRNOP00000049863.3;ENSRNOP00000075302.1;ENSRNOP00000022648.3;ENSRNOP00000067594.1;ENSRNOP00000036734.5;ENSRNOP00000008961.6;…	ENSRNOP00000024658.7(GO:0001882);ENSRNOP00000039001.3(GO:0005524);ENSRNOP00000001036.6(GO:0005524;GO:0003676);ENSRNOP00000075245.1(GO:0030620;GO:0030619;GO:0034511);ENSRNOP00000006599.6(GO:0005525);ENSRNOP00000037767.6(GO:0005524);ENSRNOP00000043001.3(GO:0005525);ENSRNOP00000039818.3(GO:0051287;GO:0050661);ENSRNOP00000001600.6(GO:0005524;GO:0003725);ENSRNOP00000024718.4(GO:0003677;GO:0005524;GO:0…
GO:0097458	3	3	neuron part	cellular_component	Any constituent part of a neuron, the basic cellular unit of nervous tissue. A typical neuron consists of a cell body (often called the soma), an axon, and dendrites. Their purpose is to receive, conduct, and transmit impulses in the nervous system. [GOC:pr, http://en.wikipedia.org/wiki/Neuron]	3	GO:0030425;GO:0043005;GO:0030424	5	ENSRNOP00000014213.2;ENSRNOP00000014103.1;ENSRNOP00000070183.1;ENSRNOP00000018091.3;ENSRNOP00000071089.1	ENSRNOP00000014213.2(GO:0043005);ENSRNOP00000014103.1(GO:0030424);ENSRNOP00000070183.1(GO:0030425;GO:0030424);ENSRNOP00000018091.3(GO:0030425);ENSRNOP00000071089.1(GO:0030425)
GO:0005789	3	6	endoplasmic reticulum membrane	cellular_component	The lipid bilayer surrounding the endoplasmic reticulum. [GOC:mah]	1	GO:0005789	1	ENSRNOP00000062958.1	ENSRNOP00000062958.1(GO:0005789)
GO:0051235	3	4	maintenance of location	biological_process	Any process in which a cell, substance or cellular entity, such as a protein complex or organelle, is maintained in a location and prevented from moving elsewhere. [GOC:ai, GOC:dph, GOC:tb]	1	GO:0051457	1	ENSRNOP00000042091.5	ENSRNOP00000042091.5(GO:0051457)
GO:0051234	3	3	establishment of localization	biological_process	Any process that localizes a substance or cellular component. This may occur via movement, tethering or selective degradation. [GOC:ai, GOC:dos]	19	GO:0015840;GO:1902559;GO:0019060;GO:0006612;GO:0006811;GO:0006810;GO:0035725;GO:0015860;GO:0055085;GO:0046967;GO:0006833;GO:0006821;GO:0030001;GO:0015793;GO:0015031;GO:0001696;GO:0045022;GO:0007184;GO:0046968	12	ENSRNOP00000024658.7;ENSRNOP00000067979.1;ENSRNOP00000026929.4;ENSRNOP00000071089.1;ENSRNOP00000014103.1;ENSRNOP00000042091.5;ENSRNOP00000072936.1;ENSRNOP00000026895.4;ENSRNOP00000018091.3;ENSRNOP00000045711.3;ENSRNOP00000067594.1;ENSRNOP00000050701.5	ENSRNOP00000024658.7(GO:0035725;GO:0015860);ENSRNOP00000067979.1(GO:0019060);ENSRNOP00000026929.4(GO:1902559);ENSRNOP00000071089.1(GO:0006810);ENSRNOP00000014103.1(GO:0001696);ENSRNOP00000042091.5(GO:0006821;GO:0007184);ENSRNOP00000072936.1(GO:0045022);ENSRNOP00000026895.4(GO:0015031);ENSRNOP00000018091.3(GO:0006833;GO:0055085;GO:0006811;GO:0015840;GO:0015793);ENSRNOP00000045711.3(GO:0006612);ENS…
GO:0035265	3	4	organ growth	biological_process	The increase in size or mass of an organ. Organs are commonly observed as visibly distinct structures, but may also exist as loosely associated clusters of cells that function together as to perform a specific function. [GOC:bf, ISBN:0471245208, ISBN:0721662544]	1	GO:0035265	1	ENSRNOP00000059051.2	ENSRNOP00000059051.2(GO:0035265)
GO:0098796	3	4	membrane protein complex	cellular_component	Any protein complex that is part of a membrane. [GOC:dos]	4	GO:0019815;GO:0042612;GO:0042613;GO:0042825	5	ENSRNOP00000050701.5;ENSRNOP00000072936.1;ENSRNOP00000039197.5;ENSRNOP00000067594.1;ENSRNOP00000001036.6	ENSRNOP00000050701.5(GO:0042613);ENSRNOP00000072936.1(GO:0019815);ENSRNOP00000039197.5(GO:0042612);ENSRNOP00000067594.1(GO:0042613;GO:0042825;GO:0042612);ENSRNOP00000001036.6(GO:0042612)
GO:0031090	3	3	organelle membrane	cellular_component	A membrane that is one of the two lipid bilayers of an organelle envelope or the outermost membrane of single membrane bound organelle. [GOC:dos, GOC:mah]	4	GO:0005765;GO:0031965;GO:0031902;GO:0005743	3	ENSRNOP00000042091.5;ENSRNOP00000062958.1;ENSRNOP00000067594.1	ENSRNOP00000042091.5(GO:0031965);ENSRNOP00000062958.1(GO:0005743);ENSRNOP00000067594.1(GO:0005765;GO:0031902)
GO:0009986	3	3	cell surface	cellular_component	The external part of the cell wall and/or plasma membrane. [GOC:jl, GOC:mtg_sensu, GOC:sm]	1	GO:0009986	2	ENSRNOP00000068951.1;ENSRNOP00000018091.3	ENSRNOP00000068951.1(GO:0009986);ENSRNOP00000018091.3(GO:0009986)
GO:0065009	3	3	regulation of molecular function	biological_process	Any process that modulates the frequency, rate or extent of a molecular function, an elemental biological activity occurring at the molecular level, such as catalysis or binding. [GOC:isa_complete]	12	GO:0000187;GO:0032091;GO:0051091;GO:0010951;GO:0043547;GO:0006919;GO:0060700;GO:0051974;GO:0043392;GO:0061098;GO:0051097;GO:0043433	9	ENSRNOP00000067979.1;ENSRNOP00000014103.1;ENSRNOP00000042091.5;ENSRNOP00000072936.1;ENSRNOP00000033655.6;ENSRNOP00000070183.1;ENSRNOP00000068951.1;ENSRNOP00000036734.5;ENSRNOP00000050701.5	ENSRNOP00000067979.1(GO:0051097;GO:0032091);ENSRNOP00000014103.1(GO:0061098;GO:0000187);ENSRNOP00000042091.5(GO:0051974;GO:0006919);ENSRNOP00000072936.1(GO:0000187);ENSRNOP00000033655.6(GO:0043433;GO:0051091;GO:0043392);ENSRNOP00000070183.1(GO:0006919);ENSRNOP00000068951.1(GO:0010951);ENSRNOP00000036734.5(GO:0060700);ENSRNOP00000050701.5(GO:0043547)
GO:0065008	3	3	regulation of biological quality	biological_process	Any process that modulates a qualitative or quantitative trait of a biological quality. A biological quality is a measurable attribute of an organism or part of an organism, such as size, mass, shape, color, etc. [GOC:dph, GOC:isa_complete, GOC:mah, GOC:pr, GOC:vw]	23	GO:0032024;GO:0032100;GO:0050821;GO:0048388;GO:0046676;GO:0070934;GO:0051457;GO:0000723;GO:0045648;GO:0032211;GO:0032469;GO:1901029;GO:0010522;GO:0060124;GO:0060079;GO:0001894;GO:0001895;GO:0010610;GO:0051461;GO:0051464;GO:0042593;GO:0003085;GO:0007204	11	ENSRNOP00000024658.7;ENSRNOP00000039818.3;ENSRNOP00000071089.1;ENSRNOP00000014103.1;ENSRNOP00000042091.5;ENSRNOP00000001036.6;ENSRNOP00000033655.6;ENSRNOP00000018091.3;ENSRNOP00000035405.4;ENSRNOP00000036734.5;ENSRNOP00000050701.5	ENSRNOP00000024658.7(GO:0001895);ENSRNOP00000039818.3(GO:0050821);ENSRNOP00000071089.1(GO:0010610;GO:0070934);ENSRNOP00000014103.1(GO:0051464;GO:0060124;GO:0051461;GO:0032024;GO:0060079;GO:0032100;GO:0046676;GO:0007204);ENSRNOP00000042091.5(GO:0051457;GO:0032211;GO:0010522;GO:0032469;GO:0050821);ENSRNOP00000001036.6(GO:0003085;GO:1901029);ENSRNOP00000033655.6(GO:0000723);ENSRNOP00000018091.3(GO:0…
GO:0030534	3	3	adult behavior	biological_process	Behavior in a fully developed and mature organism. [GOC:mah, ISBN:0877797099]	1	GO:0008343	1	ENSRNOP00000014103.1	ENSRNOP00000014103.1(GO:0008343)
GO:0042221	3	3	response to chemical	biological_process	Any process that results in a change in state or activity of a cell or an organism (in terms of movement, secretion, enzyme production, gene expression, etc.) as a result of a chemical stimulus. [GOC:jl]	30	GO:0051384;GO:0071222;GO:0071385;GO:0035458;GO:0032869;GO:0032496;GO:0035455;GO:0014070;GO:0035456;GO:0097066;GO:0071357;GO:0009636;GO:0071353;GO:0035457;GO:0032526;GO:0071360;GO:0034097;GO:0060359;GO:0007584;GO:0034340;GO:0034341;GO:0051592;GO:0051591;GO:0043434;GO:0042542;GO:0071346;GO:0042493;GO:0071300;GO:0002237;GO:0043330	19	ENSRNOP00000039818.3;ENSRNOP00000067979.1;ENSRNOP00000059051.2;ENSRNOP00000042091.5;ENSRNOP00000072283.1;ENSRNOP00000013043.5;ENSRNOP00000070183.1;ENSRNOP00000033655.6;ENSRNOP00000025770.2;ENSRNOP00000068951.1;ENSRNOP00000035405.4;ENSRNOP00000075302.1;ENSRNOP00000043183.2;ENSRNOP00000072077.1;ENSRNOP00000062958.1;ENSRNOP00000050701.5;ENSRNOP00000022648.3;ENSRNOP00000067594.1;ENSRNOP00000036734.5	ENSRNOP00000039818.3(GO:0060359;GO:0071346);ENSRNOP00000067979.1(GO:0071360;GO:0071357);ENSRNOP00000059051.2(GO:0097066;GO:0032496);ENSRNOP00000042091.5(GO:0071353);ENSRNOP00000072283.1(GO:0009636;GO:0051384;GO:0051591;GO:0042542;GO:0051592);ENSRNOP00000013043.5(GO:0014070);ENSRNOP00000070183.1(GO:0035458;GO:0042493;GO:0043330;GO:0007584;GO:0051591;GO:0042542;GO:0032869);ENSRNOP00000033655.6(GO:0…
GO:0003700	3	3	DNA binding transcription factor activity	molecular_function	Interacting selectively and non-covalently with a specific DNA sequence (sometimes referred to as a motif) within the regulatory region of a gene in order to modulate transcription. [GOC:curators, GOC:txnOH]	3	GO:0003700;GO:0000983;GO:0004886	3	ENSRNOP00000070183.1;ENSRNOP00000075125.1;ENSRNOP00000050701.5	ENSRNOP00000070183.1(GO:0000983);ENSRNOP00000075125.1(GO:0003700);ENSRNOP00000050701.5(GO:0004886)
GO:0031012	3	3	extracellular matrix	cellular_component	A structure lying external to one or more cells, which provides structural support for cells or tissues. [GOC:mah, NIF_Subcellular:nlx_subcell_20090513]	1	GO:0005578	1	ENSRNOP00000050701.5	ENSRNOP00000050701.5(GO:0005578)
GO:0036094	3	3	small molecule binding	molecular_function	Interacting selectively and non-covalently with a small molecule, any low molecular weight, monomeric, non-encoded molecule. [GOC:curators, GOC:pde, GOC:pm]	7	GO:0050661;GO:0051287;GO:0043531;GO:0032567;GO:0001882;GO:0005524;GO:0005525	21	ENSRNOP00000001036.6;ENSRNOP00000024658.7;ENSRNOP00000001600.6;ENSRNOP00000039001.3;ENSRNOP00000049006.5;ENSRNOP00000006599.6;ENSRNOP00000039818.3;ENSRNOP00000024718.4;ENSRNOP00000059051.2;ENSRNOP00000037767.6;ENSRNOP00000001570.3;ENSRNOP00000074057.1;ENSRNOP00000073899.1;ENSRNOP00000034525.5;ENSRNOP00000008961.6;ENSRNOP00000049863.3;ENSRNOP00000075302.1;ENSRNOP00000022648.3;ENSRNOP00000067594.1;…	ENSRNOP00000001036.6(GO:0005524);ENSRNOP00000024658.7(GO:0001882);ENSRNOP00000001600.6(GO:0005524);ENSRNOP00000039001.3(GO:0005524);ENSRNOP00000049006.5(GO:0005524);ENSRNOP00000006599.6(GO:0005525);ENSRNOP00000039818.3(GO:0051287;GO:0050661);ENSRNOP00000024718.4(GO:0005524);ENSRNOP00000059051.2(GO:0005524);ENSRNOP00000037767.6(GO:0005524);ENSRNOP00000001570.3(GO:0005524);ENSRNOP00000074057.1(GO:0…
GO:0044419	3	3	interspecies interaction between organisms	biological_process	Any process in which an organism has an effect on an organism of a different species. [GOC:cc]	1	GO:0019060	2	ENSRNOP00000067979.1;ENSRNOP00000067594.1	ENSRNOP00000067979.1(GO:0019060);ENSRNOP00000067594.1(GO:0019060)
GO:0048870	3	4	cell motility	biological_process	Any process involved in the controlled self-propelled movement of a cell that results in translocation of the cell from one place to another. [GOC:dgh, GOC:dph, GOC:isa_complete, GOC:mlg]	2	GO:0043542;GO:0016477	2	ENSRNOP00000070183.1;ENSRNOP00000068714.1	ENSRNOP00000070183.1(GO:0043542);ENSRNOP00000068714.1(GO:0016477)
GO:0005886	3	3	plasma membrane	cellular_component	The membrane surrounding a cell that separates the cell from its external environment. It consists of a phospholipid bilayer and associated proteins. [ISBN:0716731363]	1	GO:0005886	5	ENSRNOP00000039818.3;ENSRNOP00000008961.6;ENSRNOP00000032963.5;ENSRNOP00000075125.1;ENSRNOP00000018091.3	ENSRNOP00000039818.3(GO:0005886);ENSRNOP00000008961.6(GO:0005886);ENSRNOP00000032963.5(GO:0005886);ENSRNOP00000075125.1(GO:0005886);ENSRNOP00000018091.3(GO:0005886)
GO:0007017	3	3	microtubule-based process	biological_process	Any cellular process that depends upon or alters the microtubule cytoskeleton, that part of the cytoskeleton comprising microtubules and their associated proteins. [GOC:mah]	1	GO:0000226	1	ENSRNOP00000039818.3	ENSRNOP00000039818.3(GO:0000226)
GO:0044238	3	3	primary metabolic process	biological_process	The chemical reactions and pathways involving those compounds which are formed as a part of the normal anabolic and catabolic processes. These processes take place in most, if not all, cells of the organism. [GOC:go_curators, http://www.metacyc.org]	50	GO:0018027;GO:0032020;GO:0015937;GO:0071108;GO:0009313;GO:0005985;GO:0009062;GO:0046061;GO:0046497;GO:1900535;GO:0051567;GO:0009069;GO:0005982;GO:0006096;GO:0006094;GO:0000723;GO:0006302;GO:0006486;GO:0043161;GO:0018377;GO:0006203;GO:0006013;GO:0006687;GO:0051865;GO:0006364;GO:0046854;GO:0007182;GO:0006508;GO:0009191;GO:0010424;GO:0051792;GO:0070536;GO:0019585;GO:0035606;GO:0090503;GO:0019941;GO:…	23	ENSRNOP00000039001.3;ENSRNOP00000075245.1;ENSRNOP00000002150.4;ENSRNOP00000039818.3;ENSRNOP00000001600.6;ENSRNOP00000013043.5;ENSRNOP00000073899.1;ENSRNOP00000062958.1;ENSRNOP00000067594.1;ENSRNOP00000036734.5;ENSRNOP00000016842.4;ENSRNOP00000008961.6;ENSRNOP00000049006.5;ENSRNOP00000059051.2;ENSRNOP00000023893.6;ENSRNOP00000032963.5;ENSRNOP00000042091.5;ENSRNOP00000033655.6;ENSRNOP00000033812.5;…	ENSRNOP00000039001.3(GO:0032020;GO:0016567;GO:0019941);ENSRNOP00000075245.1(GO:0000738;GO:0090503;GO:0006401;GO:0006364);ENSRNOP00000002150.4(GO:0071108;GO:0006511;GO:0070536);ENSRNOP00000039818.3(GO:0006096;GO:0006094;GO:0035606);ENSRNOP00000001600.6(GO:0006164);ENSRNOP00000013043.5(GO:0009435;GO:0046497);ENSRNOP00000073899.1(GO:0006401;GO:0006486;GO:0006164;GO:0018377);ENSRNOP00000062958.1(GO:0…
GO:0044237	3	3	cellular metabolic process	biological_process	The chemical reactions and pathways by which individual cells transform chemical substances. [GOC:go_curators]	48	GO:0018027;GO:0032020;GO:0015937;GO:0016310;GO:0071108;GO:0005985;GO:0009062;GO:0050823;GO:0046061;GO:0046497;GO:1900535;GO:0051567;GO:0009069;GO:0005982;GO:0006096;GO:0018880;GO:0000723;GO:0006302;GO:0006486;GO:0043161;GO:0018377;GO:0006203;GO:0006687;GO:0051865;GO:0006364;GO:0046854;GO:0007182;GO:0006401;GO:0009191;GO:0010424;GO:0051792;GO:0070536;GO:0019585;GO:0035606;GO:0006769;GO:0006164;GO:…	22	ENSRNOP00000039001.3;ENSRNOP00000075245.1;ENSRNOP00000002150.4;ENSRNOP00000039818.3;ENSRNOP00000001600.6;ENSRNOP00000013043.5;ENSRNOP00000073899.1;ENSRNOP00000062958.1;ENSRNOP00000036734.5;ENSRNOP00000016842.4;ENSRNOP00000008961.6;ENSRNOP00000049006.5;ENSRNOP00000059051.2;ENSRNOP00000023893.6;ENSRNOP00000032963.5;ENSRNOP00000042091.5;ENSRNOP00000033655.6;ENSRNOP00000033812.5;ENSRNOP00000038926.5;…	ENSRNOP00000039001.3(GO:0032020;GO:0016567;GO:0019941);ENSRNOP00000075245.1(GO:0000738;GO:0090503;GO:0006401;GO:0006364);ENSRNOP00000002150.4(GO:0071108;GO:0006511;GO:0070536);ENSRNOP00000039818.3(GO:0006096;GO:0035606);ENSRNOP00000001600.6(GO:0006164);ENSRNOP00000013043.5(GO:0006769;GO:0009435;GO:0046497);ENSRNOP00000073899.1(GO:0006401;GO:0006486;GO:0006164;GO:0018377);ENSRNOP00000062958.1(GO:0…
GO:0009628	3	3	response to abiotic stimulus	biological_process	Any process that results in a change in state or activity of a cell or an organism (in terms of movement, secretion, enzyme production, gene expression, etc.) as a result of an abiotic (non-living) stimulus. [GOC:hb]	6	GO:0010332;GO:0009612;GO:0009411;GO:0043153;GO:0001666;GO:0008542	3	ENSRNOP00000042091.5;ENSRNOP00000070183.1;ENSRNOP00000014103.1	ENSRNOP00000042091.5(GO:0043153;GO:0010332;GO:0001666;GO:0009411);ENSRNOP00000070183.1(GO:0009612);ENSRNOP00000014103.1(GO:0008542)
GO:0022857	3	3	transmembrane transporter activity	molecular_function	Enables the transfer of a substance from one side of a membrane to the other. [GOC:mtg_transport, ISBN:0815340729]	7	GO:0005415;GO:0015433;GO:0015211;GO:0015250;GO:0046964;GO:0046873;GO:0005254	6	ENSRNOP00000024658.7;ENSRNOP00000026929.4;ENSRNOP00000042091.5;ENSRNOP00000018091.3;ENSRNOP00000067594.1;ENSRNOP00000050701.5	ENSRNOP00000024658.7(GO:0005415;GO:0015211);ENSRNOP00000026929.4(GO:0046964);ENSRNOP00000042091.5(GO:0005254);ENSRNOP00000018091.3(GO:0015250);ENSRNOP00000067594.1(GO:0015433);ENSRNOP00000050701.5(GO:0046873)
GO:0016491	3	3	oxidoreductase activity	molecular_function	Catalysis of an oxidation-reduction (redox) reaction, a reversible chemical reaction in which the oxidation state of an atom or atoms within a molecule is altered. One substrate acts as a hydrogen or electron donor and becomes oxidized, while the other acts as hydrogen or electron acceptor and becomes reduced. [GOC:go_curators]	1	GO:0004365	1	ENSRNOP00000039818.3	ENSRNOP00000039818.3(GO:0004365)
GO:0051716	3	3	cellular response to stimulus	biological_process	Any process that results in a change in state or activity of a cell (in terms of movement, secretion, enzyme production, gene expression, etc.) as a result of a stimulus. The process begins with detection of the stimulus by a cell and ends with a change in state or activity or the cell. [GOC:bf, GOC:jl]	20	GO:0071360;GO:0071222;GO:0006302;GO:0070059;GO:0071357;GO:0071346;GO:0071385;GO:0071353;GO:0032938;GO:0006974;GO:0035458;GO:0071300;GO:0006977;GO:0090398;GO:0032869;GO:0007095;GO:0042771;GO:0006978;GO:0035457;GO:0008630	13	ENSRNOP00000039818.3;ENSRNOP00000067979.1;ENSRNOP00000001036.6;ENSRNOP00000042091.5;ENSRNOP00000070183.1;ENSRNOP00000033655.6;ENSRNOP00000025770.2;ENSRNOP00000033812.5;ENSRNOP00000043183.2;ENSRNOP00000062958.1;ENSRNOP00000036734.5;ENSRNOP00000022648.3;ENSRNOP00000050701.5	ENSRNOP00000039818.3(GO:0071346);ENSRNOP00000067979.1(GO:0071360;GO:0071357);ENSRNOP00000001036.6(GO:0007095;GO:0008630);ENSRNOP00000042091.5(GO:0090398;GO:0071353;GO:0032938;GO:0042771;GO:0070059;GO:0006977);ENSRNOP00000070183.1(GO:0035458;GO:0032869);ENSRNOP00000033655.6(GO:0006978);ENSRNOP00000025770.2(GO:0035458;GO:0035457);ENSRNOP00000033812.5(GO:0006302);ENSRNOP00000043183.2(GO:0071222);ENS…
GO:0043234	3	3	protein complex	cellular_component	A stable macromolecular complex composed (only) of two or more polypeptide subunits along with any covalently attached molecules (such as lipid anchors or oligosaccharide) or non-protein prosthetic groups (such as nucleotides or metal ions). Prosthetic group in this context refers to a tightly bound cofactor. The component polypeptide subunits may be identical. [GOC:go_curators, http://www.ebi.ac…	19	GO:0043234;GO:0035098;GO:0042613;GO:0097452;GO:0032021;GO:0005839;GO:1990111;GO:0000502;GO:0045298;GO:0055087;GO:0042612;GO:0030870;GO:0005667;GO:0042571;GO:0016272;GO:0019815;GO:0019814;GO:0070937;GO:0042825	16	ENSRNOP00000039818.3;ENSRNOP00000072936.1;ENSRNOP00000071089.1;ENSRNOP00000059051.2;ENSRNOP00000042091.5;ENSRNOP00000001036.6;ENSRNOP00000033655.6;ENSRNOP00000050806.4;ENSRNOP00000039197.5;ENSRNOP00000038926.5;ENSRNOP00000043183.2;ENSRNOP00000062958.1;ENSRNOP00000072283.1;ENSRNOP00000067594.1;ENSRNOP00000075125.1;ENSRNOP00000050701.5	ENSRNOP00000039818.3(GO:0045298;GO:0097452);ENSRNOP00000072936.1(GO:0042571;GO:0019815);ENSRNOP00000071089.1(GO:0070937);ENSRNOP00000059051.2(GO:0055087;GO:0032021);ENSRNOP00000042091.5(GO:0005667);ENSRNOP00000001036.6(GO:0019814;GO:0042612);ENSRNOP00000033655.6(GO:0005667;GO:0030870);ENSRNOP00000050806.4(GO:0019814);ENSRNOP00000039197.5(GO:0042612;GO:0019814);ENSRNOP00000038926.5(GO:0000502);ENS…
GO:0043235	3	3	receptor complex	cellular_component	Any protein complex that undergoes combination with a hormone, neurotransmitter, drug or intracellular messenger to initiate a change in cell function. [GOC:go_curators]	1	GO:0019815	1	ENSRNOP00000072936.1	ENSRNOP00000072936.1(GO:0019815)
GO:0043230	3	3	extracellular organelle	cellular_component	Organized structure of distinctive morphology and function, occurring outside the cell. Includes, for example, extracellular membrane vesicles (EMVs) and the cellulosomes of anaerobic bacteria and fungi. [GOC:jl, PMID:9914479]	1	GO:0070062	11	ENSRNOP00000039818.3;ENSRNOP00000013043.5;ENSRNOP00000014213.2;ENSRNOP00000059051.2;ENSRNOP00000068951.1;ENSRNOP00000023893.6;ENSRNOP00000023914.5;ENSRNOP00000043183.2;ENSRNOP00000062958.1;ENSRNOP00000072283.1;ENSRNOP00000068714.1	ENSRNOP00000039818.3(GO:0070062);ENSRNOP00000013043.5(GO:0070062);ENSRNOP00000014213.2(GO:0070062);ENSRNOP00000059051.2(GO:0070062);ENSRNOP00000068951.1(GO:0070062);ENSRNOP00000023893.6(GO:0070062);ENSRNOP00000023914.5(GO:0070062);ENSRNOP00000043183.2(GO:0070062);ENSRNOP00000062958.1(GO:0070062);ENSRNOP00000072283.1(GO:0070062);ENSRNOP00000068714.1(GO:0070062)
GO:0043233	3	3	organelle lumen	cellular_component	The internal volume enclosed by the membranes of a particular organelle; includes the volume enclosed by a single organelle membrane, e.g. endoplasmic reticulum lumen, or the volume enclosed by the innermost of the two lipid bilayers of an organelle envelope, e.g. nuclear lumen. [GOC:jl, GOC:mah]	1	GO:0005788	1	ENSRNOP00000026895.4	ENSRNOP00000026895.4(GO:0005788)
GO:0030545	3	3	receptor regulator activity	molecular_function	The function of interacting (directly or indirectly) with receptors such that the proportion of receptors in the active form is changed. [GOC:ceb]	2	GO:0005125;GO:0016608	2	ENSRNOP00000014103.1;ENSRNOP00000013043.5	ENSRNOP00000014103.1(GO:0016608);ENSRNOP00000013043.5(GO:0005125)
GO:0016043	3	3	cellular component organization	biological_process	A process that results in the assembly, arrangement of constituent parts, or disassembly of a cellular component. [GOC:ai, GOC:jl, GOC:mah]	15	GO:0051259;GO:0051131;GO:0070734;GO:0030578;GO:0051289;GO:0006461;GO:0051260;GO:0016358;GO:0008154;GO:0030199;GO:0000226;GO:0051567;GO:0007130;GO:1901029;GO:0000723	11	ENSRNOP00000001036.6;ENSRNOP00000008961.6;ENSRNOP00000059051.2;ENSRNOP00000042091.5;ENSRNOP00000014103.1;ENSRNOP00000033655.6;ENSRNOP00000039818.3;ENSRNOP00000018091.3;ENSRNOP00000036734.5;ENSRNOP00000067594.1;ENSRNOP00000050701.5	ENSRNOP00000001036.6(GO:1901029);ENSRNOP00000008961.6(GO:0051289);ENSRNOP00000059051.2(GO:0070734;GO:0051567;GO:0007130);ENSRNOP00000042091.5(GO:0006461;GO:0030578);ENSRNOP00000014103.1(GO:0016358;GO:0008154);ENSRNOP00000033655.6(GO:0000723);ENSRNOP00000039818.3(GO:0000226);ENSRNOP00000018091.3(GO:0051260);ENSRNOP00000036734.5(GO:0051259);ENSRNOP00000067594.1(GO:0006461);ENSRNOP00000050701.5(GO:0…
GO:1902579	3	3	multi-organism localization	biological_process	A localization which involves another organism. [GO_REF:0000089, GOC:jl, GOC:TermGenie]	1	GO:0019060	2	ENSRNOP00000067979.1;ENSRNOP00000067594.1	ENSRNOP00000067979.1(GO:0019060);ENSRNOP00000067594.1(GO:0019060)
GO:0000988	3	3	transcription factor activity, protein binding	molecular_function	Interacting selectively and non-covalently with any protein or protein complex (a complex of two or more proteins that may include other nonprotein molecules), in order to modulate transcription. A protein binding transcription factor may or may not also interact with the template nucleic acid (either DNA or RNA) as well. [GOC:txnOH]	2	GO:0003714;GO:0003713	2	ENSRNOP00000042091.5;ENSRNOP00000033655.6	ENSRNOP00000042091.5(GO:0003713);ENSRNOP00000033655.6(GO:0003714;GO:0003713)
GO:0071704	3	3	organic substance metabolic process	biological_process	The chemical reactions and pathways involving an organic substance, any molecular entity containing carbon. [CHEBI:50860, GOC:mah]	55	GO:0018027;GO:0032020;GO:0015937;GO:0071108;GO:0009313;GO:0005985;GO:0009062;GO:0050823;GO:0046061;GO:0046497;GO:1900535;GO:0051567;GO:0009069;GO:0005982;GO:0006096;GO:0018880;GO:0000723;GO:0006302;GO:0006486;GO:0043161;GO:0018377;GO:0006203;GO:0006013;GO:0006687;GO:0051865;GO:0006364;GO:0046854;GO:0007182;GO:0006508;GO:0009191;GO:0006094;GO:0010424;GO:0051792;GO:0070536;GO:0019585;GO:0035606;GO:…	23	ENSRNOP00000039001.3;ENSRNOP00000075245.1;ENSRNOP00000002150.4;ENSRNOP00000039818.3;ENSRNOP00000001600.6;ENSRNOP00000013043.5;ENSRNOP00000073899.1;ENSRNOP00000062958.1;ENSRNOP00000067594.1;ENSRNOP00000036734.5;ENSRNOP00000016842.4;ENSRNOP00000008961.6;ENSRNOP00000049006.5;ENSRNOP00000059051.2;ENSRNOP00000023893.6;ENSRNOP00000032963.5;ENSRNOP00000042091.5;ENSRNOP00000033655.6;ENSRNOP00000033812.5;…	ENSRNOP00000039001.3(GO:0032020;GO:0016567;GO:0019941);ENSRNOP00000075245.1(GO:0000738;GO:0090503;GO:0006401;GO:0006364);ENSRNOP00000002150.4(GO:0071108;GO:0006511;GO:0070536);ENSRNOP00000039818.3(GO:0006096;GO:0006094;GO:0035606);ENSRNOP00000001600.6(GO:0006164);ENSRNOP00000013043.5(GO:0006769;GO:0009435;GO:0046497);ENSRNOP00000073899.1(GO:0006401;GO:0006486;GO:0006164;GO:0018377);ENSRNOP0000006…
GO:0008144	3	3	drug binding	molecular_function	Interacting selectively and non-covalently with a drug, any naturally occurring or synthetic substance, other than a nutrient, that, when administered or applied to an organism, affects the structure or functioning of the organism; in particular, any such substance used in the diagnosis, prevention, or treatment of disease. [GOC:jl, ISBN:0198506732]	1	GO:0008144	1	ENSRNOP00000013043.5	ENSRNOP00000013043.5(GO:0008144)
GO:0033036	3	3	macromolecule localization	biological_process	Any process in which a macromolecule is transported to, or maintained in, a specific location. [GOC:mah]	6	GO:0019060;GO:0006612;GO:0034394;GO:0015031;GO:0006403;GO:0007184	7	ENSRNOP00000024658.7;ENSRNOP00000067979.1;ENSRNOP00000026895.4;ENSRNOP00000071089.1;ENSRNOP00000042091.5;ENSRNOP00000045711.3;ENSRNOP00000067594.1	ENSRNOP00000024658.7(GO:0034394);ENSRNOP00000067979.1(GO:0019060);ENSRNOP00000026895.4(GO:0015031);ENSRNOP00000071089.1(GO:0006403);ENSRNOP00000042091.5(GO:0007184);ENSRNOP00000045711.3(GO:0006612);ENSRNOP00000067594.1(GO:0019060)
GO:0042995	3	3	cell projection	cellular_component	A prolongation or process extending from a cell, e.g. a flagellum or axon. [GOC:jl, http://www.cogsci.princeton.edu/~wn/]	3	GO:0030425;GO:0043005;GO:0030424	5	ENSRNOP00000014213.2;ENSRNOP00000014103.1;ENSRNOP00000070183.1;ENSRNOP00000018091.3;ENSRNOP00000071089.1	ENSRNOP00000014213.2(GO:0043005);ENSRNOP00000014103.1(GO:0030424);ENSRNOP00000070183.1(GO:0030425;GO:0030424);ENSRNOP00000018091.3(GO:0030425);ENSRNOP00000071089.1(GO:0030425)
GO:0009653	3	3	anatomical structure morphogenesis	biological_process	The process in which anatomical structures are generated and organized. Morphogenesis pertains to the creation of form. [GOC:go_curators, ISBN:0521436125]	3	GO:0048705;GO:0060444;GO:0042476	3	ENSRNOP00000042091.5;ENSRNOP00000072283.1;ENSRNOP00000050701.5	ENSRNOP00000042091.5(GO:0060444);ENSRNOP00000072283.1(GO:0042476);ENSRNOP00000050701.5(GO:0048705)
GO:0007623	3	3	circadian rhythm	biological_process	Any biological process in an organism that recurs with a regularity of approximately 24 hours. [GOC:bf, GOC:go_curators]	1	GO:0032922	1	ENSRNOP00000042091.5	ENSRNOP00000042091.5(GO:0032922)
GO:0032922	3	7	circadian regulation of gene expression	biological_process	Any process that modulates the frequency, rate or extent of gene expression such that an expression pattern recurs with a regularity of approximately 24 hours. [GOC:mah]	1	GO:0032922	1	ENSRNOP00000042091.5	ENSRNOP00000042091.5(GO:0032922)
GO:0020005	3	4	symbiont-containing vacuole membrane	cellular_component	The lipid bilayer surrounding a symbiont-containing vacuole, derived from both the host and symbiont. [GOC:jl, GOC:mb]	1	GO:0020005	1	ENSRNOP00000022648.3	ENSRNOP00000022648.3(GO:0020005)
GO:0004872	3	3	receptor activity	molecular_function	Combining with an extracellular or intracellular messenger to initiate a change in cell activity. [GOC:ceb, ISBN:0198506732]	5	GO:0004888;GO:0005024;GO:0004886;GO:0070053;GO:0003707	4	ENSRNOP00000072936.1;ENSRNOP00000050701.5;ENSRNOP00000068714.1;ENSRNOP00000059051.2	ENSRNOP00000072936.1(GO:0004888);ENSRNOP00000050701.5(GO:0003707;GO:0004886);ENSRNOP00000068714.1(GO:0070053);ENSRNOP00000059051.2(GO:0005024)
GO:0004879	3	5	nuclear receptor activity	molecular_function	Combining with a signal and transmitting the signal to the transcriptional machinery by interacting selectively and non-covalently with a specific DNA sequence in order to modulate transcription by RNA polymerase II. [GOC:signaling, GOC:txnOH]	1	GO:0004886	1	ENSRNOP00000050701.5	ENSRNOP00000050701.5(GO:0004886)
GO:0005085	3	6	guanyl-nucleotide exchange factor activity	molecular_function	Stimulates the exchange of guanyl nucleotides associated with a GTPase. Under normal cellular physiological conditions, the concentration of GTP is higher than that of GDP, favoring the replacement of GDP by GTP in association with the GTPase. [GOC:kd, GOC:mah]	1	GO:0005085	1	ENSRNOP00000050701.5	ENSRNOP00000050701.5(GO:0005085)
GO:1901681	3	3	sulfur compound binding	molecular_function	Interacting selectively and non-covalently with a sulfur compound. [GOC:pr, GOC:TermGenie]	1	GO:0036042	1	ENSRNOP00000014213.2	ENSRNOP00000014213.2(GO:0036042)
GO:0000075	3	7	cell cycle checkpoint	biological_process	A cell cycle process that controls cell cycle progression by monitoring the integrity of specific cell cycle events. A cell cycle checkpoint begins with detection of deficiencies or defects and ends with signal transduction. [GOC:mtg_cell_cycle]	1	GO:0007095	1	ENSRNOP00000001036.6	ENSRNOP00000001036.6(GO:0007095)
GO:0005615	3	3	extracellular space	cellular_component	That part of a multicellular organism outside the cells proper, usually taken to be outside the plasma membranes, and occupied by fluid. [ISBN:0198547684]	1	GO:0005615	3	ENSRNOP00000014103.1;ENSRNOP00000026895.4;ENSRNOP00000013043.5	ENSRNOP00000014103.1(GO:0005615);ENSRNOP00000026895.4(GO:0005615);ENSRNOP00000013043.5(GO:0005615)
GO:0098590	3	4	plasma membrane region	cellular_component	A membrane that is a (regional) part of the plasma membrane. [GOC:dos]	1	GO:0016324	1	ENSRNOP00000068951.1	ENSRNOP00000068951.1(GO:0016324)
GO:0048856	3	3	anatomical structure development	biological_process	The biological process whose specific outcome is the progression of an anatomical structure from an initial condition to its mature state. This process begins with the formation of the structure and ends with the mature structure, whatever form that may be including its natural destruction. An anatomical structure is any biological entity that occupies space and is distinguished from its surround…	15	GO:0072014;GO:0048839;GO:0001701;GO:0061326;GO:0060009;GO:0001657;GO:0055002;GO:0016358;GO:0048627;GO:0046697;GO:0001889;GO:0060612;GO:0007275;GO:0007286;GO:0001893	10	ENSRNOP00000039818.3;ENSRNOP00000014103.1;ENSRNOP00000013043.5;ENSRNOP00000001036.6;ENSRNOP00000070183.1;ENSRNOP00000059051.2;ENSRNOP00000018091.3;ENSRNOP00000062958.1;ENSRNOP00000072283.1;ENSRNOP00000050701.5	ENSRNOP00000039818.3(GO:0007275);ENSRNOP00000014103.1(GO:0016358;GO:0046697);ENSRNOP00000013043.5(GO:0060612);ENSRNOP00000001036.6(GO:0048839);ENSRNOP00000070183.1(GO:0061326);ENSRNOP00000059051.2(GO:0007286);ENSRNOP00000018091.3(GO:0072014);ENSRNOP00000062958.1(GO:0001889);ENSRNOP00000072283.1(GO:0048627;GO:0055002;GO:0060009;GO:0001657);ENSRNOP00000050701.5(GO:0001893;GO:0001701)
GO:0044877	3	3	macromolecular complex binding	molecular_function	Interacting selectively and non-covalently with any macromolecular complex. [GOC:jl]	3	GO:0032403;GO:0070628;GO:0019864	3	ENSRNOP00000043183.2;ENSRNOP00000062958.1;ENSRNOP00000038926.5	ENSRNOP00000043183.2(GO:0019864);ENSRNOP00000062958.1(GO:0032403);ENSRNOP00000038926.5(GO:0070628)
GO:0098805	3	3	whole membrane	cellular_component	Any lipid bilayer that completely encloses some structure, and all the proteins embedded in it or attached to it. Examples include the plasma membrane and most organelle membranes. [GOC:dos]	2	GO:0005765;GO:0031902	1	ENSRNOP00000067594.1	ENSRNOP00000067594.1(GO:0005765;GO:0031902)
GO:0007611	3	6	learning or memory	biological_process	The acquisition and processing of information and/or the storage and retrieval of this information over time. [GOC:jid, PMID:8938125]	1	GO:0008542	1	ENSRNOP00000014103.1	ENSRNOP00000014103.1(GO:0008542)
GO:1990904	3	3	ribonucleoprotein complex	cellular_component	A macromolecular complex containing both protein and RNA molecules. [GOC:vesicles]	3	GO:0010494;GO:0071013;GO:0030529	3	ENSRNOP00000039818.3;ENSRNOP00000071089.1;ENSRNOP00000059051.2	ENSRNOP00000039818.3(GO:0030529);ENSRNOP00000071089.1(GO:0010494);ENSRNOP00000059051.2(GO:0071013)
GO:0044703	3	3	multi-organism reproductive process	biological_process	A biological process that directly contributes to the process of producing new individuals, involving another organism. [GOC:jl]	1	GO:0007565	1	ENSRNOP00000013043.5	ENSRNOP00000013043.5(GO:0007565)
GO:0044706	3	3	multi-multicellular organism process	biological_process	A multicellular organism process which involves another multicellular organism of the same or different species. [GOC:jl]	1	GO:0007565	1	ENSRNOP00000013043.5	ENSRNOP00000013043.5(GO:0007565)
GO:0044297	3	3	cell body	cellular_component	The portion of a cell bearing surface projections such as axons, dendrites, cilia, or flagella that includes the nucleus, but excludes all cell projections. [GOC:go_curators]	1	GO:0044297	1	ENSRNOP00000014213.2	ENSRNOP00000014213.2(GO:0044297)
GO:0006928	3	3	movement of cell or subcellular component	biological_process	The directed, self-propelled movement of a cell or subcellular component without the involvement of an external agent such as a transporter or a pore. [GOC:dgh, GOC:dph, GOC:jl, GOC:mlg]	2	GO:0043542;GO:0016477	2	ENSRNOP00000070183.1;ENSRNOP00000068714.1	ENSRNOP00000070183.1(GO:0043542);ENSRNOP00000068714.1(GO:0016477)
GO:0016740	3	3	transferase activity	molecular_function	Catalysis of the transfer of a group, e.g. a methyl group, glycosyl group, acyl group, phosphorus-containing, or other groups, from one compound (generally regarded as the donor) to another compound (generally regarded as the acceptor). Transferase is the systematic name for any enzyme of EC class 2. [ISBN:0198506732]	12	GO:0035605;GO:0004514;GO:0042296;GO:0005024;GO:0046974;GO:0047280;GO:0046976;GO:0003950;GO:0008378;GO:0015020;GO:0001730;GO:0004842	12	ENSRNOP00000039818.3;ENSRNOP00000001600.6;ENSRNOP00000039001.3;ENSRNOP00000049006.5;ENSRNOP00000059051.2;ENSRNOP00000013043.5;ENSRNOP00000001570.3;ENSRNOP00000033812.5;ENSRNOP00000073899.1;ENSRNOP00000062958.1;ENSRNOP00000036734.5;ENSRNOP00000050701.5	ENSRNOP00000039818.3(GO:0035605);ENSRNOP00000001600.6(GO:0001730);ENSRNOP00000039001.3(GO:0042296);ENSRNOP00000049006.5(GO:0004842);ENSRNOP00000059051.2(GO:0046976;GO:0005024;GO:0046974);ENSRNOP00000013043.5(GO:0004514;GO:0047280);ENSRNOP00000001570.3(GO:0001730);ENSRNOP00000033812.5(GO:0003950);ENSRNOP00000073899.1(GO:0001730);ENSRNOP00000062958.1(GO:0015020);ENSRNOP00000036734.5(GO:0001730);ENS…
GO:0009566	3	3	fertilization	biological_process	The union of gametes of opposite sexes during the process of sexual reproduction to form a zygote. It involves the fusion of the gametic nuclei (karyogamy) and cytoplasm (plasmogamy). [GOC:tb, ISBN:0198506732]	1	GO:0009566	1	ENSRNOP00000059051.2	ENSRNOP00000059051.2(GO:0009566)
GO:0043627	3	3	response to estrogen	biological_process	Any process that results in a change in state or activity of a cell or an organism (in terms of movement, secretion, enzyme production, gene expression, etc.) as a result of stimulus by an estrogen, C18 steroid hormones that can stimulate the development of female sexual characteristics. [GOC:jl, ISBN:0198506732]	1	GO:0043627	1	ENSRNOP00000014103.1	ENSRNOP00000014103.1(GO:0043627)
GO:0044406	3	3	adhesion of symbiont to host	biological_process	The attachment of a symbiont to its host via adhesion molecules, general stickiness etc., either directly or indirectly. The host is defined as the larger of the organisms involved in a symbiotic interaction. [GOC:bf, GOC:cc, GOC:dos, GOC:jl]	1	GO:0044406	1	ENSRNOP00000022648.3	ENSRNOP00000022648.3(GO:0044406)
GO:0048869	3	3	cellular developmental process	biological_process	A biological process whose specific outcome is the progression of a cell over time from an initial condition to a later condition. [GOC:isa_complete]	10	GO:0055002;GO:0045165;GO:0055012;GO:0060009;GO:0030154;GO:0048627;GO:0090398;GO:0030099;GO:0007286;GO:0002062	5	ENSRNOP00000042091.5;ENSRNOP00000037767.6;ENSRNOP00000072283.1;ENSRNOP00000059051.2;ENSRNOP00000050701.5	ENSRNOP00000042091.5(GO:0090398;GO:0030099;GO:0045165);ENSRNOP00000037767.6(GO:0030154);ENSRNOP00000072283.1(GO:0048627;GO:0055002;GO:0060009);ENSRNOP00000059051.2(GO:0007286);ENSRNOP00000050701.5(GO:0055012;GO:0002062)
GO:0003823	3	3	antigen binding	molecular_function	Interacting selectively and non-covalently with an antigen, any substance which is capable of inducing a specific immune response and of reacting with the products of that response, the specific antibody or specifically sensitized T-lymphocytes, or both. Binding may counteract the biological activity of the antigen. [GOC:jl, ISBN:0198506732, ISBN:0721662544]	2	GO:0003823;GO:0042605	5	ENSRNOP00000072936.1;ENSRNOP00000039197.5;ENSRNOP00000067594.1;ENSRNOP00000050806.4;ENSRNOP00000001036.6	ENSRNOP00000072936.1(GO:0003823);ENSRNOP00000039197.5(GO:0042605);ENSRNOP00000067594.1(GO:0042605);ENSRNOP00000050806.4(GO:0003823);ENSRNOP00000001036.6(GO:0042605)
GO:0072562	3	3	blood microparticle	cellular_component	A phospholipid microvesicle that is derived from any of several cell types, such as platelets, blood cells, endothelial cells, or others, and contains membrane receptors as well as other proteins characteristic of the parental cell. Microparticles are heterogeneous in size, and are characterized as microvesicles free of nucleic acids. [GOC:BHF, GOC:mah, PMID:16373184]	1	GO:0072562	1	ENSRNOP00000059051.2	ENSRNOP00000059051.2(GO:0072562)
GO:0051606	3	3	detection of stimulus	biological_process	The series of events in which a stimulus is received by a cell or organism and converted into a molecular signal. [GOC:add, GOC:ai, GOC:dph, GOC:mah]	1	GO:0001580	1	ENSRNOP00000045711.3	ENSRNOP00000045711.3(GO:0001580)
GO:0006629	4	4	lipid metabolic process	biological_process	The chemical reactions and pathways involving lipids, compounds soluble in an organic solvent but not, or sparingly, in an aqueous solvent. Includes fatty acids; neutral fats, other fatty-acid esters, and soaps; long-chain (fatty) alcohols and waxes; sphingoids and other long-chain bases; glycolipids, phospholipids and sphingolipids; and carotenes, polyprenols, sterols, terpenes and other isopren…	5	GO:0006687;GO:0009062;GO:1900535;GO:0051792;GO:0046854	3	ENSRNOP00000016842.4;ENSRNOP00000014213.2;ENSRNOP00000059051.2	ENSRNOP00000016842.4(GO:0046854);ENSRNOP00000014213.2(GO:1900535;GO:0051792;GO:0009062);ENSRNOP00000059051.2(GO:0006687)
GO:0042391	4	4	regulation of membrane potential	biological_process	Any process that modulates the establishment or extent of a membrane potential, the electric potential existing across any membrane arising from charges in the membrane itself and from the charges present in the media on either side of the membrane. [GOC:jl, GOC:mtg_cardio, GOC:tb, ISBN:0198506732]	1	GO:0060079	1	ENSRNOP00000014103.1	ENSRNOP00000014103.1(GO:0060079)
GO:0042393	4	4	histone binding	molecular_function	Interacting selectively and non-covalently with a histone, any of a group of water-soluble proteins found in association with the DNA of eukaroytic chromosomes. They are involved in the condensation and coiling of chromosomes during cell division and have also been implicated in nonspecific suppression of gene activity. [GOC:jl]	1	GO:0035064	1	ENSRNOP00000050701.5	ENSRNOP00000050701.5(GO:0035064)
GO:0003676	4	4	nucleic acid binding	molecular_function	Interacting selectively and non-covalently with any nucleic acid. [GOC:jl]	17	GO:0043565;GO:0048027;GO:0030515;GO:0030619;GO:0044212;GO:0030620;GO:0003690;GO:0003725;GO:0003730;GO:0003676;GO:0003677;GO:0003692;GO:0003723;GO:0000978;GO:0000979;GO:0034511;GO:0003727	18	ENSRNOP00000001036.6;ENSRNOP00000008961.6;ENSRNOP00000001600.6;ENSRNOP00000067979.1;ENSRNOP00000071089.1;ENSRNOP00000024718.4;ENSRNOP00000042091.5;ENSRNOP00000075245.1;ENSRNOP00000070183.1;ENSRNOP00000059051.2;ENSRNOP00000025770.2;ENSRNOP00000001570.3;ENSRNOP00000074057.1;ENSRNOP00000023893.6;ENSRNOP00000073899.1;ENSRNOP00000036734.5;ENSRNOP00000075125.1;ENSRNOP00000050701.5	ENSRNOP00000001036.6(GO:0003676);ENSRNOP00000008961.6(GO:0003723);ENSRNOP00000001600.6(GO:0003725);ENSRNOP00000067979.1(GO:0003723);ENSRNOP00000071089.1(GO:0048027;GO:0003730;GO:0003692);ENSRNOP00000024718.4(GO:0003677;GO:0003725;GO:0003727);ENSRNOP00000042091.5(GO:0003677);ENSRNOP00000075245.1(GO:0030620;GO:0030619;GO:0034511);ENSRNOP00000070183.1(GO:0003690;GO:0000978;GO:0000979);ENSRNOP0000005…
GO:0030870	4	6	Mre11 complex	cellular_component	Trimeric protein complex that possesses endonuclease activity; involved in meiotic recombination, DNA repair and checkpoint signaling. In Saccharomyces cerevisiae, the complex comprises Mre11p, Rad50p, and Xrs2p; complexes identified in other species generally contain proteins orthologous to the Saccharomyces cerevisiae proteins. [GOC:mah, GOC:vw, PMID:11988766, PMID:17674145]	1	GO:0030870	1	ENSRNOP00000033655.6	ENSRNOP00000033655.6(GO:0030870)
GO:1902581	4	4	multi-organism cellular localization	biological_process	A cellular localization which involves another organism. [GO_REF:0000089, GOC:jl, GOC:TermGenie]	1	GO:0019060	2	ENSRNOP00000067979.1;ENSRNOP00000067594.1	ENSRNOP00000067979.1(GO:0019060);ENSRNOP00000067594.1(GO:0019060)
GO:1903047	4	4	mitotic cell cycle process	biological_process	A process that is part of the mitotic cell cycle. [GO_REF:0000060, GOC:mtg_cell_cycle, GOC:TermGenie]	3	GO:0007095;GO:0006977;GO:0000281	3	ENSRNOP00000042091.5;ENSRNOP00000050701.5;ENSRNOP00000001036.6	ENSRNOP00000042091.5(GO:0006977);ENSRNOP00000050701.5(GO:0000281);ENSRNOP00000001036.6(GO:0007095)
GO:0048018	4	5	receptor ligand activity	molecular_function	The activity of a gene product that interacts with a receptor to effect a change in the activity of the receptor. Ligands may be produced by the same, or different, cell that expresses the receptor. Ligands may diffuse extracellularly from their point of origin to the receiving cell, or remain attached to an adjacent cell surface (e.g. Notch ligands). [GOC:kv, GOC:molecular_function_refactoring, …	2	GO:0005125;GO:0016608	2	ENSRNOP00000014103.1;ENSRNOP00000013043.5	ENSRNOP00000014103.1(GO:0016608);ENSRNOP00000013043.5(GO:0005125)
GO:0043413	4	6	macromolecule glycosylation	biological_process	The covalent attachment of a glycosyl residue to one or more monomeric units in a polypeptide, polynucleotide, polysaccharide, or other biological macromolecule. [GOC:jl]	1	GO:0006486	2	ENSRNOP00000073899.1;ENSRNOP00000050701.5	ENSRNOP00000073899.1(GO:0006486);ENSRNOP00000050701.5(GO:0006486)
GO:0043414	4	6	macromolecule methylation	biological_process	The covalent attachment of a methyl residue to one or more monomeric units in a polypeptide, polynucleotide, polysaccharide, or other biological macromolecule. [GOC:go_curators]	4	GO:0051567;GO:0018027;GO:0070734;GO:0010424	1	ENSRNOP00000059051.2	ENSRNOP00000059051.2(GO:0070734;GO:0051567;GO:0018027;GO:0010424)
GO:0006325	4	4	chromatin organization	biological_process	Any process that results in the specification, formation or maintenance of the physical structure of eukaryotic chromatin. [GOC:mah, GOC:vw, PMID:20404130]	2	GO:0051567;GO:0070734	1	ENSRNOP00000059051.2	ENSRNOP00000059051.2(GO:0070734;GO:0051567)
GO:0042802	4	4	identical protein binding	molecular_function	Interacting selectively and non-covalently with an identical protein or proteins. [GOC:jl]	2	GO:0042802;GO:0042803	11	ENSRNOP00000039818.3;ENSRNOP00000013043.5;ENSRNOP00000042091.5;ENSRNOP00000033655.6;ENSRNOP00000070183.1;ENSRNOP00000068951.1;ENSRNOP00000062958.1;ENSRNOP00000014213.2;ENSRNOP00000067594.1;ENSRNOP00000075125.1;ENSRNOP00000050701.5	ENSRNOP00000039818.3(GO:0042802);ENSRNOP00000013043.5(GO:0042803);ENSRNOP00000042091.5(GO:0042803);ENSRNOP00000033655.6(GO:0042803);ENSRNOP00000070183.1(GO:0042803);ENSRNOP00000068951.1(GO:0042803);ENSRNOP00000062958.1(GO:0042803);ENSRNOP00000014213.2(GO:0042803);ENSRNOP00000067594.1(GO:0042803);ENSRNOP00000075125.1(GO:0042802);ENSRNOP00000050701.5(GO:0042803)
GO:0098531	4	4	transcription factor activity, direct ligand regulated sequence-specific DNA binding	molecular_function	A DNA binding transcription factor activity that is directly regulated by binding of a ligand to the protein with this activity. Examples include the lac and trp repressors in E.coli and many steroid hormone receptors. [GOC:dos, http://www.ecocyc.org/ECOLI/NEW-IMAGE?object=BC-3.1.2.3]	1	GO:0004886	1	ENSRNOP00000050701.5	ENSRNOP00000050701.5(GO:0004886)
GO:0043207	4	4	response to external biotic stimulus	biological_process	Any process that results in a change in state or activity of a cell or an organism (in terms of movement, secretion, enzyme production, gene expression, etc.) as a result of an external biotic stimulus, an external stimulus caused by, or produced by living things. [GOC:go_curators]	10	GO:0001562;GO:0071222;GO:0051607;GO:0009617;GO:0050830;GO:0002237;GO:0042742;GO:0050829;GO:0032496;GO:0042832	19	ENSRNOP00000008961.6;ENSRNOP00000001600.6;ENSRNOP00000072936.1;ENSRNOP00000001036.6;ENSRNOP00000035405.4;ENSRNOP00000075245.1;ENSRNOP00000059051.2;ENSRNOP00000025770.2;ENSRNOP00000001570.3;ENSRNOP00000073899.1;ENSRNOP00000068714.1;ENSRNOP00000043183.2;ENSRNOP00000075302.1;ENSRNOP00000062958.1;ENSRNOP00000036734.5;ENSRNOP00000022648.3;ENSRNOP00000067594.1;ENSRNOP00000043001.3;ENSRNOP00000068951.1	ENSRNOP00000008961.6(GO:0051607);ENSRNOP00000001600.6(GO:0051607);ENSRNOP00000072936.1(GO:0050829);ENSRNOP00000001036.6(GO:0001562);ENSRNOP00000035405.4(GO:0051607;GO:0042742);ENSRNOP00000075245.1(GO:0051607);ENSRNOP00000059051.2(GO:0032496);ENSRNOP00000025770.2(GO:0051607);ENSRNOP00000001570.3(GO:0051607);ENSRNOP00000073899.1(GO:0051607);ENSRNOP00000068714.1(GO:0009617);ENSRNOP00000043183.2(GO:0…
GO:0008217	4	4	regulation of blood pressure	biological_process	Any process that modulates the force with which blood travels through the circulatory system. The process is controlled by a balance of processes that increase pressure and decrease pressure. [GOC:dph, GOC:mtg_cardio, ISBN:0721643949]	1	GO:0003085	1	ENSRNOP00000001036.6	ENSRNOP00000001036.6(GO:0003085)
GO:0019637	4	5	organophosphate metabolic process	biological_process	The chemical reactions and pathways involving organophosphates, any phosphate-containing organic compound. [ISBN:0198506732]	9	GO:0015937;GO:0006164;GO:0006203;GO:0009435;GO:0046061;GO:0046497;GO:0046854;GO:0009191;GO:0006096	9	ENSRNOP00000016842.4;ENSRNOP00000008961.6;ENSRNOP00000001600.6;ENSRNOP00000013043.5;ENSRNOP00000073899.1;ENSRNOP00000039818.3;ENSRNOP00000023893.6;ENSRNOP00000014213.2;ENSRNOP00000036734.5	ENSRNOP00000016842.4(GO:0046854);ENSRNOP00000008961.6(GO:0046061;GO:0006203);ENSRNOP00000001600.6(GO:0006164);ENSRNOP00000013043.5(GO:0009435;GO:0046497);ENSRNOP00000073899.1(GO:0006164);ENSRNOP00000039818.3(GO:0006096);ENSRNOP00000023893.6(GO:0009191);ENSRNOP00000014213.2(GO:0015937);ENSRNOP00000036734.5(GO:0006164)
GO:0070727	4	4	cellular macromolecule localization	biological_process	Any process in which a macromolecule is transported to, and/or maintained in, a specific location at the level of a cell. Localization at the cellular level encompasses movement within the cell, from within the cell to the cell surface, or from one location to another at the surface of a cell. [GOC:mah]	3	GO:0006612;GO:0034394;GO:0007184	3	ENSRNOP00000045711.3;ENSRNOP00000024658.7;ENSRNOP00000042091.5	ENSRNOP00000045711.3(GO:0006612);ENSRNOP00000024658.7(GO:0034394);ENSRNOP00000042091.5(GO:0007184)
GO:0016798	4	4	hydrolase activity, acting on glycosyl bonds	molecular_function	Catalysis of the hydrolysis of any glycosyl bond. [GOC:jl]	1	GO:0004308	1	ENSRNOP00000059051.2	ENSRNOP00000059051.2(GO:0004308)
GO:0061138	4	6	morphogenesis of a branching epithelium	biological_process	The process in which the anatomical structures of a branched epithelium are generated and organized. [GOC:dph]	1	GO:0060444	1	ENSRNOP00000042091.5	ENSRNOP00000042091.5(GO:0060444)
GO:0022607	4	4	cellular component assembly	biological_process	The aggregation, arrangement and bonding together of a cellular component. [GOC:isa_complete]	6	GO:0051259;GO:0051131;GO:0051289;GO:0006461;GO:0051260;GO:0007130	7	ENSRNOP00000008961.6;ENSRNOP00000059051.2;ENSRNOP00000042091.5;ENSRNOP00000018091.3;ENSRNOP00000036734.5;ENSRNOP00000067594.1;ENSRNOP00000050701.5	ENSRNOP00000008961.6(GO:0051289);ENSRNOP00000059051.2(GO:0007130);ENSRNOP00000042091.5(GO:0006461);ENSRNOP00000018091.3(GO:0051260);ENSRNOP00000036734.5(GO:0051259);ENSRNOP00000067594.1(GO:0006461);ENSRNOP00000050701.5(GO:0051131)
GO:0022600	4	4	digestive system process	biological_process	A physical, chemical, or biochemical process carried out by living organisms to break down ingested nutrients into components that may be easily absorbed and directed into metabolism. [GOC:isa_complete, GOC:jid, GOC:mtg_cardio]	1	GO:0001696	1	ENSRNOP00000014103.1	ENSRNOP00000014103.1(GO:0001696)
GO:0004540	4	6	ribonuclease activity	molecular_function	Catalysis of the hydrolysis of phosphodiester bonds in chains of RNA. [GOC:mah, ISBN:0198547684]	2	GO:0008859;GO:0000175	1	ENSRNOP00000075245.1	ENSRNOP00000075245.1(GO:0000175;GO:0008859)
GO:0005737	4	4	cytoplasm	cellular_component	All of the contents of a cell excluding the plasma membrane and nucleus, but including other subcellular structures. [ISBN:0198547684]	1	GO:0005737	16	ENSRNOP00000067979.1;ENSRNOP00000075245.1;ENSRNOP00000049006.5;ENSRNOP00000013043.5;ENSRNOP00000024718.4;ENSRNOP00000033655.6;ENSRNOP00000006599.6;ENSRNOP00000033812.5;ENSRNOP00000025770.2;ENSRNOP00000001570.3;ENSRNOP00000074057.1;ENSRNOP00000070183.1;ENSRNOP00000045711.3;ENSRNOP00000014103.1;ENSRNOP00000072283.1;ENSRNOP00000075125.1	ENSRNOP00000067979.1(GO:0005737);ENSRNOP00000075245.1(GO:0005737);ENSRNOP00000049006.5(GO:0005737);ENSRNOP00000013043.5(GO:0005737);ENSRNOP00000024718.4(GO:0005737);ENSRNOP00000033655.6(GO:0005737);ENSRNOP00000006599.6(GO:0005737);ENSRNOP00000033812.5(GO:0005737);ENSRNOP00000025770.2(GO:0005737);ENSRNOP00000001570.3(GO:0005737);ENSRNOP00000074057.1(GO:0005737);ENSRNOP00000070183.1(GO:0005737);ENS…
GO:0019207	4	4	kinase regulator activity	molecular_function	Modulates the activity of a kinase, an enzyme which catalyzes of the transfer of a phosphate group, usually from ATP, to a substrate molecule. [GOC:ai]	1	GO:0030296	1	ENSRNOP00000014103.1	ENSRNOP00000014103.1(GO:0030296)
GO:0048839	4	4	inner ear development	biological_process	The process whose specific outcome is the progression of the inner ear over time, from its formation to the mature structure. [GOC:sr]	1	GO:0048839	1	ENSRNOP00000001036.6	ENSRNOP00000001036.6(GO:0048839)
GO:0002039	4	4	p53 binding	molecular_function	Interacting selectively and non-covalently with one of the p53 family of proteins. [GOC:hjd]	1	GO:0002039	2	ENSRNOP00000050701.5;ENSRNOP00000059051.2	ENSRNOP00000050701.5(GO:0002039);ENSRNOP00000059051.2(GO:0002039)
GO:0000502	4	6	proteasome complex	cellular_component	A large multisubunit complex which catalyzes protein degradation, found in eukaryotes, archaea and some bacteria. In eukaryotes, this complex consists of the barrel shaped proteasome core complex and one or two associated proteins or complexes that act in regulating entry into or exit from the core. [GOC:rb, http://en.wikipedia.org/wiki/Proteasome]	2	GO:0000502;GO:1990111	2	ENSRNOP00000067594.1;ENSRNOP00000038926.5	ENSRNOP00000067594.1(GO:1990111);ENSRNOP00000038926.5(GO:0000502)
GO:0015605	4	4	organophosphate ester transmembrane transporter activity	molecular_function	Enables the transfer of organophosphate esters from one side of a membrane to the other. Organophosphate esters are small organic molecules containing phosphate ester bonds. [GOC:mcc]	1	GO:0046964	1	ENSRNOP00000026929.4	ENSRNOP00000026929.4(GO:0046964)
GO:0070997	4	4	neuron death	biological_process	The process of cell death in a neuron. [GOC:BHF, GOC:mah]	1	GO:0051402	1	ENSRNOP00000039818.3	ENSRNOP00000039818.3(GO:0051402)
GO:0071013	4	7	catalytic step 2 spliceosome	cellular_component	A spliceosomal complex that contains three snRNPs, including U5, bound to a splicing intermediate in which the first catalytic cleavage of the 5' splice site has occurred. The precise subunit composition differs significantly from that of the catalytic step 1, or activated, spliceosome, and includes many proteins in addition to those found in the associated snRNPs. [GOC:ab, GOC:krc, GOC:mah, ISBN…	1	GO:0071013	1	ENSRNOP00000059051.2	ENSRNOP00000059051.2(GO:0071013)
GO:0097452	4	4	GAIT complex	cellular_component	A protein complex which mediates interferon-gamma-induced transcript-selective translation inhibition in inflammation processes. The complex binds to stem loop-containing GAIT elements in the 3'-UTR of diverse inflammatory mRNAs and suppresses their translation by blocking the recruitment of the 43S ribosomal complex to m7G cap-bound eIF4G. In humans it includes RPL13A, EPRS, SYNCRIP and GAPDH; m…	1	GO:0097452	1	ENSRNOP00000039818.3	ENSRNOP00000039818.3(GO:0097452)
GO:0031312	4	5	extrinsic component of organelle membrane	cellular_component	The component of an organelle membrane consisting of gene products and protein complexes that are loosely bound to one of its surfaces, but not integrated into the hydrophobic region. [GOC:dos, GOC:mah]	1	GO:0042406	1	ENSRNOP00000042091.5	ENSRNOP00000042091.5(GO:0042406)
GO:0006091	4	4	generation of precursor metabolites and energy	biological_process	The chemical reactions and pathways resulting in the formation of precursor metabolites, substances from which energy is derived, and any process involved in the liberation of energy from these substances. [GOC:jl]	1	GO:0006096	1	ENSRNOP00000039818.3	ENSRNOP00000039818.3(GO:0006096)
GO:0005543	4	5	phospholipid binding	molecular_function	Interacting selectively and non-covalently with phospholipids, a class of lipids containing phosphoric acid as a mono- or diester. [ISBN:0198506732]	1	GO:0034235	1	ENSRNOP00000032963.5	ENSRNOP00000032963.5(GO:0034235)
GO:0045184	4	5	establishment of protein localization	biological_process	The directed movement of a protein to a specific location. [GOC:bf]	4	GO:0015031;GO:0019060;GO:0006612;GO:0007184	5	ENSRNOP00000045711.3;ENSRNOP00000042091.5;ENSRNOP00000067979.1;ENSRNOP00000026895.4;ENSRNOP00000067594.1	ENSRNOP00000045711.3(GO:0006612);ENSRNOP00000042091.5(GO:0007184);ENSRNOP00000067979.1(GO:0019060);ENSRNOP00000026895.4(GO:0015031);ENSRNOP00000067594.1(GO:0019060)
GO:0045185	4	5	maintenance of protein location	biological_process	Any process in which a protein is maintained in a location and prevented from moving elsewhere. These include sequestration, stabilization to prevent transport elsewhere and the active retrieval of proteins that do move away. [GOC:bf]	1	GO:0051457	1	ENSRNOP00000042091.5	ENSRNOP00000042091.5(GO:0051457)
GO:0046649	4	5	lymphocyte activation	biological_process	A change in morphology and behavior of a lymphocyte resulting from exposure to a specific antigen, mitogen, cytokine, chemokine, cellular ligand, or soluble factor. [GOC:mgi_curators, ISBN:0781735140]	1	GO:0001866	1	ENSRNOP00000043183.2	ENSRNOP00000043183.2(GO:0001866)
GO:0014855	4	4	striated muscle cell proliferation	biological_process	The multiplication or reproduction of striated muscle cells, resulting in the expansion of a cell population. Striated muscles contain fibers that are divided by transverse bands into striations, and cardiac and skeletal muscle are types of striated muscle. [CL:0000737, GOC:ef, GOC:mtg_muscle]	1	GO:0060038	1	ENSRNOP00000050701.5	ENSRNOP00000050701.5(GO:0060038)
GO:0019899	4	4	enzyme binding	molecular_function	Interacting selectively and non-covalently with any enzyme. [GOC:jl]	6	GO:0051721;GO:0031625;GO:0005085;GO:0019899;GO:0019901;GO:0019900	6	ENSRNOP00000059051.2;ENSRNOP00000042091.5;ENSRNOP00000070183.1;ENSRNOP00000033655.6;ENSRNOP00000062958.1;ENSRNOP00000050701.5	ENSRNOP00000059051.2(GO:0019901);ENSRNOP00000042091.5(GO:0031625);ENSRNOP00000070183.1(GO:0051721);ENSRNOP00000033655.6(GO:0019900);ENSRNOP00000062958.1(GO:0019899);ENSRNOP00000050701.5(GO:0031625;GO:0005085)
GO:0022891	4	4	substrate-specific transmembrane transporter activity	molecular_function	Enables the transfer of a specific substance or group of related substances from one side of a membrane to the other. [GOC:jid, GOC:mtg_transport, ISBN:0815340729]	7	GO:0005415;GO:0015433;GO:0015211;GO:0015250;GO:0046964;GO:0046873;GO:0005254	6	ENSRNOP00000024658.7;ENSRNOP00000026929.4;ENSRNOP00000042091.5;ENSRNOP00000018091.3;ENSRNOP00000067594.1;ENSRNOP00000050701.5	ENSRNOP00000024658.7(GO:0005415;GO:0015211);ENSRNOP00000026929.4(GO:0046964);ENSRNOP00000042091.5(GO:0005254);ENSRNOP00000018091.3(GO:0015250);ENSRNOP00000067594.1(GO:0015433);ENSRNOP00000050701.5(GO:0046873)
GO:1901135	4	4	carbohydrate derivative metabolic process	biological_process	The chemical reactions and pathways involving carbohydrate derivative. [GOC:TermGenie]	5	GO:0046061;GO:0006687;GO:0015937;GO:0006096;GO:0006203	4	ENSRNOP00000008961.6;ENSRNOP00000014213.2;ENSRNOP00000039818.3;ENSRNOP00000059051.2	ENSRNOP00000008961.6(GO:0046061;GO:0006203);ENSRNOP00000014213.2(GO:0015937);ENSRNOP00000039818.3(GO:0006096);ENSRNOP00000059051.2(GO:0006687)
GO:0008022	4	4	protein C-terminus binding	molecular_function	Interacting selectively and non-covalently with a protein C-terminus, the end of any peptide chain at which the 1-carboxy function of a constituent amino acid is not attached in peptide linkage to another amino-acid residue. [ISBN:0198506732]	1	GO:0008022	1	ENSRNOP00000072283.1	ENSRNOP00000072283.1(GO:0008022)
GO:0008023	4	7	transcription elongation factor complex	cellular_component	Any protein complex that interacts with RNA polymerase II to increase (positive transcription elongation factor) or reduce (negative transcription elongation factor) the rate of transcription elongation. [GOC:jl]	1	GO:0032021	1	ENSRNOP00000059051.2	ENSRNOP00000059051.2(GO:0032021)
GO:0008228	4	4	opsonization	biological_process	The process in which a microorganism (or other particulate material) is rendered more susceptible to phagocytosis by coating with an opsonin, a blood serum protein such as a complement component or antibody. [GOC:add, GOC:mah, ISBN:0198506732, ISBN:068340007X, ISBN:0781735149]	1	GO:0008228	1	ENSRNOP00000068714.1	ENSRNOP00000068714.1(GO:0008228)
GO:0006403	4	4	RNA localization	biological_process	A process in which RNA is transported to, or maintained in, a specific location. [GOC:ai]	1	GO:0006403	1	ENSRNOP00000071089.1	ENSRNOP00000071089.1(GO:0006403)
GO:0008542	4	9	visual learning	biological_process	Any process in an organism in which a change in behavior of an individual occurs in response to repeated exposure to a visual cue. [GOC:jid, ISBN:0582227089]	1	GO:0008542	1	ENSRNOP00000014103.1	ENSRNOP00000014103.1(GO:0008542)
GO:0071495	4	4	cellular response to endogenous stimulus	biological_process	Any process that results in a change in state or activity of a cell (in terms of movement, secretion, enzyme production, gene expression, etc.) as a result of a stimulus arising within the organism. [GOC:mah]	2	GO:0032869;GO:0071385	2	ENSRNOP00000062958.1;ENSRNOP00000070183.1	ENSRNOP00000062958.1(GO:0071385);ENSRNOP00000070183.1(GO:0032869)
GO:0044087	4	4	regulation of cellular component biogenesis	biological_process	Any process that modulates the frequency, rate or extent of cellular component biogenesis, a process that results in the biosynthesis of constituent macromolecules, assembly, and arrangement of constituent parts of a cellular component. [GOC:jl]	1	GO:0051965	1	ENSRNOP00000014103.1	ENSRNOP00000014103.1(GO:0051965)
GO:0031226	4	4	intrinsic component of plasma membrane	cellular_component	The component of the plasma membrane consisting of the gene products and protein complexes having either part of their peptide sequence embedded in the hydrophobic region of the membrane or some other covalently attached group such as a GPI anchor that is similarly embedded in the membrane. [GOC:dos, GOC:mah]	1	GO:0005887	2	ENSRNOP00000024658.7;ENSRNOP00000068714.1	ENSRNOP00000024658.7(GO:0005887);ENSRNOP00000068714.1(GO:0005887)
GO:0031225	4	4	anchored component of membrane	cellular_component	The component of a membrane consisting of the gene products that are tethered to the membrane only by a covalently attached anchor, such as a lipid group that is embedded in the membrane. Gene products with peptide sequences that are embedded in the membrane are excluded from this grouping. [GOC:dos, GOC:mah]	1	GO:0031225	1	ENSRNOP00000068951.1	ENSRNOP00000068951.1(GO:0031225)
GO:1901700	4	4	response to oxygen-containing compound	biological_process	Any process that results in a change in state or activity of a cell or an organism (in terms of movement, secretion, enzyme production, gene expression, etc.) as a result of an oxygen-containing compound stimulus. [GOC:pr, GOC:TermGenie]	8	GO:0032526;GO:0071222;GO:0042542;GO:0071300;GO:0051591;GO:0032869;GO:0043434;GO:0032496	7	ENSRNOP00000059051.2;ENSRNOP00000033655.6;ENSRNOP00000070183.1;ENSRNOP00000043183.2;ENSRNOP00000062958.1;ENSRNOP00000072283.1;ENSRNOP00000050701.5	ENSRNOP00000059051.2(GO:0032496);ENSRNOP00000033655.6(GO:0032526);ENSRNOP00000070183.1(GO:0051591;GO:0042542;GO:0032869);ENSRNOP00000043183.2(GO:0071222);ENSRNOP00000062958.1(GO:0043434;GO:0032496);ENSRNOP00000072283.1(GO:0051591;GO:0042542);ENSRNOP00000050701.5(GO:0071300)
GO:0090559	4	4	regulation of membrane permeability	biological_process	Any process that modulates the frequency, rate or extent of the passage or uptake of molecules by a membrane. [GOC:kmv, PMID:22677064]	1	GO:1901029	1	ENSRNOP00000001036.6	ENSRNOP00000001036.6(GO:1901029)
GO:0000062	4	5	fatty-acyl-CoA binding	molecular_function	Interacting selectively and non-covalently with acyl-CoA, any derivative of coenzyme A in which the sulfhydryl group is in thiolester linkage with a fatty acyl group. [GOC:jl, ISBN:0198506732]	1	GO:0036042	1	ENSRNOP00000014213.2	ENSRNOP00000014213.2(GO:0036042)
GO:0016903	4	4	oxidoreductase activity, acting on the aldehyde or oxo group of donors	molecular_function	Catalysis of an oxidation-reduction (redox) reaction in which an aldehyde or ketone (oxo) group acts as a hydrogen or electron donor and reduces a hydrogen or electron acceptor. [GOC:ai]	1	GO:0004365	1	ENSRNOP00000039818.3	ENSRNOP00000039818.3(GO:0004365)
GO:0016272	4	4	prefoldin complex	cellular_component	A multisubunit chaperone that is capable of delivering unfolded proteins to cytosolic chaperonin, which it acts as a cofactor for. In humans, the complex is a heterohexamer of two PFD-alpha and four PFD-beta type subunits. In Saccharomyces cerevisiae, it also acts in the nucleus to regulate the rate of elongation by RNA polymerase II via a direct effect on histone dynamics. [GOC:jl, PMID:17384227…	1	GO:0016272	1	ENSRNOP00000050701.5	ENSRNOP00000050701.5(GO:0016272)
GO:1901682	4	4	sulfur compound transmembrane transporter activity	molecular_function	Enables the transfer of a sulfur compound from one side of a membrane to the other. [GOC:pr, GOC:TermGenie]	1	GO:0046964	1	ENSRNOP00000026929.4	ENSRNOP00000026929.4(GO:0046964)
GO:0009991	4	4	response to extracellular stimulus	biological_process	Any process that results in a change in state or activity of a cell or an organism (in terms of movement, secretion, enzyme production, gene expression, etc.) as a result of an extracellular stimulus. [GOC:go_curators]	1	GO:0007584	1	ENSRNOP00000070183.1	ENSRNOP00000070183.1(GO:0007584)
GO:0003923	4	4	GPI-anchor transamidase activity	molecular_function	Catalysis of the formation of the linkage between a protein and a glycosylphosphatidylinositol anchor. The reaction probably occurs by subjecting a peptide bond to nucleophilic attack by the amino group of ethanolamine-GPI, transferring the protein from a signal peptide to the GPI anchor. [ISBN:0471331309]	1	GO:0003923	1	ENSRNOP00000032963.5	ENSRNOP00000032963.5(GO:0003923)
GO:0098588	4	4	bounding membrane of organelle	cellular_component	The lipid bilayer that forms the outer-most layer of an organelle. [GOC:dos]	2	GO:0005765;GO:0031902	1	ENSRNOP00000067594.1	ENSRNOP00000067594.1(GO:0005765;GO:0031902)
GO:0007612	4	7	learning	biological_process	Any process in an organism in which a relatively long-lasting adaptive behavioral change occurs as the result of experience. [ISBN:0582227089, ISBN:0721662544]	1	GO:0008542	1	ENSRNOP00000014103.1	ENSRNOP00000014103.1(GO:0008542)
GO:0001666	4	6	response to hypoxia	biological_process	Any process that results in a change in state or activity of a cell or an organism (in terms of movement, secretion, enzyme production, gene expression, etc.) as a result of a stimulus indicating lowered oxygen tension. Hypoxia, defined as a decline in O2 levels below normoxic levels of 20.8 - 20.95%, results in metabolic adaptation at both the cellular and organismal level. [GOC:hjd]	1	GO:0001666	1	ENSRNOP00000042091.5	ENSRNOP00000042091.5(GO:0001666)
GO:0005839	4	4	proteasome core complex	cellular_component	A multisubunit barrel shaped endoprotease complex, which is the core of the proteasome complex. [GOC:rb, PMID:10806206]	1	GO:0005839	1	ENSRNOP00000067594.1	ENSRNOP00000067594.1(GO:0005839)
GO:0070053	4	5	thrombospondin receptor activity	molecular_function	Combining with thrombospondin and transmitting the signal to initiate a change in cell activity. [GOC:BHF, GOC:signaling, GOC:vk]	1	GO:0070053	1	ENSRNOP00000068714.1	ENSRNOP00000068714.1(GO:0070053)
GO:0008343	4	4	adult feeding behavior	biological_process	Feeding behavior in a fully developed and mature organism. [GOC:mah]	1	GO:0008343	1	ENSRNOP00000014103.1	ENSRNOP00000014103.1(GO:0008343)
GO:0016769	4	4	transferase activity, transferring nitrogenous groups	molecular_function	Catalysis of the transfer of a nitrogenous group from one compound (donor) to another (acceptor). [GOC:jl, ISBN:0198506732]	1	GO:0035605	1	ENSRNOP00000039818.3	ENSRNOP00000039818.3(GO:0035605)
GO:0030030	4	4	cell projection organization	biological_process	A process that is carried out at the cellular level which results in the assembly, arrangement of constituent parts, or disassembly of a prolongation or process extending from a cell, e.g. a flagellum or axon. [GOC:jl, GOC:mah, http://www.cogsci.princeton.edu/~wn/]	1	GO:0016358	1	ENSRNOP00000014103.1	ENSRNOP00000014103.1(GO:0016358)
GO:0051087	4	4	chaperone binding	molecular_function	Interacting selectively and non-covalently with a chaperone protein, a class of proteins that bind to nascent or unfolded polypeptides and ensure correct folding or transport. [http://www.onelook.com]	1	GO:0051087	1	ENSRNOP00000050701.5	ENSRNOP00000050701.5(GO:0051087)
GO:0051082	4	4	unfolded protein binding	molecular_function	Interacting selectively and non-covalently with an unfolded protein. [GOC:ai]	1	GO:0051082	1	ENSRNOP00000050701.5	ENSRNOP00000050701.5(GO:0051082)
GO:0061024	4	4	membrane organization	biological_process	A process which results in the assembly, arrangement of constituent parts, or disassembly of a membrane. A membrane is a double layer of lipid molecules that encloses all cells, and, in eukaryotes, many organelles; may be a single or double lipid bilayer; also includes associated proteins. [GOC:dph, GOC:tb]	1	GO:1901029	1	ENSRNOP00000001036.6	ENSRNOP00000001036.6(GO:1901029)
GO:0009790	4	5	embryo development	biological_process	The process whose specific outcome is the progression of an embryo from its formation until the end of its embryonic life stage. The end of the embryonic stage is organism-specific. For example, for mammals, the process would begin with zygote formation and end with birth. For insects, the process would begin at zygote formation and end with larval hatching. For plant zygotic embryos, this would …	1	GO:0001701	1	ENSRNOP00000050701.5	ENSRNOP00000050701.5(GO:0001701)
GO:0046483	4	4	heterocycle metabolic process	biological_process	The chemical reactions and pathways involving heterocyclic compounds, those with a cyclic molecular structure and at least two different atoms in the ring (or rings). [CHEBI:5686, ISBN:0198506732]	18	GO:0010424;GO:0090503;GO:0000738;GO:0006302;GO:0015937;GO:0000723;GO:0006769;GO:0006203;GO:0006096;GO:0009435;GO:0046061;GO:0046497;GO:0006364;GO:0006164;GO:0006401;GO:0009191;GO:0006144;GO:0006397	12	ENSRNOP00000008961.6;ENSRNOP00000001600.6;ENSRNOP00000013043.5;ENSRNOP00000075245.1;ENSRNOP00000033655.6;ENSRNOP00000059051.2;ENSRNOP00000033812.5;ENSRNOP00000073899.1;ENSRNOP00000039818.3;ENSRNOP00000023893.6;ENSRNOP00000014213.2;ENSRNOP00000036734.5	ENSRNOP00000008961.6(GO:0046061;GO:0006144;GO:0006203);ENSRNOP00000001600.6(GO:0006164);ENSRNOP00000013043.5(GO:0006769;GO:0009435;GO:0046497);ENSRNOP00000075245.1(GO:0000738;GO:0090503;GO:0006401;GO:0006364);ENSRNOP00000033655.6(GO:0000723);ENSRNOP00000059051.2(GO:0006397;GO:0010424);ENSRNOP00000033812.5(GO:0006302);ENSRNOP00000073899.1(GO:0006401;GO:0006164);ENSRNOP00000039818.3(GO:0006096);ENS…
GO:0044428	4	5	nuclear part	cellular_component	Any constituent part of the nucleus, a membrane-bounded organelle of eukaryotic cells in which chromosomes are housed and replicated. [GOC:jl]	11	GO:0034399;GO:0035098;GO:0016605;GO:0032021;GO:0005730;GO:0071013;GO:0031965;GO:0000790;GO:0030870;GO:0015030;GO:0016363	9	ENSRNOP00000008961.6;ENSRNOP00000059051.2;ENSRNOP00000042091.5;ENSRNOP00000075245.1;ENSRNOP00000033655.6;ENSRNOP00000070183.1;ENSRNOP00000001570.3;ENSRNOP00000014213.2;ENSRNOP00000050701.5	ENSRNOP00000008961.6(GO:0005730);ENSRNOP00000059051.2(GO:0032021;GO:0071013);ENSRNOP00000042091.5(GO:0031965;GO:0016605;GO:0005730;GO:0016363);ENSRNOP00000075245.1(GO:0005730;GO:0015030;GO:0016605);ENSRNOP00000033655.6(GO:0005730;GO:0016605;GO:0034399;GO:0030870);ENSRNOP00000070183.1(GO:0000790;GO:0005730);ENSRNOP00000001570.3(GO:0005730);ENSRNOP00000014213.2(GO:0005730);ENSRNOP00000050701.5(GO:0…
GO:0044429	4	5	mitochondrial part	cellular_component	Any constituent part of a mitochondrion, a semiautonomous, self replicating organelle that occurs in varying numbers, shapes, and sizes in the cytoplasm of virtually all eukaryotic cells. It is notably the site of tissue respiration. [GOC:jl]	1	GO:0005743	1	ENSRNOP00000062958.1	ENSRNOP00000062958.1(GO:0005743)
GO:0044427	4	5	chromosomal part	cellular_component	Any constituent part of a chromosome, a structure composed of a very long molecule of DNA and associated proteins (e.g. histones) that carries hereditary information. [GOC:jl]	3	GO:0000792;GO:0035861;GO:0000790	2	ENSRNOP00000070183.1;ENSRNOP00000050701.5	ENSRNOP00000070183.1(GO:0000790);ENSRNOP00000050701.5(GO:0000792;GO:0035861)
GO:0009897	4	4	external side of plasma membrane	cellular_component	The leaflet of the plasma membrane that faces away from the cytoplasm and any proteins embedded or anchored in it or attached to its surface. [GOC:dos, GOC:tb]	1	GO:0009897	4	ENSRNOP00000043183.2;ENSRNOP00000072936.1;ENSRNOP00000072283.1;ENSRNOP00000067594.1	ENSRNOP00000043183.2(GO:0009897);ENSRNOP00000072936.1(GO:0009897);ENSRNOP00000072283.1(GO:0009897);ENSRNOP00000067594.1(GO:0009897)
GO:0009615	4	6	response to virus	biological_process	Any process that results in a change in state or activity of a cell or an organism (in terms of movement, secretion, enzyme production, gene expression, etc.) as a result of a stimulus from a virus. [GOC:hb]	1	GO:0051607	11	ENSRNOP00000008961.6;ENSRNOP00000001600.6;ENSRNOP00000068951.1;ENSRNOP00000075245.1;ENSRNOP00000025770.2;ENSRNOP00000001570.3;ENSRNOP00000073899.1;ENSRNOP00000035405.4;ENSRNOP00000075302.1;ENSRNOP00000043001.3;ENSRNOP00000036734.5	ENSRNOP00000008961.6(GO:0051607);ENSRNOP00000001600.6(GO:0051607);ENSRNOP00000068951.1(GO:0051607);ENSRNOP00000075245.1(GO:0051607);ENSRNOP00000025770.2(GO:0051607);ENSRNOP00000001570.3(GO:0051607);ENSRNOP00000073899.1(GO:0051607);ENSRNOP00000035405.4(GO:0051607);ENSRNOP00000075302.1(GO:0051607);ENSRNOP00000043001.3(GO:0051607);ENSRNOP00000036734.5(GO:0051607)
GO:0009611	4	4	response to wounding	biological_process	Any process that results in a change in state or activity of a cell or an organism (in terms of movement, secretion, enzyme production, gene expression, etc.) as a result of a stimulus indicating damage to the organism. [GOC:go_curators]	1	GO:0042060	2	ENSRNOP00000043183.2;ENSRNOP00000072283.1	ENSRNOP00000043183.2(GO:0042060);ENSRNOP00000072283.1(GO:0042060)
GO:0002250	4	4	adaptive immune response	biological_process	An immune response mediated by cells expressing specific receptors for antigen produced through a somatic diversification process, and allowing for an enhanced secondary response to subsequent exposures to the same antigen (immunological memory). [GO_REF:0000022, GOC:add, GOC:mtg_15nov05, ISBN:0781735149]	1	GO:0002455	1	ENSRNOP00000072936.1	ENSRNOP00000072936.1(GO:0002455)
GO:0008104	4	4	protein localization	biological_process	Any process in which a protein is transported to, or maintained in, a specific location. [GOC:ai]	5	GO:0015031;GO:0019060;GO:0006612;GO:0034394;GO:0007184	6	ENSRNOP00000024658.7;ENSRNOP00000067979.1;ENSRNOP00000026895.4;ENSRNOP00000042091.5;ENSRNOP00000045711.3;ENSRNOP00000067594.1	ENSRNOP00000024658.7(GO:0034394);ENSRNOP00000067979.1(GO:0019060);ENSRNOP00000026895.4(GO:0015031);ENSRNOP00000042091.5(GO:0007184);ENSRNOP00000045711.3(GO:0006612);ENSRNOP00000067594.1(GO:0019060)
GO:0031341	4	4	regulation of cell killing	biological_process	Any process that modulates the frequency, rate or extent of cell killing, the process in which a cell brings about the death of another cell, either in the same or a different organism. [GOC:mah]	2	GO:0042270;GO:0001916	3	ENSRNOP00000039197.5;ENSRNOP00000067594.1;ENSRNOP00000001036.6	ENSRNOP00000039197.5(GO:0001916);ENSRNOP00000067594.1(GO:0001916;GO:0042270);ENSRNOP00000001036.6(GO:0001916)
GO:0002475	4	4	antigen processing and presentation via MHC class Ib	biological_process	The process in which an antigen-presenting cell expresses antigen (peptide or lipid) on its cell surface in association with an MHC class Ib protein complex. Class Ib here refers to non-classical class I molecules, such as those of the CD1 or HLA-E gene families. [GOC:add, PMID:15928678, PMID:15928680]	2	GO:0002481;GO:0002489	2	ENSRNOP00000067594.1;ENSRNOP00000001036.6	ENSRNOP00000067594.1(GO:0002489;GO:0002481);ENSRNOP00000001036.6(GO:0002489)
GO:0044283	4	4	small molecule biosynthetic process	biological_process	The chemical reactions and pathways resulting in the formation of small molecules, any low molecular weight, monomeric, non-encoded molecule. [GOC:curators, GOC:pde, GOC:vw]	3	GO:1900535;GO:0051792;GO:0006094	2	ENSRNOP00000039818.3;ENSRNOP00000014213.2	ENSRNOP00000039818.3(GO:0006094);ENSRNOP00000014213.2(GO:1900535;GO:0051792)
GO:0045298	4	6	tubulin complex	cellular_component	A heterodimer of tubulins alpha and beta that constitutes the protomer for microtubule assembly. [ISBN:0716731363]	1	GO:0045298	1	ENSRNOP00000039818.3	ENSRNOP00000039818.3(GO:0045298)
GO:0016810	4	4	hydrolase activity, acting on carbon-nitrogen (but not peptide) bonds	molecular_function	Catalysis of the hydrolysis of any carbon-nitrogen bond, C-N, with the exception of peptide bonds. [GOC:jl]	1	GO:0003726	1	ENSRNOP00000071089.1	ENSRNOP00000071089.1(GO:0003726)
GO:0016817	4	4	hydrolase activity, acting on acid anhydrides	molecular_function	Catalysis of the hydrolysis of any acid anhydride. [GOC:jl]	11	GO:0019144;GO:0008026;GO:0015433;GO:0017110;GO:0017111;GO:0003924;GO:0016817;GO:0004386;GO:0050072;GO:0016887;GO:0047631	13	ENSRNOP00000049006.5;ENSRNOP00000001036.6;ENSRNOP00000024718.4;ENSRNOP00000006599.6;ENSRNOP00000034525.5;ENSRNOP00000074057.1;ENSRNOP00000023893.6;ENSRNOP00000049863.3;ENSRNOP00000075302.1;ENSRNOP00000059051.2;ENSRNOP00000022648.3;ENSRNOP00000067594.1;ENSRNOP00000043001.3	ENSRNOP00000049006.5(GO:0016887);ENSRNOP00000001036.6(GO:0008026);ENSRNOP00000024718.4(GO:0004386);ENSRNOP00000006599.6(GO:0017111);ENSRNOP00000034525.5(GO:0016817);ENSRNOP00000074057.1(GO:0004386);ENSRNOP00000023893.6(GO:0050072;GO:0019144;GO:0047631;GO:0017110);ENSRNOP00000049863.3(GO:0016817);ENSRNOP00000075302.1(GO:0003924);ENSRNOP00000059051.2(GO:0004386);ENSRNOP00000022648.3(GO:0003924);ENS…
GO:0050877	4	4	nervous system process	biological_process	A organ system process carried out by any of the organs or tissues of neurological system. [GOC:ai, GOC:mtg_cardio]	2	GO:0007605;GO:0008542	2	ENSRNOP00000014103.1;ENSRNOP00000050701.5	ENSRNOP00000014103.1(GO:0008542);ENSRNOP00000050701.5(GO:0007605)
GO:0002682	4	4	regulation of immune system process	biological_process	Any process that modulates the frequency, rate, or extent of an immune system process. [GOC:add]	21	GO:0042270;GO:0039536;GO:0045088;GO:0039534;GO:0060340;GO:1900246;GO:0050853;GO:1900245;GO:0045582;GO:0050870;GO:0002591;GO:0045580;GO:0060330;GO:0045824;GO:0001916;GO:0030890;GO:0002737;GO:0002230;GO:0050689;GO:0045648;GO:0006957	17	ENSRNOP00000001036.6;ENSRNOP00000008961.6;ENSRNOP00000033812.5;ENSRNOP00000071089.1;ENSRNOP00000024718.4;ENSRNOP00000042091.5;ENSRNOP00000072936.1;ENSRNOP00000067979.1;ENSRNOP00000059051.2;ENSRNOP00000039197.5;ENSRNOP00000068951.1;ENSRNOP00000074057.1;ENSRNOP00000035405.4;ENSRNOP00000072077.1;ENSRNOP00000067594.1;ENSRNOP00000068714.1;ENSRNOP00000050701.5	ENSRNOP00000001036.6(GO:0001916);ENSRNOP00000008961.6(GO:0045088);ENSRNOP00000033812.5(GO:0060330);ENSRNOP00000071089.1(GO:0060340);ENSRNOP00000024718.4(GO:0039536;GO:0045824;GO:0039534;GO:1900245;GO:1900246);ENSRNOP00000042091.5(GO:0002230);ENSRNOP00000072936.1(GO:0030890;GO:0050853);ENSRNOP00000067979.1(GO:0050689);ENSRNOP00000059051.2(GO:0006957);ENSRNOP00000039197.5(GO:0001916);ENSRNOP0000006…
GO:0051701	4	4	interaction with host	biological_process	An interaction between two organisms living together in more or less intimate association. The term host is used for the larger (macro) of the two members of a symbiosis; the various forms of symbiosis include parasitism, commensalism and mutualism. [GOC:cc]	1	GO:0019060	2	ENSRNOP00000067979.1;ENSRNOP00000067594.1	ENSRNOP00000067979.1(GO:0019060);ENSRNOP00000067594.1(GO:0019060)
GO:0032844	4	4	regulation of homeostatic process	biological_process	Any process that modulates the frequency, rate, or extent of a homeostatic process. [GOC:mah]	3	GO:0045648;GO:0010522;GO:0032211	2	ENSRNOP00000035405.4;ENSRNOP00000042091.5	ENSRNOP00000035405.4(GO:0045648);ENSRNOP00000042091.5(GO:0032211;GO:0010522)
GO:0097435	4	4	supramolecular fiber organization	biological_process	A process that is carried out at the cellular level which results in the assembly, arrangement of constituent parts, or disassembly of a supramolecular fiber, a polymer consisting of an indefinite number of protein or protein complex subunits that have polymerised to form a fiber-shaped structure. [GOC:pr]	2	GO:0008154;GO:0030199	2	ENSRNOP00000050701.5;ENSRNOP00000014103.1	ENSRNOP00000050701.5(GO:0030199);ENSRNOP00000014103.1(GO:0008154)
GO:0008276	4	6	protein methyltransferase activity	molecular_function	Catalysis of the transfer of a methyl group (CH3-) to a protein. [GOC:jl, ISBN:0198506732]	2	GO:0046974;GO:0046976	1	ENSRNOP00000059051.2	ENSRNOP00000059051.2(GO:0046976;GO:0046974)
GO:0007281	4	5	germ cell development	biological_process	The process whose specific outcome is the progression of an immature germ cell over time, from its formation to the mature structure (gamete). A germ cell is any reproductive cell in a multicellular organism. [GOC:go_curators]	1	GO:0007286	1	ENSRNOP00000059051.2	ENSRNOP00000059051.2(GO:0007286)
GO:1901265	4	4	nucleoside phosphate binding	molecular_function	Interacting selectively and non-covalently with nucleoside phosphate. [GOC:TermGenie]	6	GO:0050661;GO:0051287;GO:0043531;GO:0032567;GO:0005524;GO:0005525	20	ENSRNOP00000001036.6;ENSRNOP00000039818.3;ENSRNOP00000001600.6;ENSRNOP00000039001.3;ENSRNOP00000049006.5;ENSRNOP00000024718.4;ENSRNOP00000059051.2;ENSRNOP00000006599.6;ENSRNOP00000037767.6;ENSRNOP00000001570.3;ENSRNOP00000074057.1;ENSRNOP00000073899.1;ENSRNOP00000034525.5;ENSRNOP00000008961.6;ENSRNOP00000049863.3;ENSRNOP00000075302.1;ENSRNOP00000022648.3;ENSRNOP00000067594.1;ENSRNOP00000043001.3;…	ENSRNOP00000001036.6(GO:0005524);ENSRNOP00000039818.3(GO:0051287;GO:0050661);ENSRNOP00000001600.6(GO:0005524);ENSRNOP00000039001.3(GO:0005524);ENSRNOP00000049006.5(GO:0005524);ENSRNOP00000024718.4(GO:0005524);ENSRNOP00000059051.2(GO:0005524);ENSRNOP00000006599.6(GO:0005525);ENSRNOP00000037767.6(GO:0005524);ENSRNOP00000001570.3(GO:0005524);ENSRNOP00000074057.1(GO:0005524);ENSRNOP00000073899.1(GO:0…
GO:0101005	4	4	ubiquitinyl hydrolase activity	molecular_function	Catalysis of the hydrolysis of ubiquitin from proteins and other molecules. [GOC:mec]	1	GO:0004843	1	ENSRNOP00000002150.4	ENSRNOP00000002150.4(GO:0004843)
GO:0046697	4	5	decidualization	biological_process	The cellular and vascular changes occurring in the endometrium of the pregnant uterus just after the onset of blastocyst implantation. This process involves the proliferation and differentiation of the fibroblast-like endometrial stromal cells into large, polyploid decidual cells that eventually form the maternal component of the placenta. [ISBN:0721662544, PMID:11133685]	1	GO:0046697	1	ENSRNOP00000014103.1	ENSRNOP00000014103.1(GO:0046697)
GO:0006766	4	4	vitamin metabolic process	biological_process	The chemical reactions and pathways involving vitamins. Vitamin is a general term for a number of unrelated organic substances that occur in many foods in small amounts and that are necessary in trace amounts for the normal metabolic functioning of the body. Vitamins may be water-soluble or fat-soluble and usually serve as components of coenzyme systems. [GOC:ai]	1	GO:0006769	1	ENSRNOP00000013043.5	ENSRNOP00000013043.5(GO:0006769)
GO:0043169	4	4	cation binding	molecular_function	Interacting selectively and non-covalently with cations, charged atoms or groups of atoms with a net positive charge. [GOC:jl]	5	GO:0046872;GO:0000287;GO:0008270;GO:0005509;GO:0050897	15	ENSRNOP00000016842.4;ENSRNOP00000008961.6;ENSRNOP00000001600.6;ENSRNOP00000049006.5;ENSRNOP00000024718.4;ENSRNOP00000042091.5;ENSRNOP00000075245.1;ENSRNOP00000070183.1;ENSRNOP00000059051.2;ENSRNOP00000023893.6;ENSRNOP00000073899.1;ENSRNOP00000072077.1;ENSRNOP00000050701.5;ENSRNOP00000075125.1;ENSRNOP00000036734.5	ENSRNOP00000016842.4(GO:0046872);ENSRNOP00000008961.6(GO:0008270);ENSRNOP00000001600.6(GO:0046872);ENSRNOP00000049006.5(GO:0008270);ENSRNOP00000024718.4(GO:0008270);ENSRNOP00000042091.5(GO:0050897;GO:0008270);ENSRNOP00000075245.1(GO:0046872);ENSRNOP00000070183.1(GO:0005509);ENSRNOP00000059051.2(GO:0008270);ENSRNOP00000023893.6(GO:0000287);ENSRNOP00000073899.1(GO:0008270);ENSRNOP00000072077.1(GO:0…
GO:0007569	4	4	cell aging	biological_process	An aging process that has as participant a cell after a cell has stopped dividing. Cell aging may occur when a cell has temporarily stopped dividing through cell cycle arrest (GO:0007050) or when a cell has permanently stopped dividing, in which case it is undergoing cellular senescence (GO:0090398). May precede cell death (GO:0008219) and succeed cell maturation (GO:0048469). [GOC:PO_curators]	1	GO:0090398	1	ENSRNOP00000042091.5	ENSRNOP00000042091.5(GO:0090398)
GO:0007565	4	4	female pregnancy	biological_process	The set of physiological processes that allow an embryo or foetus to develop within the body of a female animal. It covers the time from fertilization of a female ovum by a male spermatozoon until birth. [ISBN:0192800825]	1	GO:0007565	1	ENSRNOP00000013043.5	ENSRNOP00000013043.5(GO:0007565)
GO:0017171	4	4	serine hydrolase activity	molecular_function	Catalysis of the hydrolysis of a substrate by a catalytic mechanism that involves a catalytic triad consisting of a serine nucleophile that is activated by a proton relay involving an acidic residue (e.g. aspartate or glutamate) and a basic residue (usually histidine). [Wikipedia:Serine_hydrolase]	1	GO:0004252	1	ENSRNOP00000059051.2	ENSRNOP00000059051.2(GO:0004252)
GO:0019222	4	4	regulation of metabolic process	biological_process	Any process that modulates the frequency, rate or extent of the chemical reactions and pathways within a cell or an organism. [GOC:go_curators]	40	GO:0000187;GO:0032922;GO:0070934;GO:0051770;GO:0045343;GO:0000122;GO:0045409;GO:0042536;GO:2000059;GO:0032211;GO:1901799;GO:0051974;GO:0031397;GO:0034244;GO:0006282;GO:0006919;GO:0017148;GO:2000377;GO:0060700;GO:0061098;GO:0045892;GO:0045893;GO:0010951;GO:0061086;GO:0032938;GO:0043433;GO:0010610;GO:2000779;GO:0031065;GO:0050731;GO:0051252;GO:0006275;GO:0001932;GO:0061087;GO:0006355;GO:0045944;GO:…	17	ENSRNOP00000001036.6;ENSRNOP00000039818.3;ENSRNOP00000075245.1;ENSRNOP00000071089.1;ENSRNOP00000013043.5;ENSRNOP00000042091.5;ENSRNOP00000072936.1;ENSRNOP00000033655.6;ENSRNOP00000059051.2;ENSRNOP00000070183.1;ENSRNOP00000068951.1;ENSRNOP00000038926.5;ENSRNOP00000035405.4;ENSRNOP00000014103.1;ENSRNOP00000050701.5;ENSRNOP00000075125.1;ENSRNOP00000036734.5	ENSRNOP00000001036.6(GO:0006282;GO:0045732;GO:2000377;GO:0045820);ENSRNOP00000039818.3(GO:0017148);ENSRNOP00000075245.1(GO:0051252);ENSRNOP00000071089.1(GO:0010610;GO:0017148;GO:0070934);ENSRNOP00000013043.5(GO:0051770;GO:0045944);ENSRNOP00000042091.5(GO:0051974;GO:2000059;GO:0006919;GO:0045343;GO:0032938;GO:0032211;GO:0045892;GO:0031065;GO:0001932;GO:2000779;GO:0032922);ENSRNOP00000072936.1(GO:0…
GO:1901564	4	4	organonitrogen compound metabolic process	biological_process	The chemical reactions and pathways involving organonitrogen compound. [GOC:pr, GOC:TermGenie]	31	GO:0018027;GO:0032020;GO:0015937;GO:0071108;GO:0009435;GO:0050823;GO:0046061;GO:0046497;GO:0051567;GO:0009069;GO:0006096;GO:0006486;GO:0043161;GO:0018377;GO:0006203;GO:0051865;GO:0006687;GO:0007182;GO:0006508;GO:0070536;GO:0035606;GO:0006769;GO:0019941;GO:0006957;GO:0051603;GO:0070734;GO:0016255;GO:0016567;GO:0006511;GO:0006164;GO:0006144	18	ENSRNOP00000008961.6;ENSRNOP00000001600.6;ENSRNOP00000039001.3;ENSRNOP00000049006.5;ENSRNOP00000013043.5;ENSRNOP00000042091.5;ENSRNOP00000059051.2;ENSRNOP00000002150.4;ENSRNOP00000032963.5;ENSRNOP00000073899.1;ENSRNOP00000039818.3;ENSRNOP00000038926.5;ENSRNOP00000035405.4;ENSRNOP00000023893.6;ENSRNOP00000036734.5;ENSRNOP00000014213.2;ENSRNOP00000067594.1;ENSRNOP00000050701.5	ENSRNOP00000008961.6(GO:0046061;GO:0006144;GO:0006203);ENSRNOP00000001600.6(GO:0006164);ENSRNOP00000039001.3(GO:0032020;GO:0016567;GO:0019941);ENSRNOP00000049006.5(GO:0051865);ENSRNOP00000013043.5(GO:0006769;GO:0009435;GO:0046497);ENSRNOP00000042091.5(GO:0007182;GO:0043161);ENSRNOP00000059051.2(GO:0006687;GO:0070734;GO:0006508;GO:0051567;GO:0009069;GO:0018027;GO:0006957);ENSRNOP00000002150.4(GO:0…
GO:1901568	4	4	fatty acid derivative metabolic process	biological_process	The chemical reactions and pathways involving fatty acid derivative. [GOC:pr, GOC:TermGenie]	2	GO:0036114;GO:0036116	1	ENSRNOP00000014213.2	ENSRNOP00000014213.2(GO:0036114;GO:0036116)
GO:0004888	4	5	transmembrane signaling receptor activity	molecular_function	Combining with an extracellular or intracellular signal and transmitting the signal from one side of the membrane to the other to initiate a change in cell activity or state as part of signal transduction. [GOC:go_curators, Wikipedia:Transmembrane_receptor]	2	GO:0004888;GO:0005024	2	ENSRNOP00000072936.1;ENSRNOP00000059051.2	ENSRNOP00000072936.1(GO:0004888);ENSRNOP00000059051.2(GO:0005024)
GO:0061134	4	4	peptidase regulator activity	molecular_function	Modulates the activity of a peptidase, any enzyme that catalyzes the hydrolysis peptide bonds. [GOC:dph, GOC:tb]	1	GO:0008191	1	ENSRNOP00000068951.1	ENSRNOP00000068951.1(GO:0008191)
GO:0003707	4	5	steroid hormone receptor activity	molecular_function	Combining with a steroid hormone and transmitting the signal within the cell to initiate a change in cell activity or function. [GOC:signaling, PMID:14708019]	1	GO:0003707	1	ENSRNOP00000050701.5	ENSRNOP00000050701.5(GO:0003707)
GO:0050906	4	4	detection of stimulus involved in sensory perception	biological_process	The series of events involved in sensory perception in which a sensory stimulus is received and converted into a molecular signal. [GOC:ai, GOC:dos, GOC:dph]	1	GO:0001580	1	ENSRNOP00000045711.3	ENSRNOP00000045711.3(GO:0001580)
GO:0046907	4	5	intracellular transport	biological_process	The directed movement of substances within a cell. [GOC:ai]	5	GO:0046967;GO:0019060;GO:0006612;GO:0045022;GO:0007184	5	ENSRNOP00000045711.3;ENSRNOP00000042091.5;ENSRNOP00000067979.1;ENSRNOP00000072936.1;ENSRNOP00000067594.1	ENSRNOP00000045711.3(GO:0006612);ENSRNOP00000042091.5(GO:0007184);ENSRNOP00000067979.1(GO:0019060);ENSRNOP00000072936.1(GO:0045022);ENSRNOP00000067594.1(GO:0019060;GO:0046967)
GO:0045165	4	4	cell fate commitment	biological_process	The commitment of cells to specific cell fates and their capacity to differentiate into particular kinds of cells. Positional information is established through protein signals that emanate from a localized source within a cell (the initial one-cell zygote) or within a developmental field. [ISBN:0716731185]	1	GO:0045165	1	ENSRNOP00000042091.5	ENSRNOP00000042091.5(GO:0045165)
GO:0001882	4	4	nucleoside binding	molecular_function	Interacting selectively and non-covalently with a nucleoside, a compound consisting of a purine or pyrimidine nitrogenous base linked either to ribose or deoxyribose. [GOC:hjd]	2	GO:0001882;GO:0005525	7	ENSRNOP00000024658.7;ENSRNOP00000006599.6;ENSRNOP00000034525.5;ENSRNOP00000049863.3;ENSRNOP00000075302.1;ENSRNOP00000022648.3;ENSRNOP00000043001.3	ENSRNOP00000024658.7(GO:0001882);ENSRNOP00000006599.6(GO:0005525);ENSRNOP00000034525.5(GO:0005525);ENSRNOP00000049863.3(GO:0005525);ENSRNOP00000075302.1(GO:0005525);ENSRNOP00000022648.3(GO:0005525);ENSRNOP00000043001.3(GO:0005525)
GO:0008134	4	4	transcription factor binding	molecular_function	Interacting selectively and non-covalently with a transcription factor, any protein required to initiate or regulate transcription. [ISBN:0198506732]	1	GO:0008134	2	ENSRNOP00000033655.6;ENSRNOP00000050701.5	ENSRNOP00000033655.6(GO:0008134);ENSRNOP00000050701.5(GO:0008134)
GO:0016477	4	5	cell migration	biological_process	The controlled self-propelled movement of a cell from one site to a destination guided by molecular cues. Cell migration is a central process in the development and maintenance of multicellular organisms. [GOC:cjm, GOC:dph, GOC:ems, GOC:pf, http://en.wikipedia.org/wiki/Cell_migration]	2	GO:0043542;GO:0016477	2	ENSRNOP00000070183.1;ENSRNOP00000068714.1	ENSRNOP00000070183.1(GO:0043542);ENSRNOP00000068714.1(GO:0016477)
GO:0000910	4	4	cytokinesis	biological_process	The division of the cytoplasm and the plasma membrane of a cell and its partitioning into two daughter cells. [GOC:mtg_cell_cycle]	1	GO:0000281	1	ENSRNOP00000050701.5	ENSRNOP00000050701.5(GO:0000281)
GO:1903561	4	5	extracellular vesicle	cellular_component	Any vesicle that is part of the extracellular region. [GO_REF:0000064, GOC:pm, GOC:TermGenie, PMID:24769233]	1	GO:0070062	11	ENSRNOP00000039818.3;ENSRNOP00000013043.5;ENSRNOP00000014213.2;ENSRNOP00000059051.2;ENSRNOP00000068951.1;ENSRNOP00000023893.6;ENSRNOP00000023914.5;ENSRNOP00000043183.2;ENSRNOP00000062958.1;ENSRNOP00000072283.1;ENSRNOP00000068714.1	ENSRNOP00000039818.3(GO:0070062);ENSRNOP00000013043.5(GO:0070062);ENSRNOP00000014213.2(GO:0070062);ENSRNOP00000059051.2(GO:0070062);ENSRNOP00000068951.1(GO:0070062);ENSRNOP00000023893.6(GO:0070062);ENSRNOP00000023914.5(GO:0070062);ENSRNOP00000043183.2(GO:0070062);ENSRNOP00000062958.1(GO:0070062);ENSRNOP00000072283.1(GO:0070062);ENSRNOP00000068714.1(GO:0070062)
GO:0048583	4	4	regulation of response to stimulus	biological_process	Any process that modulates the frequency, rate or extent of a response to a stimulus. Response to stimulus is a change in state or activity of a cell or an organism (in terms of movement, secretion, enzyme production, gene expression, etc.) as a result of a stimulus. [GOC:jid]	30	GO:0000187;GO:2001235;GO:1902041;GO:0050689;GO:0032100;GO:0060340;GO:2001238;GO:0050728;GO:0050729;GO:1902044;GO:1900246;GO:1900245;GO:0002230;GO:0043124;GO:1901029;GO:0043123;GO:0051056;GO:0050853;GO:0006282;GO:0045088;GO:0046425;GO:0060330;GO:0042270;GO:0006957;GO:0002737;GO:0039536;GO:0039534;GO:0045824;GO:0001916;GO:2000779	21	ENSRNOP00000001036.6;ENSRNOP00000008961.6;ENSRNOP00000067979.1;ENSRNOP00000026929.4;ENSRNOP00000071089.1;ENSRNOP00000014103.1;ENSRNOP00000042091.5;ENSRNOP00000072936.1;ENSRNOP00000033655.6;ENSRNOP00000059051.2;ENSRNOP00000070183.1;ENSRNOP00000068951.1;ENSRNOP00000074057.1;ENSRNOP00000067594.1;ENSRNOP00000033812.5;ENSRNOP00000039197.5;ENSRNOP00000024718.4;ENSRNOP00000072077.1;ENSRNOP00000032963.5;…	ENSRNOP00000001036.6(GO:0050728;GO:0006282;GO:1901029;GO:0001916);ENSRNOP00000008961.6(GO:0045088);ENSRNOP00000067979.1(GO:0050689);ENSRNOP00000026929.4(GO:0043123);ENSRNOP00000071089.1(GO:0060340);ENSRNOP00000014103.1(GO:0050728;GO:0000187;GO:0032100);ENSRNOP00000042091.5(GO:2001238;GO:2000779;GO:0002230);ENSRNOP00000072936.1(GO:0050853;GO:0000187);ENSRNOP00000033655.6(GO:1902044;GO:1902041);ENS…
GO:0016358	4	7	dendrite development	biological_process	The process whose specific outcome is the progression of the dendrite over time, from its formation to the mature structure. A dendrite is a freely branching protoplasmic process of a nerve cell. [GOC:jl, ISBN:0198506732]	1	GO:0016358	1	ENSRNOP00000014103.1	ENSRNOP00000014103.1(GO:0016358)
GO:0009649	4	5	entrainment of circadian clock	biological_process	The synchronization of a circadian rhythm to environmental time cues such as light. [GOC:jid]	1	GO:0043153	1	ENSRNOP00000042091.5	ENSRNOP00000042091.5(GO:0043153)
GO:0044255	4	5	cellular lipid metabolic process	biological_process	The chemical reactions and pathways involving lipids, as carried out by individual cells. [GOC:jl]	5	GO:0006687;GO:0009062;GO:1900535;GO:0051792;GO:0046854	3	ENSRNOP00000016842.4;ENSRNOP00000014213.2;ENSRNOP00000059051.2	ENSRNOP00000016842.4(GO:0046854);ENSRNOP00000014213.2(GO:1900535;GO:0051792;GO:0009062);ENSRNOP00000059051.2(GO:0006687)
GO:0050793	4	4	regulation of developmental process	biological_process	Any process that modulates the frequency, rate or extent of development, the biological process whose specific outcome is the progression of a multicellular organism over time from an initial condition (e.g. a zygote, or a young adult) to a later condition (e.g. a multicellular animal or an aged adult). [GOC:go_curators]	8	GO:0060058;GO:0034240;GO:0045648;GO:0045765;GO:0045580;GO:0045582;GO:0051965;GO:0016525	7	ENSRNOP00000014103.1;ENSRNOP00000042091.5;ENSRNOP00000070183.1;ENSRNOP00000033655.6;ENSRNOP00000035405.4;ENSRNOP00000067594.1;ENSRNOP00000050701.5	ENSRNOP00000014103.1(GO:0051965);ENSRNOP00000042091.5(GO:0016525;GO:0060058);ENSRNOP00000070183.1(GO:0034240;GO:0016525);ENSRNOP00000033655.6(GO:0045765);ENSRNOP00000035405.4(GO:0045648);ENSRNOP00000067594.1(GO:0045582);ENSRNOP00000050701.5(GO:0045580)
GO:0050790	4	4	regulation of catalytic activity	biological_process	Any process that modulates the activity of an enzyme. [GOC:ai, GOC:ebc, GOC:vw]	8	GO:0000187;GO:0010951;GO:0043547;GO:0006919;GO:0060700;GO:0051974;GO:0061098;GO:0051097	8	ENSRNOP00000067979.1;ENSRNOP00000014103.1;ENSRNOP00000042091.5;ENSRNOP00000072936.1;ENSRNOP00000070183.1;ENSRNOP00000068951.1;ENSRNOP00000036734.5;ENSRNOP00000050701.5	ENSRNOP00000067979.1(GO:0051097);ENSRNOP00000014103.1(GO:0061098;GO:0000187);ENSRNOP00000042091.5(GO:0051974;GO:0006919);ENSRNOP00000072936.1(GO:0000187);ENSRNOP00000070183.1(GO:0006919);ENSRNOP00000068951.1(GO:0010951);ENSRNOP00000036734.5(GO:0060700);ENSRNOP00000050701.5(GO:0043547)
GO:0050795	4	4	regulation of behavior	biological_process	Any process that modulates the frequency, rate or extent of behavior, the internally coordinated responses (actions or inactions) of whole living organisms (individuals or groups) to internal or external stimuli. [GOC:go_curators, GOC:pr]	2	GO:0046010;GO:0042322	1	ENSRNOP00000014103.1	ENSRNOP00000014103.1(GO:0042322;GO:0046010)
GO:0050794	4	4	regulation of cellular process	biological_process	Any process that modulates the frequency, rate or extent of a cellular process, any of those that are carried out at the cellular level, but are not necessarily restricted to a single cell. For example, cell communication occurs among more than one cell, but occurs at the cellular level. [GOC:go_curators]	99	GO:0032024;GO:2001235;GO:2001238;GO:0007165;GO:0070934;GO:0051974;GO:0030308;GO:0042536;GO:1901799;GO:0043124;GO:0010522;GO:0043123;GO:0051056;GO:0006282;GO:0060700;GO:0031065;GO:0043433;GO:0007179;GO:0007178;GO:0051461;GO:0051464;GO:0050731;GO:0031663;GO:0006275;GO:0045820;GO:0030336;GO:0048661;GO:0045648;GO:0045409;GO:0046425;GO:0061098;GO:0007186;GO:0030890;GO:2000779;GO:2000377;GO:0060070;GO:…	24	ENSRNOP00000001036.6;ENSRNOP00000075245.1;ENSRNOP00000033655.6;ENSRNOP00000072283.1;ENSRNOP00000039818.3;ENSRNOP00000024718.4;ENSRNOP00000013043.5;ENSRNOP00000067594.1;ENSRNOP00000068714.1;ENSRNOP00000036734.5;ENSRNOP00000014103.1;ENSRNOP00000059051.2;ENSRNOP00000074057.1;ENSRNOP00000032963.5;ENSRNOP00000026929.4;ENSRNOP00000071089.1;ENSRNOP00000042091.5;ENSRNOP00000072936.1;ENSRNOP00000070183.1;…	ENSRNOP00000001036.6(GO:0007095;GO:0006282;GO:0008630;GO:0043066;GO:1901029;GO:2000377;GO:0045820);ENSRNOP00000075245.1(GO:0051252);ENSRNOP00000033655.6(GO:0043433;GO:0045893;GO:0000122;GO:0051091;GO:0010596;GO:1902044;GO:1902041;GO:0006978);ENSRNOP00000072283.1(GO:0060070);ENSRNOP00000039818.3(GO:0017148);ENSRNOP00000024718.4(GO:0039536;GO:0039534;GO:1900245;GO:1900246);ENSRNOP00000013043.5(GO:0…
GO:0009617	4	6	response to bacterium	biological_process	Any process that results in a change in state or activity of a cell or an organism (in terms of movement, secretion, enzyme production, gene expression, etc.) as a result of a stimulus from a bacterium. [GOC:hb]	4	GO:0050829;GO:0050830;GO:0009617;GO:0042742	4	ENSRNOP00000035405.4;ENSRNOP00000072936.1;ENSRNOP00000022648.3;ENSRNOP00000068714.1	ENSRNOP00000035405.4(GO:0042742);ENSRNOP00000072936.1(GO:0050829);ENSRNOP00000022648.3(GO:0050830);ENSRNOP00000068714.1(GO:0009617)
GO:0009612	4	4	response to mechanical stimulus	biological_process	Any process that results in a change in state or activity of a cell or an organism (in terms of movement, secretion, enzyme production, gene expression, etc.) as a result of a mechanical stimulus. [GOC:hb]	1	GO:0009612	1	ENSRNOP00000070183.1	ENSRNOP00000070183.1(GO:0009612)
GO:0006139	4	5	nucleobase-containing compound metabolic process	biological_process	Any cellular metabolic process involving nucleobases, nucleosides, nucleotides and nucleic acids. [GOC:ai]	17	GO:0010424;GO:0090503;GO:0000738;GO:0006302;GO:0015937;GO:0000723;GO:0006203;GO:0006096;GO:0009435;GO:0046061;GO:0046497;GO:0006364;GO:0006164;GO:0006401;GO:0009191;GO:0006144;GO:0006397	12	ENSRNOP00000008961.6;ENSRNOP00000001600.6;ENSRNOP00000059051.2;ENSRNOP00000013043.5;ENSRNOP00000075245.1;ENSRNOP00000033655.6;ENSRNOP00000033812.5;ENSRNOP00000073899.1;ENSRNOP00000039818.3;ENSRNOP00000023893.6;ENSRNOP00000014213.2;ENSRNOP00000036734.5	ENSRNOP00000008961.6(GO:0046061;GO:0006144;GO:0006203);ENSRNOP00000001600.6(GO:0006164);ENSRNOP00000059051.2(GO:0006397;GO:0010424);ENSRNOP00000013043.5(GO:0009435;GO:0046497);ENSRNOP00000075245.1(GO:0000738;GO:0090503;GO:0006401;GO:0006364);ENSRNOP00000033655.6(GO:0000723);ENSRNOP00000033812.5(GO:0006302);ENSRNOP00000073899.1(GO:0006401;GO:0006164);ENSRNOP00000039818.3(GO:0006096);ENSRNOP0000002…
GO:0031519	4	6	PcG protein complex	cellular_component	A chromatin-associated multiprotein complex containing Polycomb Group proteins. In Drosophila, Polycomb group proteins are involved in the long-term maintenance of gene repression, and PcG protein complexes associate with Polycomb group response elements (PREs) in target genes to regulate higher-order chromatin structure. [PMID:9372908]	1	GO:0035098	1	ENSRNOP00000050701.5	ENSRNOP00000050701.5(GO:0035098)
GO:0032098	4	4	regulation of appetite	biological_process	Any process which modulates appetite, the desire or physical craving for food. [GOC:add]	1	GO:0032100	1	ENSRNOP00000014103.1	ENSRNOP00000014103.1(GO:0032100)
GO:0019883	4	4	antigen processing and presentation of endogenous antigen	biological_process	The process in which an antigen-presenting cell expresses antigen (peptide or lipid) of endogenous origin on its cell surface in association with an MHC protein complex. [GOC:add, ISBN:0781735149, PMID:15771591, PMID:15928678]	3	GO:0002485;GO:0019885;GO:0002489	3	ENSRNOP00000001036.6;ENSRNOP00000067594.1;ENSRNOP00000050701.5	ENSRNOP00000001036.6(GO:0002489);ENSRNOP00000067594.1(GO:0002489;GO:0002485);ENSRNOP00000050701.5(GO:0019885)
GO:0019884	4	4	antigen processing and presentation of exogenous antigen	biological_process	The process in which an antigen-presenting cell expresses antigen (peptide or lipid) of exogenous origin on its cell surface in association with an MHC protein complex. [GOC:add, ISBN:0781735149, PMID:15771591, PMID:15928678]	3	GO:0002479;GO:0002481;GO:0019886	2	ENSRNOP00000067594.1;ENSRNOP00000050701.5	ENSRNOP00000067594.1(GO:0002481;GO:0019886);ENSRNOP00000050701.5(GO:0019886;GO:0002479)
GO:0035605	4	5	peptidyl-cysteine S-nitrosylase activity	molecular_function	Catalysis of the transfer of a nitric oxide (NO) group to a sulphur atom within a cysteine residue of a protein. [EC:2.6.99.-, GOC:sp, PMID:20972425, PMID:20972426]	1	GO:0035605	1	ENSRNOP00000039818.3	ENSRNOP00000039818.3(GO:0035605)
GO:1901698	4	4	response to nitrogen compound	biological_process	Any process that results in a change in state or activity of a cell or an organism (in terms of movement, secretion, enzyme production, gene expression, etc.) as a result of a nitrogen compound stimulus. [GOC:pr, GOC:TermGenie]	6	GO:0071360;GO:0060359;GO:0051591;GO:0043330;GO:0032869;GO:0043434	5	ENSRNOP00000039818.3;ENSRNOP00000067979.1;ENSRNOP00000062958.1;ENSRNOP00000072283.1;ENSRNOP00000070183.1	ENSRNOP00000039818.3(GO:0060359);ENSRNOP00000067979.1(GO:0071360);ENSRNOP00000062958.1(GO:0043434);ENSRNOP00000072283.1(GO:0051591);ENSRNOP00000070183.1(GO:0043330;GO:0051591;GO:0032869)
GO:0042592	4	4	homeostatic process	biological_process	Any biological process involved in the maintenance of an internal steady state. [GOC:jl, ISBN:0395825172]	7	GO:0000723;GO:0042593;GO:0007204;GO:0048388;GO:0032469;GO:0001894;GO:0001895	7	ENSRNOP00000024658.7;ENSRNOP00000014103.1;ENSRNOP00000042091.5;ENSRNOP00000033655.6;ENSRNOP00000018091.3;ENSRNOP00000036734.5;ENSRNOP00000050701.5	ENSRNOP00000024658.7(GO:0001895);ENSRNOP00000014103.1(GO:0007204);ENSRNOP00000042091.5(GO:0032469);ENSRNOP00000033655.6(GO:0000723);ENSRNOP00000018091.3(GO:0048388);ENSRNOP00000036734.5(GO:0042593);ENSRNOP00000050701.5(GO:0001894)
GO:0040012	4	4	regulation of locomotion	biological_process	Any process that modulates the frequency, rate or extent of locomotion of a cell or organism. [GOC:ems]	4	GO:1902187;GO:0030336;GO:0040013;GO:0010596	4	ENSRNOP00000042091.5;ENSRNOP00000068951.1;ENSRNOP00000033655.6;ENSRNOP00000014103.1	ENSRNOP00000042091.5(GO:1902187);ENSRNOP00000068951.1(GO:0030336);ENSRNOP00000033655.6(GO:0010596);ENSRNOP00000014103.1(GO:0040013)
GO:0032879	4	4	regulation of localization	biological_process	Any process that modulates the frequency, rate or extent of any process in which a cell, a substance, or a cellular entity is transported to, or maintained in, a specific location. [GOC:mah]	14	GO:0050766;GO:1901253;GO:0051461;GO:0032024;GO:0051464;GO:0010596;GO:0046826;GO:0030336;GO:0046822;GO:0046676;GO:0060124;GO:0045807;GO:1901029;GO:0010522	7	ENSRNOP00000001036.6;ENSRNOP00000042091.5;ENSRNOP00000072936.1;ENSRNOP00000033655.6;ENSRNOP00000068951.1;ENSRNOP00000014103.1;ENSRNOP00000068714.1	ENSRNOP00000001036.6(GO:0046822;GO:1901029);ENSRNOP00000042091.5(GO:0010522);ENSRNOP00000072936.1(GO:0045807);ENSRNOP00000033655.6(GO:0046826;GO:0010596);ENSRNOP00000068951.1(GO:1901253;GO:0030336);ENSRNOP00000014103.1(GO:0051464;GO:0060124;GO:0051461;GO:0032024;GO:0046676);ENSRNOP00000068714.1(GO:0050766)
GO:0016021	4	4	integral component of membrane	cellular_component	The component of a membrane consisting of the gene products and protein complexes having at least some part of their peptide sequence embedded in the hydrophobic region of the membrane. [GOC:dos, GOC:go_curators]	2	GO:0016021;GO:0005887	14	ENSRNOP00000024658.7;ENSRNOP00000026929.4;ENSRNOP00000001036.6;ENSRNOP00000063480.2;ENSRNOP00000072936.1;ENSRNOP00000020079.4;ENSRNOP00000068951.1;ENSRNOP00000018091.3;ENSRNOP00000043183.2;ENSRNOP00000062958.1;ENSRNOP00000072283.1;ENSRNOP00000039197.5;ENSRNOP00000068714.1;ENSRNOP00000050701.5	ENSRNOP00000024658.7(GO:0005887);ENSRNOP00000026929.4(GO:0016021);ENSRNOP00000001036.6(GO:0016021);ENSRNOP00000063480.2(GO:0016021);ENSRNOP00000072936.1(GO:0016021);ENSRNOP00000020079.4(GO:0016021);ENSRNOP00000068951.1(GO:0016021);ENSRNOP00000018091.3(GO:0016021);ENSRNOP00000043183.2(GO:0016021);ENSRNOP00000062958.1(GO:0016021);ENSRNOP00000072283.1(GO:0016021);ENSRNOP00000039197.5(GO:0016021);ENS…
GO:0009314	4	4	response to radiation	biological_process	Any process that results in a change in state or activity of a cell or an organism (in terms of movement, secretion, enzyme production, gene expression, etc.) as a result of an electromagnetic radiation stimulus. Electromagnetic radiation is a propagating wave in space with electric and magnetic components. These components oscillate at right angles to each other and to the direction of propagati…	4	GO:0009411;GO:0008542;GO:0043153;GO:0010332	2	ENSRNOP00000042091.5;ENSRNOP00000014103.1	ENSRNOP00000042091.5(GO:0043153;GO:0010332;GO:0009411);ENSRNOP00000014103.1(GO:0008542)
GO:0008047	4	4	enzyme activator activity	molecular_function	Binds to and increases the activity of an enzyme. [GOC:dph, GOC:mah, GOC:tb]	1	GO:0030296	1	ENSRNOP00000014103.1	ENSRNOP00000014103.1(GO:0030296)
GO:1901360	4	4	organic cyclic compound metabolic process	biological_process	The chemical reactions and pathways involving organic cyclic compound. [GOC:TermGenie]	19	GO:0010424;GO:0090503;GO:0000738;GO:0006302;GO:0015937;GO:0000723;GO:0006769;GO:0006203;GO:0006096;GO:0009435;GO:0046061;GO:0046497;GO:0006364;GO:0006164;GO:0006401;GO:0009191;GO:0006397;GO:0006144;GO:0018880	13	ENSRNOP00000008961.6;ENSRNOP00000001600.6;ENSRNOP00000013043.5;ENSRNOP00000075245.1;ENSRNOP00000033655.6;ENSRNOP00000059051.2;ENSRNOP00000033812.5;ENSRNOP00000073899.1;ENSRNOP00000039818.3;ENSRNOP00000023893.6;ENSRNOP00000062958.1;ENSRNOP00000014213.2;ENSRNOP00000036734.5	ENSRNOP00000008961.6(GO:0046061;GO:0006144;GO:0006203);ENSRNOP00000001600.6(GO:0006164);ENSRNOP00000013043.5(GO:0006769;GO:0009435;GO:0046497);ENSRNOP00000075245.1(GO:0000738;GO:0090503;GO:0006401;GO:0006364);ENSRNOP00000033655.6(GO:0000723);ENSRNOP00000059051.2(GO:0006397;GO:0010424);ENSRNOP00000033812.5(GO:0006302);ENSRNOP00000073899.1(GO:0006401;GO:0006164);ENSRNOP00000039818.3(GO:0006096);ENS…
GO:0030155	4	4	regulation of cell adhesion	biological_process	Any process that modulates the frequency, rate or extent of attachment of a cell to another cell or to the extracellular matrix. [GOC:mah]	4	GO:0045580;GO:0045582;GO:0050870;GO:0022409	3	ENSRNOP00000067594.1;ENSRNOP00000068714.1;ENSRNOP00000050701.5	ENSRNOP00000067594.1(GO:0045582);ENSRNOP00000068714.1(GO:0022409;GO:0050870);ENSRNOP00000050701.5(GO:0045580)
GO:0030154	4	4	cell differentiation	biological_process	The process in which relatively unspecialized cells, e.g. embryonic or regenerative cells, acquire specialized structural and/or functional features that characterize the cells, tissues, or organs of the mature organism or some other relatively stable phase of the organism's life history. Differentiation includes the processes involved in commitment of a cell to a specific fate and its subsequent…	4	GO:0002062;GO:0030154;GO:0055012;GO:0030099	3	ENSRNOP00000042091.5;ENSRNOP00000037767.6;ENSRNOP00000050701.5	ENSRNOP00000042091.5(GO:0030099);ENSRNOP00000037767.6(GO:0030154);ENSRNOP00000050701.5(GO:0055012;GO:0002062)
GO:0043005	4	5	neuron projection	cellular_component	A prolongation or process extending from a nerve cell, e.g. an axon or dendrite. [GOC:jl, http://www.cogsci.princeton.edu/~wn/]	3	GO:0030425;GO:0043005;GO:0030424	5	ENSRNOP00000014213.2;ENSRNOP00000014103.1;ENSRNOP00000070183.1;ENSRNOP00000018091.3;ENSRNOP00000071089.1	ENSRNOP00000014213.2(GO:0043005);ENSRNOP00000014103.1(GO:0030424);ENSRNOP00000070183.1(GO:0030425;GO:0030424);ENSRNOP00000018091.3(GO:0030425);ENSRNOP00000071089.1(GO:0030425)
GO:0034641	4	4	cellular nitrogen compound metabolic process	biological_process	The chemical reactions and pathways involving various organic and inorganic nitrogenous compounds, as carried out by individual cells. [GOC:mah]	19	GO:0010424;GO:0090503;GO:0000738;GO:0006302;GO:0015937;GO:0000723;GO:0006769;GO:0006203;GO:0006096;GO:0009435;GO:0050823;GO:0046061;GO:0046497;GO:0006364;GO:0006164;GO:0006401;GO:0009191;GO:0006144;GO:0006397	13	ENSRNOP00000008961.6;ENSRNOP00000001600.6;ENSRNOP00000013043.5;ENSRNOP00000075245.1;ENSRNOP00000033655.6;ENSRNOP00000059051.2;ENSRNOP00000033812.5;ENSRNOP00000073899.1;ENSRNOP00000039818.3;ENSRNOP00000023893.6;ENSRNOP00000036734.5;ENSRNOP00000014213.2;ENSRNOP00000050701.5	ENSRNOP00000008961.6(GO:0046061;GO:0006144;GO:0006203);ENSRNOP00000001600.6(GO:0006164);ENSRNOP00000013043.5(GO:0006769;GO:0009435;GO:0046497);ENSRNOP00000075245.1(GO:0000738;GO:0090503;GO:0006401;GO:0006364);ENSRNOP00000033655.6(GO:0000723);ENSRNOP00000059051.2(GO:0006397;GO:0010424);ENSRNOP00000033812.5(GO:0006302);ENSRNOP00000073899.1(GO:0006401;GO:0006164);ENSRNOP00000039818.3(GO:0006096);ENS…
GO:0005996	4	5	monosaccharide metabolic process	biological_process	The chemical reactions and pathways involving monosaccharides, the simplest carbohydrates. They are polyhydric alcohols containing either an aldehyde or a keto group and between three to ten or more carbon atoms. They form the constitutional repeating units of oligo- and polysaccharides. [ISBN:0198506732]	5	GO:0019585;GO:0006013;GO:0006006;GO:0006000;GO:0006094	4	ENSRNOP00000039818.3;ENSRNOP00000062958.1;ENSRNOP00000023893.6;ENSRNOP00000036734.5	ENSRNOP00000039818.3(GO:0006094);ENSRNOP00000062958.1(GO:0019585);ENSRNOP00000023893.6(GO:0006000;GO:0006013);ENSRNOP00000036734.5(GO:0006006)
GO:0016788	4	4	hydrolase activity, acting on ester bonds	molecular_function	Catalysis of the hydrolysis of any ester bond. [GOC:jl]	10	GO:0008859;GO:0043765;GO:0008081;GO:0044824;GO:0000175;GO:0042578;GO:0004441;GO:0016290;GO:0008310;GO:0008832	5	ENSRNOP00000016842.4;ENSRNOP00000008961.6;ENSRNOP00000075245.1;ENSRNOP00000014213.2;ENSRNOP00000023914.5	ENSRNOP00000016842.4(GO:0004441);ENSRNOP00000008961.6(GO:0008832;GO:0008081);ENSRNOP00000075245.1(GO:0008310;GO:0000175;GO:0008859);ENSRNOP00000014213.2(GO:0016290);ENSRNOP00000023914.5(GO:0043765;GO:0044824;GO:0042578)
GO:0045087	4	5	innate immune response	biological_process	Innate immune responses are defense responses mediated by germline encoded components that directly recognize components of potential pathogens. [GO_REF:0000022, GOC:add, GOC:ebc, GOC:mtg_15nov05, GOC:mtg_sensu]	2	GO:0045087;GO:0006957	9	ENSRNOP00000001600.6;ENSRNOP00000059051.2;ENSRNOP00000042091.5;ENSRNOP00000075245.1;ENSRNOP00000025770.2;ENSRNOP00000001570.3;ENSRNOP00000073899.1;ENSRNOP00000043001.3;ENSRNOP00000036734.5	ENSRNOP00000001600.6(GO:0045087);ENSRNOP00000059051.2(GO:0006957);ENSRNOP00000042091.5(GO:0045087);ENSRNOP00000075245.1(GO:0045087);ENSRNOP00000025770.2(GO:0045087);ENSRNOP00000001570.3(GO:0045087);ENSRNOP00000073899.1(GO:0045087);ENSRNOP00000043001.3(GO:0045087);ENSRNOP00000036734.5(GO:0045087)
GO:0016879	4	4	ligase activity, forming carbon-nitrogen bonds	molecular_function	Catalysis of the joining of two molecules, or two groups within a single molecule, via a carbon-nitrogen bond, with the concomitant hydrolysis of the diphosphate bond in ATP or a similar triphosphate. [EC:6.3, GOC:mah]	8	GO:0070737;GO:0070736;GO:0018169;GO:0043773;GO:0043774;GO:0008766;GO:0070738;GO:0070740	1	ENSRNOP00000049006.5	ENSRNOP00000049006.5(GO:0070738;GO:0070740;GO:0070736;GO:0018169;GO:0008766;GO:0070737;GO:0043773;GO:0043774)
GO:0005912	4	4	adherens junction	cellular_component	A cell junction at which anchoring proteins (cadherins or integrins) extend through the plasma membrane and are attached to actin filaments. [GOC:mah, http://www.vivo.colostate.edu/hbooks/cmb/cells/pmemb/junctions_a.html, ISBN:0198506732]	1	GO:0005925	1	ENSRNOP00000072283.1	ENSRNOP00000072283.1(GO:0005925)
GO:0007166	4	6	cell surface receptor signaling pathway	biological_process	A series of molecular signals initiated by activation of a receptor on the surface of a cell. The pathway begins with binding of an extracellular ligand to a cell surface receptor, or for receptors that signal in the absence of a ligand, by ligand-withdrawal or the activity of a constitutively active receptor. The pathway ends with regulation of a downstream cellular process, e.g. transcription. …	10	GO:0008286;GO:0050853;GO:0060070;GO:0031663;GO:0007229;GO:0033209;GO:0060333;GO:0060337;GO:0007179;GO:0007178	7	ENSRNOP00000013043.5;ENSRNOP00000042091.5;ENSRNOP00000072936.1;ENSRNOP00000070183.1;ENSRNOP00000059051.2;ENSRNOP00000072283.1;ENSRNOP00000068714.1	ENSRNOP00000013043.5(GO:0008286);ENSRNOP00000042091.5(GO:0007179);ENSRNOP00000072936.1(GO:0050853);ENSRNOP00000070183.1(GO:0060337;GO:0031663;GO:0060333;GO:0033209);ENSRNOP00000059051.2(GO:0007178);ENSRNOP00000072283.1(GO:0060070);ENSRNOP00000068714.1(GO:0007229)
GO:0006790	4	4	sulfur compound metabolic process	biological_process	The chemical reactions and pathways involving the nonmetallic element sulfur or compounds that contain sulfur, such as the amino acids methionine and cysteine or the tripeptide glutathione. [GOC:ai]	2	GO:0036114;GO:0036116	1	ENSRNOP00000014213.2	ENSRNOP00000014213.2(GO:0036114;GO:0036116)
GO:0006793	4	4	phosphorus metabolic process	biological_process	The chemical reactions and pathways involving the nonmetallic element phosphorus or compounds that contain phosphorus, usually in the form of a phosphate group (PO4). [GOC:ai]	13	GO:0015937;GO:0016310;GO:0006164;GO:0006203;GO:0036114;GO:0009435;GO:0046061;GO:0046497;GO:0046854;GO:0007182;GO:0009191;GO:0036116;GO:0006096	11	ENSRNOP00000016842.4;ENSRNOP00000008961.6;ENSRNOP00000001600.6;ENSRNOP00000059051.2;ENSRNOP00000042091.5;ENSRNOP00000013043.5;ENSRNOP00000073899.1;ENSRNOP00000039818.3;ENSRNOP00000023893.6;ENSRNOP00000014213.2;ENSRNOP00000036734.5	ENSRNOP00000016842.4(GO:0046854);ENSRNOP00000008961.6(GO:0046061;GO:0006203);ENSRNOP00000001600.6(GO:0006164);ENSRNOP00000059051.2(GO:0016310);ENSRNOP00000042091.5(GO:0007182);ENSRNOP00000013043.5(GO:0009435;GO:0046497);ENSRNOP00000073899.1(GO:0006164);ENSRNOP00000039818.3(GO:0006096);ENSRNOP00000023893.6(GO:0009191);ENSRNOP00000014213.2(GO:0036114;GO:0015937;GO:0036116);ENSRNOP00000036734.5(GO:0…
GO:0001562	4	6	response to protozoan	biological_process	Any process that results in a change in state or activity of a cell or an organism (in terms of movement, secretion, enzyme production, gene expression, etc.) as a result of a stimulus from a protozoan. [GOC:ai]	2	GO:0001562;GO:0042832	2	ENSRNOP00000022648.3;ENSRNOP00000001036.6	ENSRNOP00000022648.3(GO:0042832);ENSRNOP00000001036.6(GO:0001562)
GO:0140030	4	4	modification-dependent protein binding	molecular_function	Interacting selectively and non-covalently with a protein upon post-translation modification of the target protein. [PMID:26060076]	1	GO:0035064	1	ENSRNOP00000050701.5	ENSRNOP00000050701.5(GO:0035064)
GO:0031982	4	4	vesicle	cellular_component	Any small, fluid-filled, spherical organelle enclosed by membrane. [GOC:mah, GOC:pz, GOC:vesicles]	4	GO:0031410;GO:0005770;GO:0005768;GO:0070062	13	ENSRNOP00000039818.3;ENSRNOP00000059051.2;ENSRNOP00000042091.5;ENSRNOP00000072283.1;ENSRNOP00000013043.5;ENSRNOP00000014213.2;ENSRNOP00000068951.1;ENSRNOP00000023893.6;ENSRNOP00000023914.5;ENSRNOP00000043183.2;ENSRNOP00000062958.1;ENSRNOP00000022648.3;ENSRNOP00000068714.1	ENSRNOP00000039818.3(GO:0070062);ENSRNOP00000059051.2(GO:0070062);ENSRNOP00000042091.5(GO:0005768);ENSRNOP00000072283.1(GO:0070062);ENSRNOP00000013043.5(GO:0070062);ENSRNOP00000014213.2(GO:0070062);ENSRNOP00000068951.1(GO:0005770;GO:0070062);ENSRNOP00000023893.6(GO:0070062);ENSRNOP00000023914.5(GO:0070062);ENSRNOP00000043183.2(GO:0070062);ENSRNOP00000062958.1(GO:0070062);ENSRNOP00000022648.3(GO:0…
GO:0022803	4	4	passive transmembrane transporter activity	molecular_function	Enables the transfer of a solute from one side of a membrane to the other, down the solute's concentration gradient. [GOC:mtg_transport, ISBN:0815340729]	2	GO:0015250;GO:0005254	2	ENSRNOP00000042091.5;ENSRNOP00000018091.3	ENSRNOP00000042091.5(GO:0005254);ENSRNOP00000018091.3(GO:0015250)
GO:0022804	4	4	active transmembrane transporter activity	molecular_function	Enables the transfer of a specific substance or related group of substances from one side of a membrane to the other, up the solute's concentration gradient. The transporter binds the solute and undergoes a series of conformational changes. Transport works equally well in either direction. [GOC:mtg_transport, ISBN:0815340729]	2	GO:0005415;GO:0015433	2	ENSRNOP00000024658.7;ENSRNOP00000067594.1	ENSRNOP00000024658.7(GO:0005415);ENSRNOP00000067594.1(GO:0015433)
GO:0002757	4	8	immune response-activating signal transduction	biological_process	The cascade of processes by which a signal interacts with a receptor, causing a change in the level or activity of a second messenger or other downstream target, and ultimately leading to activation or perpetuation of an immune response. [GOC:add]	1	GO:0050853	1	ENSRNOP00000072936.1	ENSRNOP00000072936.1(GO:0050853)
GO:0044444	4	4	cytoplasmic part	cellular_component	Any constituent part of the cytoplasm, all of the contents of a cell excluding the plasma membrane and nucleus, but including other subcellular structures. [GOC:jl]	20	GO:0010494;GO:0005794;GO:0005783;GO:0005743;GO:0031410;GO:0005829;GO:0005770;GO:0048471;GO:0005788;GO:0005789;GO:0005764;GO:0005765;GO:0005739;GO:0042406;GO:0042765;GO:0070937;GO:0055087;GO:0005768;GO:0031902;GO:0042825	21	ENSRNOP00000032963.5;ENSRNOP00000039818.3;ENSRNOP00000026929.4;ENSRNOP00000071089.1;ENSRNOP00000059051.2;ENSRNOP00000042091.5;ENSRNOP00000014213.2;ENSRNOP00000023914.5;ENSRNOP00000072936.1;ENSRNOP00000020079.4;ENSRNOP00000068951.1;ENSRNOP00000026895.4;ENSRNOP00000073899.1;ENSRNOP00000018091.3;ENSRNOP00000038926.5;ENSRNOP00000075302.1;ENSRNOP00000062958.1;ENSRNOP00000050701.5;ENSRNOP00000022648.3;…	ENSRNOP00000032963.5(GO:0042765);ENSRNOP00000039818.3(GO:0005829;GO:0005739);ENSRNOP00000026929.4(GO:0005794);ENSRNOP00000071089.1(GO:0010494;GO:0070937;GO:0005829);ENSRNOP00000059051.2(GO:0005764;GO:0055087;GO:0005739);ENSRNOP00000042091.5(GO:0042406;GO:0005768;GO:0005829);ENSRNOP00000014213.2(GO:0005829);ENSRNOP00000023914.5(GO:0005739);ENSRNOP00000072936.1(GO:0048471);ENSRNOP00000020079.4(GO:0…
GO:0006082	4	4	organic acid metabolic process	biological_process	The chemical reactions and pathways involving organic acids, any acidic compound containing carbon in covalent linkage. [ISBN:0198506732]	6	GO:0019585;GO:0009062;GO:1900535;GO:0009069;GO:0006096;GO:0051792	4	ENSRNOP00000039818.3;ENSRNOP00000062958.1;ENSRNOP00000014213.2;ENSRNOP00000059051.2	ENSRNOP00000039818.3(GO:0006096);ENSRNOP00000062958.1(GO:0019585);ENSRNOP00000014213.2(GO:1900535;GO:0051792;GO:0009062);ENSRNOP00000059051.2(GO:0009069)
GO:0005578	4	4	proteinaceous extracellular matrix	cellular_component	A layer consisting mainly of proteins (especially collagen) and glycosaminoglycans (mostly as proteoglycans) that forms a sheet underlying or overlying cells such as endothelial and epithelial cells. The proteins are secreted by cells in the vicinity. An example of this component is found in Mus musculus. [GOC:mtg_sensu, ISBN:0198547684]	1	GO:0005578	1	ENSRNOP00000050701.5	ENSRNOP00000050701.5(GO:0005578)
GO:0016324	4	5	apical plasma membrane	cellular_component	The region of the plasma membrane located at the apical end of the cell. [GOC:curators]	1	GO:0016324	1	ENSRNOP00000068951.1	ENSRNOP00000068951.1(GO:0016324)
GO:0044248	4	4	cellular catabolic process	biological_process	The chemical reactions and pathways resulting in the breakdown of substances, carried out by individual cells. [GOC:jl]	11	GO:0036114;GO:0000738;GO:0043161;GO:0019941;GO:0006203;GO:0036116;GO:0009062;GO:0006511;GO:0046061;GO:0006401;GO:0009191	10	ENSRNOP00000008961.6;ENSRNOP00000039001.3;ENSRNOP00000042091.5;ENSRNOP00000075245.1;ENSRNOP00000002150.4;ENSRNOP00000073899.1;ENSRNOP00000038926.5;ENSRNOP00000035405.4;ENSRNOP00000023893.6;ENSRNOP00000014213.2	ENSRNOP00000008961.6(GO:0046061;GO:0006203);ENSRNOP00000039001.3(GO:0019941);ENSRNOP00000042091.5(GO:0043161);ENSRNOP00000075245.1(GO:0000738;GO:0006401);ENSRNOP00000002150.4(GO:0006511);ENSRNOP00000073899.1(GO:0006401);ENSRNOP00000038926.5(GO:0006511);ENSRNOP00000035405.4(GO:0019941);ENSRNOP00000023893.6(GO:0009191);ENSRNOP00000014213.2(GO:0036114;GO:0009062;GO:0036116)
GO:0044249	4	4	cellular biosynthetic process	biological_process	The chemical reactions and pathways resulting in the formation of substances, carried out by individual cells. [GOC:jl]	5	GO:0009435;GO:0015937;GO:1900535;GO:0051792;GO:0006164	5	ENSRNOP00000073899.1;ENSRNOP00000001600.6;ENSRNOP00000036734.5;ENSRNOP00000014213.2;ENSRNOP00000013043.5	ENSRNOP00000073899.1(GO:0006164);ENSRNOP00000001600.6(GO:0006164);ENSRNOP00000036734.5(GO:0006164);ENSRNOP00000014213.2(GO:1900535;GO:0015937;GO:0051792);ENSRNOP00000013043.5(GO:0009435)
GO:0044262	4	5	cellular carbohydrate metabolic process	biological_process	The chemical reactions and pathways involving carbohydrates, any of a group of organic compounds based of the general formula Cx(H2O)y, as carried out by individual cells. [GOC:jl]	2	GO:0005982;GO:0005985	1	ENSRNOP00000023893.6	ENSRNOP00000023893.6(GO:0005982;GO:0005985)
GO:0005774	4	6	vacuolar membrane	cellular_component	The lipid bilayer surrounding the vacuole and separating its contents from the cytoplasm of the cell. [GOC:ai]	1	GO:0005765	1	ENSRNOP00000067594.1	ENSRNOP00000067594.1(GO:0005765)
GO:0006952	4	4	defense response	biological_process	Reactions, triggered in response to the presence of a foreign body or the occurrence of an injury, which result in restriction of damage to the organism attacked or prevention/recovery from the infection caused by the attack. [GOC:go_curators]	9	GO:0051607;GO:0045087;GO:0006952;GO:0050830;GO:0006957;GO:0006954;GO:0050829;GO:0042832;GO:0042742	17	ENSRNOP00000008961.6;ENSRNOP00000001600.6;ENSRNOP00000072936.1;ENSRNOP00000068951.1;ENSRNOP00000042091.5;ENSRNOP00000072283.1;ENSRNOP00000075245.1;ENSRNOP00000059051.2;ENSRNOP00000025770.2;ENSRNOP00000001570.3;ENSRNOP00000073899.1;ENSRNOP00000035405.4;ENSRNOP00000075302.1;ENSRNOP00000050701.5;ENSRNOP00000022648.3;ENSRNOP00000043001.3;ENSRNOP00000036734.5	ENSRNOP00000008961.6(GO:0051607);ENSRNOP00000001600.6(GO:0051607;GO:0045087);ENSRNOP00000072936.1(GO:0050829);ENSRNOP00000068951.1(GO:0051607);ENSRNOP00000042091.5(GO:0045087);ENSRNOP00000072283.1(GO:0006954);ENSRNOP00000075245.1(GO:0045087;GO:0051607);ENSRNOP00000059051.2(GO:0006957);ENSRNOP00000025770.2(GO:0051607;GO:0045087);ENSRNOP00000001570.3(GO:0051607;GO:0045087);ENSRNOP00000073899.1(GO:0…
GO:0006956	4	8	complement activation	biological_process	Any process involved in the activation of any of the steps of the complement cascade, which allows for the direct killing of microbes, the disposal of immune complexes, and the regulation of other immune processes; the initial steps of complement activation involve one of three pathways, the classical pathway, the alternative pathway, and the lectin pathway, all of which lead to the terminal comp…	1	GO:0006957	1	ENSRNOP00000059051.2	ENSRNOP00000059051.2(GO:0006957)
GO:0006959	4	4	humoral immune response	biological_process	An immune response mediated through a body fluid. [GOC:hb, ISBN:0198506732]	2	GO:0002455;GO:0006957	2	ENSRNOP00000072936.1;ENSRNOP00000059051.2	ENSRNOP00000072936.1(GO:0002455);ENSRNOP00000059051.2(GO:0006957)
GO:0019787	4	4	ubiquitin-like protein transferase activity	molecular_function	Catalysis of the transfer of a ubiquitin-like from one protein to another via the reaction X-ULP + Y --> Y-ULP + X, where both X-ULP and Y-ULP are covalent linkages. ULP represents a ubiquitin-like protein. [GOC:mah, GOC:rn, PMID:10806345, PMID:10884686]	2	GO:0042296;GO:0004842	2	ENSRNOP00000039001.3;ENSRNOP00000049006.5	ENSRNOP00000039001.3(GO:0042296);ENSRNOP00000049006.5(GO:0004842)
GO:0051649	4	4	establishment of localization in cell	biological_process	Any process, occuring in a cell, that localizes a substance or cellular component. This may occur via movement, tethering or selective degradation. [GOC:ai, GOC:dos, GOC:dph, GOC:tb]	5	GO:0046967;GO:0019060;GO:0006612;GO:0045022;GO:0007184	5	ENSRNOP00000045711.3;ENSRNOP00000042091.5;ENSRNOP00000067979.1;ENSRNOP00000072936.1;ENSRNOP00000067594.1	ENSRNOP00000045711.3(GO:0006612);ENSRNOP00000042091.5(GO:0007184);ENSRNOP00000067979.1(GO:0019060);ENSRNOP00000072936.1(GO:0045022);ENSRNOP00000067594.1(GO:0019060;GO:0046967)
GO:0015197	4	4	peptide transporter activity	molecular_function	Enables the directed movement of peptides, compounds of two or more amino acids where the alpha carboxyl group of one is bound to the alpha amino group of another, into, out of or within a cell, or between cells. [GOC:ai]	1	GO:0015433	1	ENSRNOP00000067594.1	ENSRNOP00000067594.1(GO:0015433)
GO:0035383	4	5	thioester metabolic process	biological_process	The chemical reactions and pathways involving a thioester, a compound of general formula RC(=O)SR' in which the linking oxygen in an ester is replaced by a sulfur atom. They are the product of esterification between a carboxylic acid and a thiol. [CHEBI:51277, GOC:bf, http://encyclopedia.thefreedictionary.com/Thioester]	2	GO:0036114;GO:0036116	1	ENSRNOP00000014213.2	ENSRNOP00000014213.2(GO:0036114;GO:0036116)
GO:0004857	4	4	enzyme inhibitor activity	molecular_function	Binds to and stops, prevents or reduces the activity of an enzyme. [GOC:ai, GOC:ebc]	1	GO:0008191	1	ENSRNOP00000068951.1	ENSRNOP00000068951.1(GO:0008191)
GO:0005102	4	4	receptor binding	molecular_function	Interacting selectively and non-covalently with one or more specific sites on a receptor molecule, a macromolecule that undergoes combination with a hormone, neurotransmitter, drug or intracellular messenger to initiate a change in cell function. [GOC:bf, GOC:ceb, ISBN:0198506732]	8	GO:0005125;GO:0042288;GO:0050681;GO:0005164;GO:0031768;GO:0031730;GO:0023029;GO:0016608	5	ENSRNOP00000014103.1;ENSRNOP00000050701.5;ENSRNOP00000070183.1;ENSRNOP00000067594.1;ENSRNOP00000013043.5	ENSRNOP00000014103.1(GO:0031768;GO:0016608);ENSRNOP00000050701.5(GO:0050681);ENSRNOP00000070183.1(GO:0005164;GO:0031730);ENSRNOP00000067594.1(GO:0023029;GO:0042288);ENSRNOP00000013043.5(GO:0005125)
GO:0043170	4	4	macromolecule metabolic process	biological_process	The chemical reactions and pathways involving macromolecules, any molecule of high relative molecular mass, the structure of which essentially comprises the multiple repetition of units derived, actually or conceptually, from molecules of low relative molecular mass. [CHEBI:33694, GOC:mah]	28	GO:0018027;GO:0032020;GO:0071108;GO:0051567;GO:0000723;GO:0006302;GO:0006486;GO:0043161;GO:0018377;GO:0051865;GO:0006364;GO:0007182;GO:0006508;GO:0010424;GO:0070536;GO:0035606;GO:0090503;GO:0019941;GO:0006957;GO:0006401;GO:0051603;GO:0070734;GO:0000738;GO:0016255;GO:0016567;GO:0006511;GO:0005982;GO:0006397	16	ENSRNOP00000039818.3;ENSRNOP00000039001.3;ENSRNOP00000049006.5;ENSRNOP00000059051.2;ENSRNOP00000042091.5;ENSRNOP00000075245.1;ENSRNOP00000002150.4;ENSRNOP00000033655.6;ENSRNOP00000033812.5;ENSRNOP00000073899.1;ENSRNOP00000038926.5;ENSRNOP00000035405.4;ENSRNOP00000023893.6;ENSRNOP00000032963.5;ENSRNOP00000067594.1;ENSRNOP00000050701.5	ENSRNOP00000039818.3(GO:0035606);ENSRNOP00000039001.3(GO:0032020;GO:0016567;GO:0019941);ENSRNOP00000049006.5(GO:0051865);ENSRNOP00000059051.2(GO:0070734;GO:0006508;GO:0051567;GO:0006397;GO:0018027;GO:0006957;GO:0010424);ENSRNOP00000042091.5(GO:0007182;GO:0043161);ENSRNOP00000075245.1(GO:0000738;GO:0090503;GO:0006401;GO:0006364);ENSRNOP00000002150.4(GO:0071108;GO:0006511;GO:0070536);ENSRNOP0000003…
GO:0099600	4	4	transmembrane receptor activity	molecular_function	Combining with an extracellular or intracellular signal and transmitting a signal from one side of the membrane to the other. [GOC:dos]	2	GO:0004888;GO:0005024	2	ENSRNOP00000072936.1;ENSRNOP00000059051.2	ENSRNOP00000072936.1(GO:0004888);ENSRNOP00000059051.2(GO:0005024)
GO:0051186	4	4	cofactor metabolic process	biological_process	The chemical reactions and pathways involving a cofactor, a substance that is required for the activity of an enzyme or other protein. Cofactors may be inorganic, such as the metal atoms zinc, iron, and copper in certain forms, or organic, in which case they are referred to as coenzymes. Cofactors may either be bound tightly to active sites or bind loosely with the substrate. [GOC:ai]	6	GO:0015937;GO:0036114;GO:0036116;GO:0009435;GO:0046497;GO:0006096	3	ENSRNOP00000039818.3;ENSRNOP00000014213.2;ENSRNOP00000013043.5	ENSRNOP00000039818.3(GO:0006096);ENSRNOP00000014213.2(GO:0036114;GO:0015937;GO:0036116);ENSRNOP00000013043.5(GO:0009435;GO:0046497)
GO:0051239	4	4	regulation of multicellular organismal process	biological_process	Any process that modulates the frequency, rate or extent of a multicellular organismal process, the processes pertinent to the function of a multicellular organism above the cellular level; includes the integrated processes of tissues and organs. [GOC:ai, GOC:dph, GOC:tb]	24	GO:0032649;GO:0045580;GO:0045582;GO:1900246;GO:0045648;GO:0045409;GO:0042536;GO:1900245;GO:0045765;GO:0032691;GO:0060058;GO:0046010;GO:0032481;GO:0032480;GO:0002737;GO:0051461;GO:0039536;GO:0039534;GO:0051464;GO:0042322;GO:0010596;GO:0051930;GO:0051965;GO:0016525	11	ENSRNOP00000024718.4;ENSRNOP00000042091.5;ENSRNOP00000014103.1;ENSRNOP00000033655.6;ENSRNOP00000070183.1;ENSRNOP00000068951.1;ENSRNOP00000074057.1;ENSRNOP00000035405.4;ENSRNOP00000043183.2;ENSRNOP00000067594.1;ENSRNOP00000050701.5	ENSRNOP00000024718.4(GO:0039536;GO:0032481;GO:0039534;GO:1900245;GO:1900246;GO:0032480);ENSRNOP00000042091.5(GO:0016525;GO:0060058);ENSRNOP00000014103.1(GO:0032691;GO:0051464;GO:0051965;GO:0051461;GO:0042322;GO:0046010;GO:0045409;GO:0042536);ENSRNOP00000033655.6(GO:0010596;GO:0045765);ENSRNOP00000070183.1(GO:0016525);ENSRNOP00000068951.1(GO:0002737);ENSRNOP00000074057.1(GO:1900245;GO:1900246);ENS…
GO:0008092	4	4	cytoskeletal protein binding	molecular_function	Interacting selectively and non-covalently with any protein component of any cytoskeleton (actin, microtubule, or intermediate filament cytoskeleton). [GOC:mah]	2	GO:0008017;GO:0008092	2	ENSRNOP00000039818.3;ENSRNOP00000072283.1	ENSRNOP00000039818.3(GO:0008017);ENSRNOP00000072283.1(GO:0008092)
GO:0098797	4	5	plasma membrane protein complex	cellular_component	Any protein complex that is part of the plasma membrane. [GOC:dos]	3	GO:0019815;GO:0042612;GO:0042613	5	ENSRNOP00000050701.5;ENSRNOP00000072936.1;ENSRNOP00000039197.5;ENSRNOP00000067594.1;ENSRNOP00000001036.6	ENSRNOP00000050701.5(GO:0042613);ENSRNOP00000072936.1(GO:0019815);ENSRNOP00000039197.5(GO:0042612);ENSRNOP00000067594.1(GO:0042613;GO:0042612);ENSRNOP00000001036.6(GO:0042612)
GO:0070887	4	4	cellular response to chemical stimulus	biological_process	Any process that results in a change in state or activity of a cell (in terms of movement, secretion, enzyme production, gene expression, etc.) as a result of a chemical stimulus. [GOC:mah]	10	GO:0071300;GO:0071222;GO:0071360;GO:0071357;GO:0071346;GO:0071385;GO:0071353;GO:0035458;GO:0032869;GO:0035457	10	ENSRNOP00000039818.3;ENSRNOP00000067979.1;ENSRNOP00000042091.5;ENSRNOP00000070183.1;ENSRNOP00000025770.2;ENSRNOP00000043183.2;ENSRNOP00000062958.1;ENSRNOP00000036734.5;ENSRNOP00000022648.3;ENSRNOP00000050701.5	ENSRNOP00000039818.3(GO:0071346);ENSRNOP00000067979.1(GO:0071360;GO:0071357);ENSRNOP00000042091.5(GO:0071353);ENSRNOP00000070183.1(GO:0035458;GO:0032869);ENSRNOP00000025770.2(GO:0035458;GO:0035457);ENSRNOP00000043183.2(GO:0071222);ENSRNOP00000062958.1(GO:0071385);ENSRNOP00000036734.5(GO:0035457);ENSRNOP00000022648.3(GO:0071346;GO:0035458);ENSRNOP00000050701.5(GO:0071300)
GO:0043657	4	4	host cell	cellular_component	A cell within a host organism. Includes the host plasma membrane and any external encapsulating structures such as the host cell wall and cell envelope. [GOC:jl]	1	GO:0043657	1	ENSRNOP00000067979.1	ENSRNOP00000067979.1(GO:0043657)
GO:1901505	4	4	carbohydrate derivative transmembrane transporter activity	molecular_function	Enables the directed movement of carbohydrate derivative from one side of a membrane to the other. [GOC:pr, GOC:TermGenie]	3	GO:0046964;GO:0015211;GO:0005415	2	ENSRNOP00000024658.7;ENSRNOP00000026929.4	ENSRNOP00000024658.7(GO:0005415;GO:0015211);ENSRNOP00000026929.4(GO:0046964)
GO:0046980	4	4	tapasin binding	molecular_function	Interacting selectively and non-covalently with tapasin, a member of the MHC class I loading complex which bridges the TAP peptide transporter to class I molecules. [PMID:12594855]	1	GO:0046980	1	ENSRNOP00000067594.1	ENSRNOP00000067594.1(GO:0046980)
GO:0046983	4	4	protein dimerization activity	molecular_function	The formation of a protein dimer, a macromolecular structure consists of two noncovalently associated identical or nonidentical subunits. [ISBN:0198506732]	2	GO:0046982;GO:0042803	9	ENSRNOP00000013043.5;ENSRNOP00000042091.5;ENSRNOP00000033655.6;ENSRNOP00000070183.1;ENSRNOP00000068951.1;ENSRNOP00000062958.1;ENSRNOP00000014213.2;ENSRNOP00000067594.1;ENSRNOP00000050701.5	ENSRNOP00000013043.5(GO:0042803);ENSRNOP00000042091.5(GO:0042803;GO:0046982);ENSRNOP00000033655.6(GO:0042803);ENSRNOP00000070183.1(GO:0042803);ENSRNOP00000068951.1(GO:0042803);ENSRNOP00000062958.1(GO:0046982;GO:0042803);ENSRNOP00000014213.2(GO:0042803);ENSRNOP00000067594.1(GO:0046982;GO:0042803);ENSRNOP00000050701.5(GO:0042803)
GO:0042197	4	5	halogenated hydrocarbon metabolic process	biological_process	The chemical reactions and pathways involving halogenated hydrocarbons, any hydrocarbon with one or more halogen atoms attached to it. Halogens include fluorine, chlorine, bromine and iodine. [GOC:ai]	1	GO:0018880	1	ENSRNOP00000062958.1	ENSRNOP00000062958.1(GO:0018880)
GO:0003708	4	6	retinoic acid receptor activity	molecular_function	Combining with retinoic acid and transmitting the signal to the transcriptional machinery by interacting selectively and non-covalently with a specific DNA sequence in order to modulate transcription by RNA polymerase II. Retinoic acid is one of the forms of vitamin A. [GOC:signaling, PMID:1328967]	1	GO:0004886	1	ENSRNOP00000050701.5	ENSRNOP00000050701.5(GO:0004886)
GO:0007093	4	8	mitotic cell cycle checkpoint	biological_process	A cell cycle checkpoint that ensures accurate chromosome replication and segregation by preventing progression through a mitotic cell cycle until conditions are suitable for the cell to proceed to the next stage. [GOC:mtg_cell_cycle]	1	GO:0007095	1	ENSRNOP00000001036.6	ENSRNOP00000001036.6(GO:0007095)
GO:1990234	4	4	transferase complex	cellular_component	A protein complex capable of catalyzing the transfer of a group, e.g. a methyl group, glycosyl group, acyl group, phosphorus-containing, or other groups, from one compound (generally regarded as the donor) to another compound (generally regarded as the acceptor). [GOC:bhm, PMID:16540464]	1	GO:0035098	1	ENSRNOP00000050701.5	ENSRNOP00000050701.5(GO:0035098)
GO:0005924	4	5	cell-substrate adherens junction	cellular_component	An adherens junction which connects a cell to the extracellular matrix. [GOC:hb]	1	GO:0005925	1	ENSRNOP00000072283.1	ENSRNOP00000072283.1(GO:0005925)
GO:0016757	4	4	transferase activity, transferring glycosyl groups	molecular_function	Catalysis of the transfer of a glycosyl group from one compound (donor) to another (acceptor). [GOC:jl, ISBN:0198506732]	5	GO:0008378;GO:0015020;GO:0004514;GO:0047280;GO:0003950	4	ENSRNOP00000062958.1;ENSRNOP00000013043.5;ENSRNOP00000033812.5;ENSRNOP00000050701.5	ENSRNOP00000062958.1(GO:0015020);ENSRNOP00000013043.5(GO:0004514;GO:0047280);ENSRNOP00000033812.5(GO:0003950);ENSRNOP00000050701.5(GO:0008378)
GO:0012501	4	4	programmed cell death	biological_process	A process which begins when a cell receives an internal or external signal and activates a series of biochemical events (signaling pathway). The process ends with the death of the cell. [GOC:lr, GOC:mtg_apoptosis]	1	GO:0051402	1	ENSRNOP00000039818.3	ENSRNOP00000039818.3(GO:0051402)
GO:0010817	4	4	regulation of hormone levels	biological_process	Any process that modulates the levels of hormone within an organism or a tissue. A hormone is any substance formed in very small amounts in one specialized organ or group of cells and carried (sometimes in the bloodstream) to another organ or group of cells in the same organism, upon which it has a specific regulatory action. [GOC:BHF, GOC:dph, GOC:tb]	5	GO:0032024;GO:0051461;GO:0046676;GO:0051464;GO:0060124	1	ENSRNOP00000014103.1	ENSRNOP00000014103.1(GO:0051464;GO:0060124;GO:0051461;GO:0032024;GO:0046676)
GO:0019866	4	4	organelle inner membrane	cellular_component	The inner, i.e. lumen-facing, lipid bilayer of an organelle envelope; usually highly selective to most ions and metabolites. [GOC:mah]	1	GO:0005743	1	ENSRNOP00000062958.1	ENSRNOP00000062958.1(GO:0005743)
GO:0032507	4	6	maintenance of protein location in cell	biological_process	Any process in which a protein is maintained in a specific location within, or in the membrane of, a cell, and is prevented from moving elsewhere. [GOC:isa_complete, GOC:mah]	1	GO:0051457	1	ENSRNOP00000042091.5	ENSRNOP00000042091.5(GO:0051457)
GO:0044282	4	4	small molecule catabolic process	biological_process	The chemical reactions and pathways resulting in the breakdown of small molecules, any low molecular weight, monomeric, non-encoded molecule. [GOC:curators, GOC:vw]	1	GO:0009062	1	ENSRNOP00000014213.2	ENSRNOP00000014213.2(GO:0009062)
GO:0070482	4	4	response to oxygen levels	biological_process	Any process that results in a change in state or activity of a cell or an organism (in terms of movement, secretion, enzyme production, gene expression, etc.) as a result of a stimulus reflecting the presence, absence, or concentration of oxygen. [GOC:BHF, GOC:mah]	1	GO:0001666	1	ENSRNOP00000042091.5	ENSRNOP00000042091.5(GO:0001666)
GO:0033554	4	4	cellular response to stress	biological_process	Any process that results in a change in state or activity of a cell (in terms of movement, secretion, enzyme production, gene expression, etc.) as a result of a stimulus indicating the organism is under stress. The stress is usually, but not necessarily, exogenous (e.g. temperature, humidity, ionizing radiation). [GOC:mah]	10	GO:0006302;GO:0070059;GO:0090398;GO:0032938;GO:0006974;GO:0006977;GO:0007095;GO:0042771;GO:0006978;GO:0008630	5	ENSRNOP00000042091.5;ENSRNOP00000033812.5;ENSRNOP00000001036.6;ENSRNOP00000033655.6;ENSRNOP00000050701.5	ENSRNOP00000042091.5(GO:0090398;GO:0032938;GO:0042771;GO:0070059;GO:0006977);ENSRNOP00000033812.5(GO:0006302);ENSRNOP00000001036.6(GO:0007095;GO:0008630);ENSRNOP00000033655.6(GO:0006978);ENSRNOP00000050701.5(GO:0006974)
GO:0007584	4	6	response to nutrient	biological_process	Any process that results in a change in state or activity of a cell or an organism (in terms of movement, secretion, enzyme production, gene expression, etc.) as a result of a nutrient stimulus. [GOC:go_curators]	1	GO:0007584	1	ENSRNOP00000070183.1	ENSRNOP00000070183.1(GO:0007584)
GO:0043487	4	8	regulation of RNA stability	biological_process	Any process that modulates the propensity of RNA molecules to degradation. Includes processes that both stabilize and destabilize RNAs. [GOC:jl]	2	GO:0070934;GO:0010610	1	ENSRNOP00000071089.1	ENSRNOP00000071089.1(GO:0010610;GO:0070934)
GO:0051861	4	4	glycolipid binding	molecular_function	Interacting selectively and non-covalently with a glycolipid, any compound containing one or more monosaccharide residues bound by a glycosidic linkage to a hydrophobic group such as an acylglycerol, a sphingoid, a ceramide (N-acylsphingoid) or a prenyl phosphate. [http://www.chem.qmul.ac.uk/iupac/misc/glylp.html#2.1]	1	GO:0034235	1	ENSRNOP00000032963.5	ENSRNOP00000032963.5(GO:0034235)
GO:0034702	4	5	ion channel complex	cellular_component	A protein complex that spans a membrane and forms a water-filled channel across the phospholipid bilayer allowing selective ion transport down its electrochemical gradient. [GOC:mah, ISBN:071673706X]	1	GO:0034707	1	ENSRNOP00000042091.5	ENSRNOP00000042091.5(GO:0034707)
GO:0034708	4	5	methyltransferase complex	cellular_component	A protein complex that possesses methyltransferase activity. [GOC:mah]	1	GO:0035098	1	ENSRNOP00000050701.5	ENSRNOP00000050701.5(GO:0035098)
GO:0035556	4	6	intracellular signal transduction	biological_process	The process in which a signal is passed on to downstream components within the cell, which become activated themselves to further propagate the signal and finally trigger a change in the function or state of the cell. [GOC:bf, GOC:jl, GOC:signaling, ISBN:3527303782]	7	GO:0008631;GO:0008630;GO:0070059;GO:0007259;GO:0006977;GO:0006978;GO:0042771	4	ENSRNOP00000042091.5;ENSRNOP00000070183.1;ENSRNOP00000033655.6;ENSRNOP00000001036.6	ENSRNOP00000042091.5(GO:0042771;GO:0070059;GO:0008631;GO:0006977);ENSRNOP00000070183.1(GO:0007259);ENSRNOP00000033655.6(GO:0006978);ENSRNOP00000001036.6(GO:0008630)
GO:0004672	4	6	protein kinase activity	molecular_function	Catalysis of the phosphorylation of an amino acid residue in a protein, usually according to the reaction: a protein + ATP = a phosphoprotein + ADP. [MetaCyc:PROTEIN-KINASE-RXN]	1	GO:0005024	1	ENSRNOP00000059051.2	ENSRNOP00000059051.2(GO:0005024)
GO:0060135	4	4	maternal process involved in female pregnancy	biological_process	A reproductive process occurring in the mother that allows an embryo or fetus to develop within it. [GOC:dph]	1	GO:0001893	1	ENSRNOP00000050701.5	ENSRNOP00000050701.5(GO:0001893)
GO:0042605	4	5	peptide antigen binding	molecular_function	Interacting selectively and non-covalently with an antigen peptide. [GOC:add, GOC:jl, GOC:rv]	1	GO:0042605	3	ENSRNOP00000039197.5;ENSRNOP00000067594.1;ENSRNOP00000001036.6	ENSRNOP00000039197.5(GO:0042605);ENSRNOP00000067594.1(GO:0042605);ENSRNOP00000001036.6(GO:0042605)
GO:0048513	4	4	animal organ development	biological_process	Development of a tissue or tissues that work together to perform a specific function or functions. Development pertains to the process whose specific outcome is the progression of a structure over time, from its formation to the mature structure. Organs are commonly observed as visibly distinct structures, but may also exist as loosely associated clusters of cells that work together to perform a …	1	GO:0001889	1	ENSRNOP00000062958.1	ENSRNOP00000062958.1(GO:0001889)
GO:0031570	4	8	DNA integrity checkpoint	biological_process	A cell cycle process that controls cell cycle progression in response to changes in DNA structure by monitoring the integrity of the DNA. The DNA integrity checkpoint begins with detection of DNA damage, defects in DNA structure or DNA replication, and progresses through signal transduction and ends with cell cycle effector processes. [GOC:mtg_cell_cycle]	1	GO:0007095	1	ENSRNOP00000001036.6	ENSRNOP00000001036.6(GO:0007095)
GO:0031965	4	6	nuclear membrane	cellular_component	Either of the lipid bilayers that surround the nucleus and form the nuclear envelope; excludes the intermembrane space. [GOC:mah, GOC:pz]	1	GO:0031965	1	ENSRNOP00000042091.5	ENSRNOP00000042091.5(GO:0031965)
GO:0031966	4	6	mitochondrial membrane	cellular_component	Either of the lipid bilayers that surround the mitochondrion and form the mitochondrial envelope. [GOC:mah, NIF_Subcellular:sao1045389829]	1	GO:0005743	1	ENSRNOP00000062958.1	ENSRNOP00000062958.1(GO:0005743)
GO:0005667	4	4	transcription factor complex	cellular_component	A protein complex that is capable of associating with DNA by direct binding, or via other DNA-binding proteins or complexes, and regulating transcription. [GOC:jl]	1	GO:0005667	4	ENSRNOP00000042091.5;ENSRNOP00000033655.6;ENSRNOP00000075125.1;ENSRNOP00000050701.5	ENSRNOP00000042091.5(GO:0005667);ENSRNOP00000033655.6(GO:0005667);ENSRNOP00000075125.1(GO:0005667);ENSRNOP00000050701.5(GO:0005667)
GO:0008233	4	4	peptidase activity	molecular_function	Catalysis of the hydrolysis of a peptide bond. A peptide bond is a covalent bond formed when the carbon atom from the carboxyl group of one amino acid shares electrons with the nitrogen atom from the amino group of a second amino acid. [GOC:jl, ISBN:0815332181]	3	GO:0004252;GO:0004843;GO:0004298	3	ENSRNOP00000067594.1;ENSRNOP00000002150.4;ENSRNOP00000059051.2	ENSRNOP00000067594.1(GO:0004298);ENSRNOP00000002150.4(GO:0004843);ENSRNOP00000059051.2(GO:0004252)
GO:1905368	4	4	peptidase complex	cellular_component	A protein complex which is capable of peptidase activity. [GO_REF:0000088, GOC:bhm, GOC:TermGenie, PMID:1689240]	2	GO:0000502;GO:1990111	2	ENSRNOP00000067594.1;ENSRNOP00000038926.5	ENSRNOP00000067594.1(GO:1990111);ENSRNOP00000038926.5(GO:0000502)
GO:0098542	4	6	defense response to other organism	biological_process	Reactions triggered in response to the presence of another organism that act to protect the cell or organism from damage caused by that organism. [GOC:dos]	5	GO:0050829;GO:0050830;GO:0042832;GO:0051607;GO:0042742	13	ENSRNOP00000008961.6;ENSRNOP00000001600.6;ENSRNOP00000075245.1;ENSRNOP00000068951.1;ENSRNOP00000072936.1;ENSRNOP00000025770.2;ENSRNOP00000001570.3;ENSRNOP00000073899.1;ENSRNOP00000035405.4;ENSRNOP00000075302.1;ENSRNOP00000022648.3;ENSRNOP00000043001.3;ENSRNOP00000036734.5	ENSRNOP00000008961.6(GO:0051607);ENSRNOP00000001600.6(GO:0051607);ENSRNOP00000075245.1(GO:0051607);ENSRNOP00000068951.1(GO:0051607);ENSRNOP00000072936.1(GO:0050829);ENSRNOP00000025770.2(GO:0051607);ENSRNOP00000001570.3(GO:0051607);ENSRNOP00000073899.1(GO:0051607);ENSRNOP00000035405.4(GO:0051607;GO:0042742);ENSRNOP00000075302.1(GO:0051607);ENSRNOP00000022648.3(GO:0042832;GO:0050830);ENSRNOP0000004…
GO:0044766	4	5	multi-organism transport	biological_process	The directed movement of substances (such as macromolecules, small molecules, ions) into, out of or within a cell, or between cells, or within a multicellular organism by means of some agent such as a transporter or pore, involving more than one organism. [GOC:jl]	1	GO:0019060	2	ENSRNOP00000067979.1;ENSRNOP00000067594.1	ENSRNOP00000067979.1(GO:0019060);ENSRNOP00000067594.1(GO:0019060)
GO:0043231	4	5	intracellular membrane-bounded organelle	cellular_component	Organized structure of distinctive morphology and function, bounded by a single or double lipid bilayer membrane and occurring within the cell. Includes the nucleus, mitochondria, plastids, vacuoles, and vesicles. Excludes the plasma membrane. [GOC:go_curators]	6	GO:0005794;GO:0043231;GO:0005634;GO:0005739;GO:0005764;GO:0005783	22	ENSRNOP00000001036.6;ENSRNOP00000006599.6;ENSRNOP00000037767.6;ENSRNOP00000043001.3;ENSRNOP00000039818.3;ENSRNOP00000059051.2;ENSRNOP00000020079.4;ENSRNOP00000073899.1;ENSRNOP00000022648.3;ENSRNOP00000067594.1;ENSRNOP00000018091.3;ENSRNOP00000013043.5;ENSRNOP00000050701.5;ENSRNOP00000023893.6;ENSRNOP00000026929.4;ENSRNOP00000071089.1;ENSRNOP00000068951.1;ENSRNOP00000033812.5;ENSRNOP00000023914.5;…	ENSRNOP00000001036.6(GO:0005634);ENSRNOP00000006599.6(GO:0043231);ENSRNOP00000037767.6(GO:0005634);ENSRNOP00000043001.3(GO:0005634);ENSRNOP00000039818.3(GO:0005739;GO:0005634);ENSRNOP00000059051.2(GO:0005764;GO:0005739);ENSRNOP00000020079.4(GO:0005783;GO:0005739);ENSRNOP00000073899.1(GO:0005634;GO:0005783;GO:0005739);ENSRNOP00000022648.3(GO:0005634);ENSRNOP00000067594.1(GO:0005739;GO:0005634);ENS…
GO:0043232	4	5	intracellular non-membrane-bounded organelle	cellular_component	Organized structure of distinctive morphology and function, not bounded by a lipid bilayer membrane and occurring within the cell. Includes ribosomes, the cytoskeleton and chromosomes. [GOC:go_curators]	6	GO:0010494;GO:0045111;GO:0015630;GO:0005730;GO:0005811;GO:0005694	12	ENSRNOP00000039818.3;ENSRNOP00000071089.1;ENSRNOP00000008961.6;ENSRNOP00000042091.5;ENSRNOP00000075245.1;ENSRNOP00000033655.6;ENSRNOP00000059051.2;ENSRNOP00000070183.1;ENSRNOP00000001570.3;ENSRNOP00000074057.1;ENSRNOP00000014213.2;ENSRNOP00000050701.5	ENSRNOP00000039818.3(GO:0015630;GO:0005811);ENSRNOP00000071089.1(GO:0010494);ENSRNOP00000008961.6(GO:0005730);ENSRNOP00000042091.5(GO:0005730);ENSRNOP00000075245.1(GO:0005730);ENSRNOP00000033655.6(GO:0005730);ENSRNOP00000059051.2(GO:0005694);ENSRNOP00000070183.1(GO:0005730);ENSRNOP00000001570.3(GO:0005730);ENSRNOP00000074057.1(GO:0045111);ENSRNOP00000014213.2(GO:0005730);ENSRNOP00000050701.5(GO:0…
GO:0019904	4	4	protein domain specific binding	molecular_function	Interacting selectively and non-covalently with a specific domain of a protein. [GOC:go_curators]	1	GO:0070087	1	ENSRNOP00000033655.6	ENSRNOP00000033655.6(GO:0070087)
GO:0002504	4	4	antigen processing and presentation of peptide or polysaccharide antigen via MHC class II	biological_process	The process in which an antigen-presenting cell expresses antigen (peptide or polysaccharide) on its cell surface in association with an MHC class II protein complex. [GOC:add, ISBN:0781735149, PMID:15531770, PMID:15771591, PMID:16153240]	1	GO:0019886	2	ENSRNOP00000067594.1;ENSRNOP00000050701.5	ENSRNOP00000067594.1(GO:0019886);ENSRNOP00000050701.5(GO:0019886)
GO:0042277	4	4	peptide binding	molecular_function	Interacting selectively and non-covalently with peptides, any of a group of organic compounds comprising two or more amino acids linked by peptide bonds. [GOC:jl]	1	GO:0042605	3	ENSRNOP00000039197.5;ENSRNOP00000067594.1;ENSRNOP00000001036.6	ENSRNOP00000039197.5(GO:0042605);ENSRNOP00000067594.1(GO:0042605);ENSRNOP00000001036.6(GO:0042605)
GO:0070735	4	6	protein-glycine ligase activity	molecular_function	Catalysis of the posttranslational transfer of one or more glycine residues to a specific glutamate residue on a target protein. [GOC:mah, PMID:19524510]	3	GO:0070737;GO:0070736;GO:0070738	1	ENSRNOP00000049006.5	ENSRNOP00000049006.5(GO:0070738;GO:0070736;GO:0070737)
GO:0070739	4	6	protein-glutamic acid ligase activity	molecular_function	Catalysis of the posttranslational transfer of one or more glutamate residues to a specific residue on a target protein. [GOC:mah, PMID:19524510]	2	GO:0070740;GO:0018169	1	ENSRNOP00000049006.5	ENSRNOP00000049006.5(GO:0070740;GO:0018169)
GO:0035239	4	4	tube morphogenesis	biological_process	The process in which the anatomical structures of a tube are generated and organized. Epithelial and endothelial tubes transport gases, liquids and cells from one site to another and form the basic structure of many organs and tissues, with tube shape and organization varying from the single-celled excretory organ in Caenorhabditis elegans to the branching trees of the mammalian kidney and insect…	1	GO:0060444	1	ENSRNOP00000042091.5	ENSRNOP00000042091.5(GO:0060444)
GO:0047485	4	4	protein N-terminus binding	molecular_function	Interacting selectively and non-covalently with a protein N-terminus, the end of any peptide chain at which the 2-amino (or 2-imino) function of a constituent amino acid is not attached in peptide linkage to another amino-acid residue. [ISBN:0198506732]	1	GO:0047485	1	ENSRNOP00000050701.5	ENSRNOP00000050701.5(GO:0047485)
GO:0043062	4	4	extracellular structure organization	biological_process	A process that is carried out at the cellular level which results in the assembly, arrangement of constituent parts, or disassembly of structures in the space external to the outermost structure of a cell. For cells without external protective or external encapsulating structures this refers to space outside of the plasma membrane, and also covers the host cell environment outside an intracellula…	1	GO:0030199	1	ENSRNOP00000050701.5	ENSRNOP00000050701.5(GO:0030199)
GO:0005975	4	4	carbohydrate metabolic process	biological_process	The chemical reactions and pathways involving carbohydrates, any of a group of organic compounds based of the general formula Cx(H2O)y. Includes the formation of carbohydrate derivatives by the addition of a carbohydrate residue to another molecule. [GOC:mah, ISBN:0198506732]	9	GO:0019585;GO:0005982;GO:0005985;GO:0009313;GO:0006013;GO:0006006;GO:0006000;GO:0006096;GO:0006094	5	ENSRNOP00000039818.3;ENSRNOP00000062958.1;ENSRNOP00000036734.5;ENSRNOP00000023893.6;ENSRNOP00000059051.2	ENSRNOP00000039818.3(GO:0006096;GO:0006094);ENSRNOP00000062958.1(GO:0019585);ENSRNOP00000036734.5(GO:0006006);ENSRNOP00000023893.6(GO:0005982;GO:0006000;GO:0005985;GO:0006013);ENSRNOP00000059051.2(GO:0009313)
GO:0004536	4	6	deoxyribonuclease activity	molecular_function	Catalysis of the hydrolysis of ester linkages within deoxyribonucleic acid. [GOC:mah, ISBN:0198547684]	3	GO:0043765;GO:0044824;GO:0008310	2	ENSRNOP00000075245.1;ENSRNOP00000023914.5	ENSRNOP00000075245.1(GO:0008310);ENSRNOP00000023914.5(GO:0043765;GO:0044824)
GO:0097708	4	5	intracellular vesicle	cellular_component	Any vesicle that is part of the intracellular region. [GOC:vesicles]	3	GO:0031410;GO:0005770;GO:0005768	3	ENSRNOP00000042091.5;ENSRNOP00000068951.1;ENSRNOP00000022648.3	ENSRNOP00000042091.5(GO:0005768);ENSRNOP00000068951.1(GO:0005770);ENSRNOP00000022648.3(GO:0031410)
GO:0009755	4	6	hormone-mediated signaling pathway	biological_process	A series of molecular signals mediated by the detection of a hormone. [GOC:sm]	2	GO:0043401;GO:0030521	1	ENSRNOP00000050701.5	ENSRNOP00000050701.5(GO:0030521;GO:0043401)
GO:1901575	4	4	organic substance catabolic process	biological_process	The chemical reactions and pathways resulting in the breakdown of an organic substance, any molecular entity containing carbon. [GOC:pr, GOC:TermGenie]	13	GO:0006203;GO:0000738;GO:0043161;GO:0019941;GO:0036114;GO:0009313;GO:0036116;GO:0009062;GO:0006511;GO:0046061;GO:0006401;GO:0009191;GO:0006096	12	ENSRNOP00000008961.6;ENSRNOP00000039001.3;ENSRNOP00000059051.2;ENSRNOP00000042091.5;ENSRNOP00000075245.1;ENSRNOP00000002150.4;ENSRNOP00000073899.1;ENSRNOP00000039818.3;ENSRNOP00000038926.5;ENSRNOP00000035405.4;ENSRNOP00000023893.6;ENSRNOP00000014213.2	ENSRNOP00000008961.6(GO:0046061;GO:0006203);ENSRNOP00000039001.3(GO:0019941);ENSRNOP00000059051.2(GO:0009313);ENSRNOP00000042091.5(GO:0043161);ENSRNOP00000075245.1(GO:0000738;GO:0006401);ENSRNOP00000002150.4(GO:0006511);ENSRNOP00000073899.1(GO:0006401);ENSRNOP00000039818.3(GO:0006096);ENSRNOP00000038926.5(GO:0006511);ENSRNOP00000035405.4(GO:0019941);ENSRNOP00000023893.6(GO:0009191);ENSRNOP0000001…
GO:0019239	4	4	deaminase activity	molecular_function	Catalysis of the removal of an amino group from a substrate, producing ammonia (NH3). [GOC:jl]	1	GO:0003726	1	ENSRNOP00000071089.1	ENSRNOP00000071089.1(GO:0003726)
GO:0000989	4	4	transcription factor activity, transcription factor binding	molecular_function	Interacting selectively and non-covalently with a specific transcription factor, which may be a single protein or a complex, in order to modulate transcription. A protein binding transcription factor may or may not also interact with the template nucleic acid (either DNA or RNA) as well. [GOC:txnOH]	2	GO:0003714;GO:0003713	2	ENSRNOP00000042091.5;ENSRNOP00000033655.6	ENSRNOP00000042091.5(GO:0003713);ENSRNOP00000033655.6(GO:0003714;GO:0003713)
GO:0019538	4	5	protein metabolic process	biological_process	The chemical reactions and pathways involving a protein. Includes protein modification. [GOC:ma]	19	GO:0051603;GO:0018027;GO:0070734;GO:0032020;GO:0006486;GO:0043161;GO:0018377;GO:0071108;GO:0019941;GO:0035606;GO:0051865;GO:0016567;GO:0006511;GO:0006957;GO:0051567;GO:0007182;GO:0006508;GO:0016255;GO:0070536	12	ENSRNOP00000039818.3;ENSRNOP00000039001.3;ENSRNOP00000049006.5;ENSRNOP00000059051.2;ENSRNOP00000042091.5;ENSRNOP00000002150.4;ENSRNOP00000032963.5;ENSRNOP00000073899.1;ENSRNOP00000038926.5;ENSRNOP00000035405.4;ENSRNOP00000067594.1;ENSRNOP00000050701.5	ENSRNOP00000039818.3(GO:0035606);ENSRNOP00000039001.3(GO:0032020;GO:0016567;GO:0019941);ENSRNOP00000049006.5(GO:0051865);ENSRNOP00000059051.2(GO:0070734;GO:0006508;GO:0051567;GO:0018027;GO:0006957);ENSRNOP00000042091.5(GO:0007182;GO:0043161);ENSRNOP00000002150.4(GO:0071108;GO:0006511;GO:0070536);ENSRNOP00000032963.5(GO:0016255);ENSRNOP00000073899.1(GO:0006486;GO:0018377);ENSRNOP00000038926.5(GO:0…
GO:0000981	4	4	RNA polymerase II transcription factor activity, sequence-specific DNA binding	molecular_function	Interacting selectively and non-covalently with a specific DNA sequence in order to modulate transcription by RNA polymerase II. The transcription factor may or may not also interact selectively with a protein or macromolecular complex. [GOC:txnOH]	2	GO:0000983;GO:0004886	2	ENSRNOP00000070183.1;ENSRNOP00000050701.5	ENSRNOP00000070183.1(GO:0000983);ENSRNOP00000050701.5(GO:0004886)
GO:0098857	4	4	membrane microdomain	cellular_component	A membrane region with a lipid composition that is distinct from that of the membrane regions that surround it. [PMID:20044567, PMID:26253820]	1	GO:0045121	1	ENSRNOP00000068951.1	ENSRNOP00000068951.1(GO:0045121)
GO:0032182	4	4	ubiquitin-like protein binding	molecular_function	Interacting selectively and non-covalently with a small conjugating protein such as ubiquitin or a ubiquitin-like protein. [GOC:mah]	1	GO:0032183	2	ENSRNOP00000042091.5;ENSRNOP00000002150.4	ENSRNOP00000042091.5(GO:0032183);ENSRNOP00000002150.4(GO:0032183)
GO:0001893	4	5	maternal placenta development	biological_process	Maternally driven process whose specific outcome is the progression of the placenta over time, from its formation to the mature structure. The placenta is an organ of metabolic interchange between fetus and mother, partly of embryonic origin and partly of maternal origin. [GOC:add, ISBN:068340007X]	1	GO:0001893	1	ENSRNOP00000050701.5	ENSRNOP00000050701.5(GO:0001893)
GO:0046977	4	4	TAP binding	molecular_function	Interacting selectively and non-covalently with TAP protein, transporter associated with antigen processing protein. TAP protein is a heterodimeric peptide transporter consisting of the subunits TAP1 and TAP2. [PMID:11133832]	2	GO:0046978;GO:0046979	1	ENSRNOP00000067594.1	ENSRNOP00000067594.1(GO:0046978;GO:0046979)
GO:0032553	4	6	ribonucleotide binding	molecular_function	Interacting selectively and non-covalently with a ribonucleotide, any compound consisting of a ribonucleoside that is esterified with (ortho)phosphate or an oligophosphate at any hydroxyl group on the ribose moiety. [GOC:mah]	3	GO:0005524;GO:0043531;GO:0005525	18	ENSRNOP00000001036.6;ENSRNOP00000001600.6;ENSRNOP00000039001.3;ENSRNOP00000049006.5;ENSRNOP00000059051.2;ENSRNOP00000024718.4;ENSRNOP00000006599.6;ENSRNOP00000037767.6;ENSRNOP00000001570.3;ENSRNOP00000074057.1;ENSRNOP00000073899.1;ENSRNOP00000034525.5;ENSRNOP00000049863.3;ENSRNOP00000075302.1;ENSRNOP00000022648.3;ENSRNOP00000067594.1;ENSRNOP00000043001.3;ENSRNOP00000036734.5	ENSRNOP00000001036.6(GO:0005524);ENSRNOP00000001600.6(GO:0005524);ENSRNOP00000039001.3(GO:0005524);ENSRNOP00000049006.5(GO:0005524);ENSRNOP00000059051.2(GO:0005524);ENSRNOP00000024718.4(GO:0005524);ENSRNOP00000006599.6(GO:0005525);ENSRNOP00000037767.6(GO:0005524);ENSRNOP00000001570.3(GO:0005524);ENSRNOP00000074057.1(GO:0005524);ENSRNOP00000073899.1(GO:0005524);ENSRNOP00000034525.5(GO:0005525);ENS…
GO:0032552	4	6	deoxyribonucleotide binding	molecular_function	Interacting selectively and non-covalently with a deoxyribonucleotide, any compound consisting of a deoxyribonucleoside that is esterified with (ortho)phosphate or an oligophosphate at any hydroxyl group on the deoxyribose moiety. [GOC:mah]	1	GO:0032567	1	ENSRNOP00000008961.6	ENSRNOP00000008961.6(GO:0032567)
GO:0006979	4	4	response to oxidative stress	biological_process	Any process that results in a change in state or activity of a cell or an organism (in terms of movement, secretion, enzyme production, gene expression, etc.) as a result of oxidative stress, a state often resulting from exposure to high levels of reactive oxygen species, e.g. superoxide anions, hydrogen peroxide (H2O2), and hydroxyl radicals. [GOC:jl, PMID:12115731]	1	GO:0042542	2	ENSRNOP00000072283.1;ENSRNOP00000070183.1	ENSRNOP00000072283.1(GO:0042542);ENSRNOP00000070183.1(GO:0042542)
GO:0050662	4	4	coenzyme binding	molecular_function	Interacting selectively and non-covalently with a coenzyme, any of various nonprotein organic cofactors that are required, in addition to an enzyme and a substrate, for an enzymatic reaction to proceed. [ISBN:0198506732]	3	GO:0051287;GO:0050661;GO:0036042	2	ENSRNOP00000039818.3;ENSRNOP00000014213.2	ENSRNOP00000039818.3(GO:0051287;GO:0050661);ENSRNOP00000014213.2(GO:0036042)
GO:0042825	4	6	TAP complex	cellular_component	A heterodimer composed of the subunits TAP1 and TAP2 (transporter associated with antigen presentation). Functions in the transport of antigenic peptides from the cytosol to the lumen of the endoplasmic reticulum. [GOC:jl, PMID:10618487, PMID:10631934]	1	GO:0042825	1	ENSRNOP00000067594.1	ENSRNOP00000067594.1(GO:0042825)
GO:0048518	4	4	positive regulation of biological process	biological_process	Any process that activates or increases the frequency, rate or extent of a biological process. Biological processes are regulated by many means; examples include the control of gene expression, protein modification or interaction with a protein or substrate molecule. [GOC:jid]	43	GO:0000187;GO:0032024;GO:1900245;GO:0032100;GO:2001235;GO:2001238;GO:0046010;GO:0002591;GO:0045582;GO:0060058;GO:0048661;GO:0070934;GO:0051770;GO:0022409;GO:0050766;GO:0050729;GO:0045648;GO:1900246;GO:0060340;GO:0045070;GO:0061098;GO:0043123;GO:0008284;GO:0050853;GO:0030890;GO:0006919;GO:0050870;GO:0031065;GO:0032481;GO:0006977;GO:0006957;GO:0060124;GO:0051091;GO:0051461;GO:0051464;GO:0050731;GO:…	19	ENSRNOP00000001036.6;ENSRNOP00000067979.1;ENSRNOP00000026929.4;ENSRNOP00000071089.1;ENSRNOP00000024718.4;ENSRNOP00000042091.5;ENSRNOP00000013043.5;ENSRNOP00000072936.1;ENSRNOP00000070183.1;ENSRNOP00000059051.2;ENSRNOP00000033655.6;ENSRNOP00000068951.1;ENSRNOP00000074057.1;ENSRNOP00000039197.5;ENSRNOP00000035405.4;ENSRNOP00000014103.1;ENSRNOP00000067594.1;ENSRNOP00000068714.1;ENSRNOP00000050701.5	ENSRNOP00000001036.6(GO:0045732;GO:0001916);ENSRNOP00000067979.1(GO:0045070);ENSRNOP00000026929.4(GO:0043123);ENSRNOP00000071089.1(GO:0060340;GO:0070934);ENSRNOP00000024718.4(GO:0032481;GO:1900245;GO:1900246);ENSRNOP00000042091.5(GO:2001238;GO:0006919;GO:0060058;GO:0031065;GO:0006977);ENSRNOP00000013043.5(GO:0051770;GO:0048661;GO:0045944);ENSRNOP00000072936.1(GO:0050731;GO:0045807;GO:0030890;GO:0…
GO:0048519	4	4	negative regulation of biological process	biological_process	Any process that stops, prevents, or reduces the frequency, rate or extent of a biological process. Biological processes are regulated by many means; examples include the control of gene expression, protein modification or interaction with a protein or substrate molecule. [GOC:jid]	47	GO:0045824;GO:0050689;GO:0030308;GO:0045930;GO:1902187;GO:0030336;GO:0046676;GO:0070934;GO:0050728;GO:0042270;GO:0000122;GO:0045409;GO:0042536;GO:0045071;GO:2000059;GO:0032211;GO:0043066;GO:1901799;GO:0051974;GO:0031397;GO:1901029;GO:0008285;GO:0034244;GO:0034240;GO:0017148;GO:0032938;GO:0043124;GO:0032480;GO:0045892;GO:0010951;GO:0002737;GO:0043433;GO:0032897;GO:1901253;GO:0040013;GO:0039536;GO:…	20	ENSRNOP00000001036.6;ENSRNOP00000039818.3;ENSRNOP00000067979.1;ENSRNOP00000075245.1;ENSRNOP00000071089.1;ENSRNOP00000072077.1;ENSRNOP00000042091.5;ENSRNOP00000014103.1;ENSRNOP00000033655.6;ENSRNOP00000059051.2;ENSRNOP00000070183.1;ENSRNOP00000068951.1;ENSRNOP00000001570.3;ENSRNOP00000038926.5;ENSRNOP00000075302.1;ENSRNOP00000035405.4;ENSRNOP00000024718.4;ENSRNOP00000050701.5;ENSRNOP00000067594.1;…	ENSRNOP00000001036.6(GO:0007095;GO:0050728;GO:0043066;GO:1901029;GO:0045820);ENSRNOP00000039818.3(GO:0017148);ENSRNOP00000067979.1(GO:0050689;GO:0045071);ENSRNOP00000075245.1(GO:0045071);ENSRNOP00000071089.1(GO:0017148;GO:0070934);ENSRNOP00000072077.1(GO:0045824);ENSRNOP00000042091.5(GO:0008285;GO:0045930;GO:0051974;GO:2000059;GO:0030308;GO:0016525;GO:0032938;GO:0032211;GO:0045892;GO:1902187;GO:0…
GO:0000226	4	6	microtubule cytoskeleton organization	biological_process	A process that is carried out at the cellular level which results in the assembly, arrangement of constituent parts, or disassembly of cytoskeletal structures comprising microtubules and their associated proteins. [GOC:mah]	1	GO:0000226	1	ENSRNOP00000039818.3	ENSRNOP00000039818.3(GO:0000226)
GO:0044093	4	4	positive regulation of molecular function	biological_process	Any process that activates or increases the rate or extent of a molecular function, an elemental biological activity occurring at the molecular level, such as catalysis or binding. [GO:jl]	5	GO:0061098;GO:0000187;GO:0051091;GO:0043547;GO:0006919	6	ENSRNOP00000014103.1;ENSRNOP00000042091.5;ENSRNOP00000072936.1;ENSRNOP00000070183.1;ENSRNOP00000033655.6;ENSRNOP00000050701.5	ENSRNOP00000014103.1(GO:0061098;GO:0000187);ENSRNOP00000042091.5(GO:0006919);ENSRNOP00000072936.1(GO:0000187);ENSRNOP00000070183.1(GO:0006919);ENSRNOP00000033655.6(GO:0051091);ENSRNOP00000050701.5(GO:0043547)
GO:0044092	4	4	negative regulation of molecular function	biological_process	Any process that stops or reduces the rate or extent of a molecular function, an elemental biological activity occurring at the molecular level, such as catalysis or binding. [GO:jl]	6	GO:0032091;GO:0051097;GO:0010951;GO:0043392;GO:0051974;GO:0043433	4	ENSRNOP00000042091.5;ENSRNOP00000068951.1;ENSRNOP00000067979.1;ENSRNOP00000033655.6	ENSRNOP00000042091.5(GO:0051974);ENSRNOP00000068951.1(GO:0010951);ENSRNOP00000067979.1(GO:0051097;GO:0032091);ENSRNOP00000033655.6(GO:0043433;GO:0043392)
GO:0006725	4	4	cellular aromatic compound metabolic process	biological_process	The chemical reactions and pathways involving aromatic compounds, any organic compound characterized by one or more planar rings, each of which contains conjugated double bonds and delocalized pi electrons, as carried out by individual cells. [GOC:ai, ISBN:0198506732]	18	GO:0010424;GO:0090503;GO:0000738;GO:0006302;GO:0015937;GO:0000723;GO:0006203;GO:0006096;GO:0009435;GO:0046061;GO:0046497;GO:0006364;GO:0006164;GO:0006401;GO:0009191;GO:0006397;GO:0006144;GO:0018880	13	ENSRNOP00000008961.6;ENSRNOP00000001600.6;ENSRNOP00000059051.2;ENSRNOP00000013043.5;ENSRNOP00000075245.1;ENSRNOP00000033655.6;ENSRNOP00000033812.5;ENSRNOP00000073899.1;ENSRNOP00000039818.3;ENSRNOP00000023893.6;ENSRNOP00000062958.1;ENSRNOP00000014213.2;ENSRNOP00000036734.5	ENSRNOP00000008961.6(GO:0046061;GO:0006144;GO:0006203);ENSRNOP00000001600.6(GO:0006164);ENSRNOP00000059051.2(GO:0006397;GO:0010424);ENSRNOP00000013043.5(GO:0009435;GO:0046497);ENSRNOP00000075245.1(GO:0000738;GO:0090503;GO:0006401;GO:0006364);ENSRNOP00000033655.6(GO:0000723);ENSRNOP00000033812.5(GO:0006302);ENSRNOP00000073899.1(GO:0006401;GO:0006164);ENSRNOP00000039818.3(GO:0006096);ENSRNOP0000002…
GO:0055082	4	6	cellular chemical homeostasis	biological_process	Any biological process involved in the maintenance of an internal steady state of a chemical at the level of the cell. [GOC:isa_complete, GOC:jid]	3	GO:0048388;GO:0032469;GO:0007204	3	ENSRNOP00000042091.5;ENSRNOP00000018091.3;ENSRNOP00000014103.1	ENSRNOP00000042091.5(GO:0032469);ENSRNOP00000018091.3(GO:0048388);ENSRNOP00000014103.1(GO:0007204)
GO:0055086	4	6	nucleobase-containing small molecule metabolic process	biological_process	The cellular chemical reactions and pathways involving a nucleobase-containing small molecule: a nucleobase, a nucleoside, or a nucleotide. [GOC:vw]	9	GO:0015937;GO:0006203;GO:0006144;GO:0009435;GO:0046061;GO:0046497;GO:0006164;GO:0009191;GO:0006096	8	ENSRNOP00000008961.6;ENSRNOP00000001600.6;ENSRNOP00000013043.5;ENSRNOP00000023893.6;ENSRNOP00000039818.3;ENSRNOP00000073899.1;ENSRNOP00000014213.2;ENSRNOP00000036734.5	ENSRNOP00000008961.6(GO:0046061;GO:0006144;GO:0006203);ENSRNOP00000001600.6(GO:0006164);ENSRNOP00000013043.5(GO:0009435;GO:0046497);ENSRNOP00000023893.6(GO:0009191;GO:0006144);ENSRNOP00000039818.3(GO:0006096);ENSRNOP00000073899.1(GO:0006164);ENSRNOP00000014213.2(GO:0015937);ENSRNOP00000036734.5(GO:0006164)
GO:0055087	4	5	Ski complex	cellular_component	A protein complex that regulates RNA degradation by the exosome complex. In Saccharomyces the complex has a heterotetrameric stoichiometry consisting of one copy each of Ski2p and Ski3 and two copies of Ski8p. [GOC:mcc, PMID:10744028, PMID:15703439, PMID:16043509, PMID:18042677]	1	GO:0055087	1	ENSRNOP00000059051.2	ENSRNOP00000059051.2(GO:0055087)
GO:0031647	4	4	regulation of protein stability	biological_process	Any process that affects the structure and integrity of a protein, altering the likelihood of its degradation or aggregation. [GOC:dph, GOC:mah, GOC:tb]	1	GO:0050821	2	ENSRNOP00000042091.5;ENSRNOP00000039818.3	ENSRNOP00000042091.5(GO:0050821);ENSRNOP00000039818.3(GO:0050821)
GO:0010008	4	7	endosome membrane	cellular_component	The lipid bilayer surrounding an endosome. [GOC:mah]	1	GO:0031902	1	ENSRNOP00000067594.1	ENSRNOP00000067594.1(GO:0031902)
GO:0048729	4	4	tissue morphogenesis	biological_process	The process in which the anatomical structures of a tissue are generated and organized. [GOC:dph, GOC:jid]	1	GO:0060444	1	ENSRNOP00000042091.5	ENSRNOP00000042091.5(GO:0060444)
GO:0016772	4	4	transferase activity, transferring phosphorus-containing groups	molecular_function	Catalysis of the transfer of a phosphorus-containing group from one compound (donor) to another (acceptor). [GOC:jl, ISBN:0198506732]	2	GO:0001730;GO:0005024	5	ENSRNOP00000001570.3;ENSRNOP00000001600.6;ENSRNOP00000059051.2;ENSRNOP00000073899.1;ENSRNOP00000036734.5	ENSRNOP00000001570.3(GO:0001730);ENSRNOP00000001600.6(GO:0001730);ENSRNOP00000059051.2(GO:0005024);ENSRNOP00000073899.1(GO:0001730);ENSRNOP00000036734.5(GO:0001730)
GO:0009593	4	4	detection of chemical stimulus	biological_process	The series of events in which a chemical stimulus is received by a cell and converted into a molecular signal. [GOC:jl]	1	GO:0001580	1	ENSRNOP00000045711.3	ENSRNOP00000045711.3(GO:0001580)
GO:0070192	4	6	chromosome organization involved in meiotic cell cycle	biological_process	A process of chromosome organization that is involved in a meiotic cell cycle. [GOC:mah]	1	GO:0007130	1	ENSRNOP00000059051.2	ENSRNOP00000059051.2(GO:0007130)
GO:0048468	4	4	cell development	biological_process	The process whose specific outcome is the progression of the cell over time, from its formation to the mature structure. Cell development does not include the steps involved in committing a cell to a specific fate. [GOC:go_curators]	4	GO:0060009;GO:0055002;GO:0048627;GO:0007286	2	ENSRNOP00000072283.1;ENSRNOP00000059051.2	ENSRNOP00000072283.1(GO:0048627;GO:0055002;GO:0060009);ENSRNOP00000059051.2(GO:0007286)
GO:0042752	4	4	regulation of circadian rhythm	biological_process	Any process that modulates the frequency, rate or extent of a circadian rhythm. A circadian rhythm is a biological process in an organism that recurs with a regularity of approximately 24 hours. [GOC:dph, GOC:jl, GOC:tb]	3	GO:0046010;GO:0043153;GO:0042322	2	ENSRNOP00000042091.5;ENSRNOP00000014103.1	ENSRNOP00000042091.5(GO:0043153);ENSRNOP00000014103.1(GO:0042322;GO:0046010)
GO:0060009	4	6	Sertoli cell development	biological_process	The process whose specific outcome is the progression of a Sertoli cell over time, from its formation to the mature structure. Cell development does not include the steps involved in committing a cell to a Sertoli cell fate. [GOC:dph]	1	GO:0060009	1	ENSRNOP00000072283.1	ENSRNOP00000072283.1(GO:0060009)
GO:0051090	4	11	regulation of DNA binding transcription factor activity	biological_process	Any process that modulates the frequency, rate or extent of the activity of a transcription factor, any factor involved in the initiation or regulation of transcription. [GOC:ai]	2	GO:0051091;GO:0043433	1	ENSRNOP00000033655.6	ENSRNOP00000033655.6(GO:0043433;GO:0051091)
GO:0051098	4	4	regulation of binding	biological_process	Any process that modulates the frequency, rate or extent of binding, the selective interaction of a molecule with one or more specific sites on another molecule. [GOC:ai]	2	GO:0032091;GO:0043392	2	ENSRNOP00000067979.1;ENSRNOP00000033655.6	ENSRNOP00000067979.1(GO:0032091);ENSRNOP00000033655.6(GO:0043392)
GO:0070013	4	4	intracellular organelle lumen	cellular_component	An organelle lumen that is part of an intracellular organelle. [GOC:mah]	1	GO:0005788	1	ENSRNOP00000026895.4	ENSRNOP00000026895.4(GO:0005788)
GO:0003012	4	4	muscle system process	biological_process	A organ system process carried out at the level of a muscle. Muscle tissue is composed of contractile cells or fibers. [GOC:mtg_cardio]	1	GO:0006936	1	ENSRNOP00000042091.5	ENSRNOP00000042091.5(GO:0006936)
GO:0003013	4	4	circulatory system process	biological_process	A organ system process carried out by any of the organs or tissues of the circulatory system. The circulatory system is an organ system that moves extracellular fluids to and from tissue within a multicellular organism. [GOC:mtg_cardio]	1	GO:0008015	1	ENSRNOP00000070183.1	ENSRNOP00000070183.1(GO:0008015)
GO:0002764	4	6	immune response-regulating signaling pathway	biological_process	The cascade of processes by which a signal interacts with a receptor, causing a change in the level or activity of a second messenger or other downstream target, and ultimately leading to the activation, perpetuation, or inhibition of an immune response. [GOC:add, ISBN:0781735149, PMID:15771571]	1	GO:0050853	1	ENSRNOP00000072936.1	ENSRNOP00000072936.1(GO:0050853)
GO:0044433	4	5	cytoplasmic vesicle part	cellular_component	Any constituent part of cytoplasmic vesicle, a vesicle formed of membrane or protein, found in the cytoplasm of a cell. [GOC:jl]	1	GO:0031902	1	ENSRNOP00000067594.1	ENSRNOP00000067594.1(GO:0031902)
GO:0044432	4	5	endoplasmic reticulum part	cellular_component	Any constituent part of the endoplasmic reticulum, the irregular network of unit membranes, visible only by electron microscopy, that occurs in the cytoplasm of many eukaryotic cells. The membranes form a complex meshwork of tubular channels, which are often expanded into slitlike cavities called cisternae. [GOC:jl]	5	GO:0042765;GO:0005789;GO:0005788;GO:0042406;GO:0042825	5	ENSRNOP00000042091.5;ENSRNOP00000062958.1;ENSRNOP00000026895.4;ENSRNOP00000032963.5;ENSRNOP00000067594.1	ENSRNOP00000042091.5(GO:0042406);ENSRNOP00000062958.1(GO:0005789);ENSRNOP00000026895.4(GO:0005788);ENSRNOP00000032963.5(GO:0042765);ENSRNOP00000067594.1(GO:0042825)
GO:0044430	4	5	cytoskeletal part	cellular_component	Any constituent part of the cytoskeleton, a cellular scaffolding or skeleton that maintains cell shape, enables some cell motion (using structures such as flagella and cilia), and plays important roles in both intra-cellular transport (e.g. the movement of vesicles and organelles) and cellular division. Includes constituent parts of intermediate filaments, microfilaments, microtubules, and the mi…	1	GO:0045298	1	ENSRNOP00000039818.3	ENSRNOP00000039818.3(GO:0045298)
GO:0044437	4	5	vacuolar part	cellular_component	Any constituent part of a vacuole, a closed structure, found only in eukaryotic cells, that is completely surrounded by unit membrane and contains liquid material. [GOC:jl]	1	GO:0005765	1	ENSRNOP00000067594.1	ENSRNOP00000067594.1(GO:0005765)
GO:0009887	4	4	animal organ morphogenesis	biological_process	Morphogenesis of an animal organ. An organ is defined as a tissue or set of tissues that work together to perform a specific function or functions. Morphogenesis is the process in which anatomical structures are generated and organized. Organs are commonly observed as visibly distinct structures, but may also exist as loosely associated clusters of cells that work together to perform a specific f…	2	GO:0048705;GO:0042476	2	ENSRNOP00000072283.1;ENSRNOP00000050701.5	ENSRNOP00000072283.1(GO:0042476);ENSRNOP00000050701.5(GO:0048705)
GO:0009888	4	4	tissue development	biological_process	The process whose specific outcome is the progression of a tissue over time, from its formation to the mature structure. [ISBN:0471245208]	5	GO:0072014;GO:0046697;GO:0060612;GO:0061326;GO:0001657	5	ENSRNOP00000072283.1;ENSRNOP00000013043.5;ENSRNOP00000070183.1;ENSRNOP00000018091.3;ENSRNOP00000014103.1	ENSRNOP00000072283.1(GO:0001657);ENSRNOP00000013043.5(GO:0060612);ENSRNOP00000070183.1(GO:0061326);ENSRNOP00000018091.3(GO:0072014);ENSRNOP00000014103.1(GO:0046697)
GO:0042493	4	4	response to drug	biological_process	Any process that results in a change in state or activity of a cell or an organism (in terms of movement, secretion, enzyme production, gene expression, etc.) as a result of a drug stimulus. A drug is a substance used in the diagnosis, treatment or prevention of a disease. [GOC:jl]	1	GO:0042493	1	ENSRNOP00000070183.1	ENSRNOP00000070183.1(GO:0042493)
GO:0098802	4	4	plasma membrane receptor complex	cellular_component	Any protein complex that is part of the plasma membrane and which functions as a receptor. [GOC:dos]	1	GO:0019815	1	ENSRNOP00000072936.1	ENSRNOP00000072936.1(GO:0019815)
GO:0070937	4	5	CRD-mediated mRNA stability complex	cellular_component	A protein complex that binds to, and promotes stabilization of, mRNA molecules containing the coding region instability determinant (CRD). In human, it may consist of IGF2BP1, HNRNPU, SYNCRIP/HNRNPQ, YBX1, and DHX9. [GOC:mah, PMID:19029303]	1	GO:0070937	1	ENSRNOP00000071089.1	ENSRNOP00000071089.1(GO:0070937)
GO:0048002	4	4	antigen processing and presentation of peptide antigen	biological_process	The process in which an antigen-presenting cell expresses peptide antigen in association with an MHC protein complex on its cell surface, including proteolysis and transport steps for the peptide antigen both prior to and following assembly with the MHC protein complex. The peptide antigen is typically, but not always, processed from an endogenous or exogenous protein. [GOC:add, ISBN:0781735149, …	7	GO:0002474;GO:0019885;GO:0019886;GO:0002479;GO:0002485;GO:0002481;GO:0002489	4	ENSRNOP00000067594.1;ENSRNOP00000050701.5;ENSRNOP00000039197.5;ENSRNOP00000001036.6	ENSRNOP00000067594.1(GO:0002489;GO:0002481;GO:0019886;GO:0002485);ENSRNOP00000050701.5(GO:0019885;GO:0019886;GO:0002479);ENSRNOP00000039197.5(GO:0002474);ENSRNOP00000001036.6(GO:0002489;GO:0002474)
GO:0009725	4	5	response to hormone	biological_process	Any process that results in a change in state or activity of a cell or an organism (in terms of movement, secretion, enzyme production, gene expression, etc.) as a result of a hormone stimulus. [GOC:jl]	5	GO:0032869;GO:0043434;GO:0051384;GO:0071385;GO:0097066	4	ENSRNOP00000062958.1;ENSRNOP00000072283.1;ENSRNOP00000070183.1;ENSRNOP00000059051.2	ENSRNOP00000062958.1(GO:0071385;GO:0043434);ENSRNOP00000072283.1(GO:0051384);ENSRNOP00000070183.1(GO:0032869);ENSRNOP00000059051.2(GO:0097066)
GO:0023051	4	4	regulation of signaling	biological_process	Any process that modulates the frequency, rate or extent of a signaling process. [GOC:mtg_signal]	20	GO:0000187;GO:0032024;GO:1902041;GO:2001235;GO:0051464;GO:1902044;GO:0046425;GO:1900246;GO:0039534;GO:0060340;GO:2001238;GO:1900245;GO:0051461;GO:0046676;GO:0051056;GO:0060124;GO:0043124;GO:0039536;GO:1901029;GO:0043123	13	ENSRNOP00000001036.6;ENSRNOP00000026929.4;ENSRNOP00000071089.1;ENSRNOP00000014103.1;ENSRNOP00000042091.5;ENSRNOP00000072936.1;ENSRNOP00000033655.6;ENSRNOP00000070183.1;ENSRNOP00000068951.1;ENSRNOP00000074057.1;ENSRNOP00000024718.4;ENSRNOP00000032963.5;ENSRNOP00000050701.5	ENSRNOP00000001036.6(GO:1901029);ENSRNOP00000026929.4(GO:0043123);ENSRNOP00000071089.1(GO:0060340);ENSRNOP00000014103.1(GO:0051464;GO:0060124;GO:0051461;GO:0032024;GO:0000187;GO:0046676);ENSRNOP00000042091.5(GO:2001238);ENSRNOP00000072936.1(GO:0000187);ENSRNOP00000033655.6(GO:1902044;GO:1902041);ENSRNOP00000070183.1(GO:0043124);ENSRNOP00000068951.1(GO:0043123);ENSRNOP00000074057.1(GO:1900245;GO:1…
GO:0002443	4	4	leukocyte mediated immunity	biological_process	Any process involved in the carrying out of an immune response by a leukocyte. [GO_REF:0000022, GOC:add, GOC:mtg_15nov05, ISBN:0781735149]	1	GO:0002455	1	ENSRNOP00000072936.1	ENSRNOP00000072936.1(GO:0002455)
GO:0007186	4	6	G-protein coupled receptor signaling pathway	biological_process	A series of molecular signals that proceeds with an activated receptor promoting the exchange of GDP for GTP on the alpha-subunit of an associated heterotrimeric G-protein complex. The GTP-bound activated alpha-G-protein then dissociates from the beta- and gamma-subunits to further transmit the signal within the cell. The pathway begins with receptor-ligand interaction, or for basal GPCR signalin…	1	GO:0007186	1	ENSRNOP00000014103.1	ENSRNOP00000014103.1(GO:0007186)
GO:0043933	4	4	macromolecular complex subunit organization	biological_process	Any process in which macromolecules aggregate, disaggregate, or are modified, resulting in the formation, disassembly, or alteration of a macromolecular complex. [GOC:mtg_mpo]	6	GO:0051259;GO:0051131;GO:0051289;GO:0006461;GO:0051260;GO:0030199	6	ENSRNOP00000008961.6;ENSRNOP00000042091.5;ENSRNOP00000018091.3;ENSRNOP00000036734.5;ENSRNOP00000067594.1;ENSRNOP00000050701.5	ENSRNOP00000008961.6(GO:0051289);ENSRNOP00000042091.5(GO:0006461);ENSRNOP00000018091.3(GO:0051260);ENSRNOP00000036734.5(GO:0051259);ENSRNOP00000067594.1(GO:0006461);ENSRNOP00000050701.5(GO:0030199;GO:0051131)
GO:0043168	4	4	anion binding	molecular_function	Interacting selectively and non-covalently with anions, charged atoms or groups of atoms with a net negative charge. [GOC:jl]	6	GO:0032567;GO:0043531;GO:0034235;GO:0036042;GO:0005524;GO:0005525	21	ENSRNOP00000001036.6;ENSRNOP00000008961.6;ENSRNOP00000001600.6;ENSRNOP00000039001.3;ENSRNOP00000049006.5;ENSRNOP00000024718.4;ENSRNOP00000022648.3;ENSRNOP00000059051.2;ENSRNOP00000006599.6;ENSRNOP00000032963.5;ENSRNOP00000001570.3;ENSRNOP00000074057.1;ENSRNOP00000073899.1;ENSRNOP00000034525.5;ENSRNOP00000049863.3;ENSRNOP00000075302.1;ENSRNOP00000037767.6;ENSRNOP00000014213.2;ENSRNOP00000067594.1;…	ENSRNOP00000001036.6(GO:0005524);ENSRNOP00000008961.6(GO:0032567);ENSRNOP00000001600.6(GO:0005524);ENSRNOP00000039001.3(GO:0005524);ENSRNOP00000049006.5(GO:0005524);ENSRNOP00000024718.4(GO:0005524);ENSRNOP00000022648.3(GO:0005525);ENSRNOP00000059051.2(GO:0005524);ENSRNOP00000006599.6(GO:0005525);ENSRNOP00000032963.5(GO:0034235);ENSRNOP00000001570.3(GO:0005524);ENSRNOP00000074057.1(GO:0005524);ENS…
GO:0001101	4	4	response to acid chemical	biological_process	Any process that results in a change in state or activity of a cell or an organism (in terms of movement, secretion, enzyme production, gene expression, etc.) as a result of a stimulus by the chemical structure of the anion portion of a dissociated acid (rather than the acid acting as a proton donor). The acid chemical may be in gaseous, liquid or solid form. [GOC:go_curators, GOC:rn, http://en.w…	2	GO:0071300;GO:0032526	2	ENSRNOP00000033655.6;ENSRNOP00000050701.5	ENSRNOP00000033655.6(GO:0032526);ENSRNOP00000050701.5(GO:0071300)
GO:0032403	4	4	protein complex binding	molecular_function	Interacting selectively and non-covalently with any protein complex (a complex of two or more proteins that may include other nonprotein molecules). [GOC:mah]	3	GO:0032403;GO:0070628;GO:0019864	3	ENSRNOP00000043183.2;ENSRNOP00000062958.1;ENSRNOP00000038926.5	ENSRNOP00000043183.2(GO:0019864);ENSRNOP00000062958.1(GO:0032403);ENSRNOP00000038926.5(GO:0070628)
GO:0035295	4	4	tube development	biological_process	The process whose specific outcome is the progression of a tube over time, from its initial formation to a mature structure. Epithelial and endothelial tubes transport gases, liquids and cells from one site to another and form the basic structure of many organs and tissues including lung and trachea, kidney, the mammary gland, the vascular system and the gastrointestinal and urinary-genital tract…	3	GO:0072014;GO:0061326;GO:0001657	3	ENSRNOP00000072283.1;ENSRNOP00000018091.3;ENSRNOP00000070183.1	ENSRNOP00000072283.1(GO:0001657);ENSRNOP00000018091.3(GO:0072014);ENSRNOP00000070183.1(GO:0061326)
GO:0120025	4	4	plasma membrane bounded cell projection	cellular_component	A prolongation or process extending from a cell and that is bounded by plasma membrane, e.g. a cilium, lamellipodium, or axon. [GOC:krc]	3	GO:0030425;GO:0043005;GO:0030424	5	ENSRNOP00000014213.2;ENSRNOP00000014103.1;ENSRNOP00000070183.1;ENSRNOP00000018091.3;ENSRNOP00000071089.1	ENSRNOP00000014213.2(GO:0043005);ENSRNOP00000014103.1(GO:0030424);ENSRNOP00000070183.1(GO:0030425;GO:0030424);ENSRNOP00000018091.3(GO:0030425);ENSRNOP00000071089.1(GO:0030425)
GO:0030522	4	6	intracellular receptor signaling pathway	biological_process	Any series of molecular signals initiated by a ligand binding to an receptor located within a cell. [GOC:bf, GOC:mah]	2	GO:0048384;GO:0030521	2	ENSRNOP00000042091.5;ENSRNOP00000050701.5	ENSRNOP00000042091.5(GO:0048384);ENSRNOP00000050701.5(GO:0030521;GO:0048384)
GO:0030529	4	4	intracellular ribonucleoprotein complex	cellular_component	An intracellular macromolecular complex containing both protein and RNA molecules. [GOC:krc, GOC:vesicles]	3	GO:0010494;GO:0071013;GO:0030529	3	ENSRNOP00000039818.3;ENSRNOP00000071089.1;ENSRNOP00000059051.2	ENSRNOP00000039818.3(GO:0030529);ENSRNOP00000071089.1(GO:0010494);ENSRNOP00000059051.2(GO:0071013)
GO:0006520	4	7	cellular amino acid metabolic process	biological_process	The chemical reactions and pathways involving amino acids, carboxylic acids containing one or more amino groups, as carried out by individual cells. [CHEBI:33709, GOC:curators, ISBN:0198506732]	1	GO:0009069	1	ENSRNOP00000059051.2	ENSRNOP00000059051.2(GO:0009069)
GO:0010035	4	4	response to inorganic substance	biological_process	Any process that results in a change in state or activity of a cell or an organism (in terms of movement, secretion, enzyme production, gene expression, etc.) as a result of an inorganic substance stimulus. [GOC:sm]	2	GO:0051592;GO:0042542	2	ENSRNOP00000072283.1;ENSRNOP00000070183.1	ENSRNOP00000072283.1(GO:0042542;GO:0051592);ENSRNOP00000070183.1(GO:0042542)
GO:0010033	4	4	response to organic substance	biological_process	Any process that results in a change in state or activity of a cell or an organism (in terms of movement, secretion, enzyme production, gene expression, etc.) as a result of an organic substance stimulus. [GOC:sm]	24	GO:0051384;GO:0071222;GO:0071385;GO:0035458;GO:0032869;GO:0032496;GO:0035455;GO:0035457;GO:0035456;GO:0097066;GO:0071357;GO:0071353;GO:0014070;GO:0032526;GO:0034097;GO:0034340;GO:0034341;GO:0051591;GO:0043434;GO:0071360;GO:0071346;GO:0071300;GO:0002237;GO:0043330	19	ENSRNOP00000039818.3;ENSRNOP00000067979.1;ENSRNOP00000059051.2;ENSRNOP00000042091.5;ENSRNOP00000072283.1;ENSRNOP00000013043.5;ENSRNOP00000070183.1;ENSRNOP00000033655.6;ENSRNOP00000025770.2;ENSRNOP00000068951.1;ENSRNOP00000035405.4;ENSRNOP00000075302.1;ENSRNOP00000043183.2;ENSRNOP00000072077.1;ENSRNOP00000062958.1;ENSRNOP00000050701.5;ENSRNOP00000022648.3;ENSRNOP00000067594.1;ENSRNOP00000036734.5	ENSRNOP00000039818.3(GO:0071346);ENSRNOP00000067979.1(GO:0071360;GO:0071357);ENSRNOP00000059051.2(GO:0097066;GO:0032496);ENSRNOP00000042091.5(GO:0071353);ENSRNOP00000072283.1(GO:0051384;GO:0051591);ENSRNOP00000013043.5(GO:0014070);ENSRNOP00000070183.1(GO:0035458;GO:0043330;GO:0051591;GO:0032869);ENSRNOP00000033655.6(GO:0034340;GO:0034341;GO:0032526);ENSRNOP00000025770.2(GO:0035458;GO:0035457);ENS…
GO:0040008	4	4	regulation of growth	biological_process	Any process that modulates the frequency, rate or extent of the growth of all or part of an organism so that it occurs at its proper speed, either globally or in a specific part of the organism's development. [GOC:ems, GOC:mah]	1	GO:0030308	2	ENSRNOP00000042091.5;ENSRNOP00000068951.1	ENSRNOP00000042091.5(GO:0030308);ENSRNOP00000068951.1(GO:0030308)
GO:0044260	4	5	cellular macromolecule metabolic process	biological_process	The chemical reactions and pathways involving macromolecules, any molecule of high relative molecular mass, the structure of which essentially comprises the multiple repetition of units derived, actually or conceptually, from molecules of low relative molecular mass, as carried out by individual cells. [CHEBI:33694, GOC:mah]	25	GO:0018027;GO:0032020;GO:0071108;GO:0051567;GO:0000723;GO:0006302;GO:0006486;GO:0043161;GO:0018377;GO:0006511;GO:0006364;GO:0007182;GO:0006401;GO:0010424;GO:0070536;GO:0035606;GO:0019941;GO:0090503;GO:0070734;GO:0000738;GO:0016255;GO:0016567;GO:0051865;GO:0005982;GO:0006397	15	ENSRNOP00000039818.3;ENSRNOP00000039001.3;ENSRNOP00000049006.5;ENSRNOP00000059051.2;ENSRNOP00000042091.5;ENSRNOP00000075245.1;ENSRNOP00000002150.4;ENSRNOP00000033655.6;ENSRNOP00000033812.5;ENSRNOP00000073899.1;ENSRNOP00000038926.5;ENSRNOP00000035405.4;ENSRNOP00000023893.6;ENSRNOP00000032963.5;ENSRNOP00000050701.5	ENSRNOP00000039818.3(GO:0035606);ENSRNOP00000039001.3(GO:0032020;GO:0016567;GO:0019941);ENSRNOP00000049006.5(GO:0051865);ENSRNOP00000059051.2(GO:0070734;GO:0051567;GO:0006397;GO:0018027;GO:0010424);ENSRNOP00000042091.5(GO:0007182;GO:0043161);ENSRNOP00000075245.1(GO:0000738;GO:0090503;GO:0006401;GO:0006364);ENSRNOP00000002150.4(GO:0071108;GO:0006511;GO:0070536);ENSRNOP00000033655.6(GO:0000723);ENS…
GO:0016741	4	4	transferase activity, transferring one-carbon groups	molecular_function	Catalysis of the transfer of a one-carbon group from one compound (donor) to another (acceptor). [GOC:jl, ISBN:0198506732]	2	GO:0046974;GO:0046976	1	ENSRNOP00000059051.2	ENSRNOP00000059051.2(GO:0046976;GO:0046974)
GO:0071216	4	4	cellular response to biotic stimulus	biological_process	Any process that results in a change in state or activity of a cell (in terms of movement, secretion, enzyme production, gene expression, etc.) as a result of a biotic stimulus, a stimulus caused or produced by a living organism. [GOC:mah]	1	GO:0071222	1	ENSRNOP00000043183.2	ENSRNOP00000043183.2(GO:0071222)
GO:1901576	4	4	organic substance biosynthetic process	biological_process	The chemical reactions and pathways resulting in the formation of an organic substance, any molecular entity containing carbon. [GOC:pr, GOC:TermGenie]	6	GO:0015937;GO:0009435;GO:1900535;GO:0006164;GO:0051792;GO:0006094	6	ENSRNOP00000039818.3;ENSRNOP00000001600.6;ENSRNOP00000013043.5;ENSRNOP00000073899.1;ENSRNOP00000014213.2;ENSRNOP00000036734.5	ENSRNOP00000039818.3(GO:0006094);ENSRNOP00000001600.6(GO:0006164);ENSRNOP00000013043.5(GO:0009435);ENSRNOP00000073899.1(GO:0006164);ENSRNOP00000014213.2(GO:1900535;GO:0015937;GO:0051792);ENSRNOP00000036734.5(GO:0006164)
GO:0000166	4	5	nucleotide binding	molecular_function	Interacting selectively and non-covalently with a nucleotide, any compound consisting of a nucleoside that is esterified with (ortho)phosphate or an oligophosphate at any hydroxyl group on the ribose or deoxyribose. [GOC:mah, ISBN:0198547684]	6	GO:0050661;GO:0051287;GO:0043531;GO:0032567;GO:0005524;GO:0005525	20	ENSRNOP00000001036.6;ENSRNOP00000039818.3;ENSRNOP00000001600.6;ENSRNOP00000039001.3;ENSRNOP00000049006.5;ENSRNOP00000024718.4;ENSRNOP00000059051.2;ENSRNOP00000006599.6;ENSRNOP00000037767.6;ENSRNOP00000001570.3;ENSRNOP00000074057.1;ENSRNOP00000073899.1;ENSRNOP00000034525.5;ENSRNOP00000008961.6;ENSRNOP00000049863.3;ENSRNOP00000075302.1;ENSRNOP00000022648.3;ENSRNOP00000067594.1;ENSRNOP00000043001.3;…	ENSRNOP00000001036.6(GO:0005524);ENSRNOP00000039818.3(GO:0051287;GO:0050661);ENSRNOP00000001600.6(GO:0005524);ENSRNOP00000039001.3(GO:0005524);ENSRNOP00000049006.5(GO:0005524);ENSRNOP00000024718.4(GO:0005524);ENSRNOP00000059051.2(GO:0005524);ENSRNOP00000006599.6(GO:0005525);ENSRNOP00000037767.6(GO:0005524);ENSRNOP00000001570.3(GO:0005524);ENSRNOP00000074057.1(GO:0005524);ENSRNOP00000073899.1(GO:0…
GO:0097190	4	6	apoptotic signaling pathway	biological_process	A series of molecular signals which triggers the apoptotic death of a cell. The pathway starts with reception of a signal, and ends when the execution phase of apoptosis is triggered. [GOC:mtg_apoptosis]	4	GO:0042771;GO:0008631;GO:0008630;GO:0070059	2	ENSRNOP00000042091.5;ENSRNOP00000001036.6	ENSRNOP00000042091.5(GO:0042771;GO:0070059;GO:0008631);ENSRNOP00000001036.6(GO:0008630)
GO:0006810	4	4	transport	biological_process	The directed movement of substances (such as macromolecules, small molecules, ions) or cellular components (such as complexes and organelles) into, out of or within a cell, or between cells, or within a multicellular organism by means of some agent such as a transporter, pore or motor protein. [GOC:dos, GOC:dph, GOC:jl, GOC:mah]	19	GO:0015840;GO:1902559;GO:0019060;GO:0006612;GO:0006811;GO:0006810;GO:0035725;GO:0015860;GO:0055085;GO:0046967;GO:0006833;GO:0006821;GO:0030001;GO:0015793;GO:0015031;GO:0001696;GO:0045022;GO:0007184;GO:0046968	12	ENSRNOP00000024658.7;ENSRNOP00000067979.1;ENSRNOP00000026929.4;ENSRNOP00000071089.1;ENSRNOP00000014103.1;ENSRNOP00000042091.5;ENSRNOP00000072936.1;ENSRNOP00000026895.4;ENSRNOP00000018091.3;ENSRNOP00000045711.3;ENSRNOP00000067594.1;ENSRNOP00000050701.5	ENSRNOP00000024658.7(GO:0035725;GO:0015860);ENSRNOP00000067979.1(GO:0019060);ENSRNOP00000026929.4(GO:1902559);ENSRNOP00000071089.1(GO:0006810);ENSRNOP00000014103.1(GO:0001696);ENSRNOP00000042091.5(GO:0006821;GO:0007184);ENSRNOP00000072936.1(GO:0045022);ENSRNOP00000026895.4(GO:0015031);ENSRNOP00000018091.3(GO:0006833;GO:0055085;GO:0006811;GO:0015840;GO:0015793);ENSRNOP00000045711.3(GO:0006612);ENS…
GO:0046332	4	4	SMAD binding	molecular_function	Interacting selectively and non-covalently with a SMAD signaling protein. [GOC:ai]	1	GO:0046332	1	ENSRNOP00000042091.5	ENSRNOP00000042091.5(GO:0046332)
GO:0009636	4	4	response to toxic substance	biological_process	Any process that results in a change in state or activity of a cell or an organism (in terms of movement, secretion, enzyme production, gene expression, etc.) as a result of a toxic stimulus. [GOC:lr]	1	GO:0009636	1	ENSRNOP00000072283.1	ENSRNOP00000072283.1(GO:0009636)
GO:0006996	4	4	organelle organization	biological_process	A process that is carried out at the cellular level which results in the assembly, arrangement of constituent parts, or disassembly of an organelle within a cell. An organelle is an organized structure of distinctive morphology and function. Includes the nucleus, mitochondria, plastids, vacuoles, vesicles, ribosomes and the cytoskeleton. Excludes the plasma membrane. [GOC:mah]	5	GO:0000723;GO:0030578;GO:0000226;GO:0007130;GO:1901029	5	ENSRNOP00000042091.5;ENSRNOP00000039818.3;ENSRNOP00000001036.6;ENSRNOP00000033655.6;ENSRNOP00000059051.2	ENSRNOP00000042091.5(GO:0030578);ENSRNOP00000039818.3(GO:0000226);ENSRNOP00000001036.6(GO:1901029);ENSRNOP00000033655.6(GO:0000723);ENSRNOP00000059051.2(GO:0007130)
GO:0051607	4	7	defense response to virus	biological_process	Reactions triggered in response to the presence of a virus that act to protect the cell or organism. [GOC:ai]	1	GO:0051607	11	ENSRNOP00000008961.6;ENSRNOP00000001600.6;ENSRNOP00000068951.1;ENSRNOP00000075245.1;ENSRNOP00000025770.2;ENSRNOP00000001570.3;ENSRNOP00000073899.1;ENSRNOP00000035405.4;ENSRNOP00000075302.1;ENSRNOP00000043001.3;ENSRNOP00000036734.5	ENSRNOP00000008961.6(GO:0051607);ENSRNOP00000001600.6(GO:0051607);ENSRNOP00000068951.1(GO:0051607);ENSRNOP00000075245.1(GO:0051607);ENSRNOP00000025770.2(GO:0051607);ENSRNOP00000001570.3(GO:0051607);ENSRNOP00000073899.1(GO:0051607);ENSRNOP00000035405.4(GO:0051607);ENSRNOP00000075302.1(GO:0051607);ENSRNOP00000043001.3(GO:0051607);ENSRNOP00000036734.5(GO:0051607)
GO:0032943	4	4	mononuclear cell proliferation	biological_process	The expansion of a mononuclear cell population by cell division. A mononuclear cell is a leukocyte with a single non-segmented nucleus in the mature form. [GOC:add]	1	GO:0001866	1	ENSRNOP00000043183.2	ENSRNOP00000043183.2(GO:0001866)
GO:0019814	4	4	immunoglobulin complex	cellular_component	A protein complex that in its canonical form is composed of two identical immunoglobulin heavy chains and two identical immunoglobulin light chains, held together by disulfide bonds and sometimes complexed with additional proteins. An immunoglobulin complex may be embedded in the plasma membrane or present in the extracellular space, in mucosal areas or other tissues, or circulating in the blood …	3	GO:0042571;GO:0019815;GO:0019814	6	ENSRNOP00000001036.6;ENSRNOP00000072936.1;ENSRNOP00000050806.4;ENSRNOP00000067594.1;ENSRNOP00000043183.2;ENSRNOP00000039197.5	ENSRNOP00000001036.6(GO:0019814);ENSRNOP00000072936.1(GO:0042571;GO:0019815);ENSRNOP00000050806.4(GO:0019814);ENSRNOP00000067594.1(GO:0019814);ENSRNOP00000043183.2(GO:0019814);ENSRNOP00000039197.5(GO:0019814)
GO:0043900	4	4	regulation of multi-organism process	biological_process	Any process that modulates the frequency, rate or extent of a multi-organism process, a process in which an organism has an effect on another organism of the same or different species. [GOC:jl]	11	GO:1901253;GO:0039536;GO:0039534;GO:1900246;GO:1900245;GO:0045070;GO:0045071;GO:1902187;GO:0002230;GO:0050689;GO:0032897	11	ENSRNOP00000067979.1;ENSRNOP00000075245.1;ENSRNOP00000068951.1;ENSRNOP00000042091.5;ENSRNOP00000024718.4;ENSRNOP00000033655.6;ENSRNOP00000001570.3;ENSRNOP00000074057.1;ENSRNOP00000035405.4;ENSRNOP00000075302.1;ENSRNOP00000036734.5	ENSRNOP00000067979.1(GO:0050689;GO:0045071;GO:0045070);ENSRNOP00000075245.1(GO:0045071);ENSRNOP00000068951.1(GO:1901253;GO:0045071);ENSRNOP00000042091.5(GO:1902187;GO:0002230);ENSRNOP00000024718.4(GO:0039536;GO:0039534;GO:1900245;GO:1900246);ENSRNOP00000033655.6(GO:0032897);ENSRNOP00000001570.3(GO:0045071);ENSRNOP00000074057.1(GO:1900245;GO:1900246);ENSRNOP00000035405.4(GO:0045071);ENSRNOP0000007…
GO:0006805	4	4	xenobiotic metabolic process	biological_process	The chemical reactions and pathways involving a xenobiotic compound, a compound foreign to living organisms. Used of chemical compounds, e.g. a xenobiotic chemical, such as a pesticide. [GOC:cab2]	1	GO:0018880	1	ENSRNOP00000062958.1	ENSRNOP00000062958.1(GO:0018880)
GO:0000281	5	6	mitotic cytokinesis	biological_process	A cell cycle process that results in the division of the cytoplasm of a cell after mitosis, resulting in the separation of the original cell into two daughter cells. [GOC:mtg_cell_cycle]	1	GO:0000281	1	ENSRNOP00000050701.5	ENSRNOP00000050701.5(GO:0000281)
GO:0051270	5	5	regulation of cellular component movement	biological_process	Any process that modulates the frequency, rate or extent of the movement of a cellular component. [GOC:ai, GOC:dph, GOC:jl]	2	GO:0030336;GO:0010596	2	ENSRNOP00000068951.1;ENSRNOP00000033655.6	ENSRNOP00000068951.1(GO:0030336);ENSRNOP00000033655.6(GO:0010596)
GO:0051276	5	5	chromosome organization	biological_process	A process that is carried out at the cellular level that results in the assembly, arrangement of constituent parts, or disassembly of chromosomes, structures composed of a very long molecule of DNA and associated proteins that carries hereditary information. This term covers covalent modifications at the molecular level as well as spatial relationships among the major components of a chromosome. …	2	GO:0000723;GO:0007130	2	ENSRNOP00000033655.6;ENSRNOP00000059051.2	ENSRNOP00000033655.6(GO:0000723);ENSRNOP00000059051.2(GO:0007130)
GO:0016363	5	6	nuclear matrix	cellular_component	The dense fibrillar network lying on the inner side of the nuclear membrane. [ISBN:0582227089]	1	GO:0016363	1	ENSRNOP00000042091.5	ENSRNOP00000042091.5(GO:0016363)
GO:0003677	5	5	DNA binding	molecular_function	Any molecular function by which a gene product interacts selectively and non-covalently with DNA (deoxyribonucleic acid). [GOC:dph, GOC:jl, GOC:tb, GOC:vw]	7	GO:0043565;GO:0044212;GO:0003677;GO:0003692;GO:0000978;GO:0000979;GO:0003690	8	ENSRNOP00000071089.1;ENSRNOP00000024718.4;ENSRNOP00000042091.5;ENSRNOP00000070183.1;ENSRNOP00000001570.3;ENSRNOP00000074057.1;ENSRNOP00000075125.1;ENSRNOP00000050701.5	ENSRNOP00000071089.1(GO:0003692);ENSRNOP00000024718.4(GO:0003677);ENSRNOP00000042091.5(GO:0003677);ENSRNOP00000070183.1(GO:0003690;GO:0000978;GO:0000979);ENSRNOP00000001570.3(GO:0003677);ENSRNOP00000074057.1(GO:0003690);ENSRNOP00000075125.1(GO:0003677);ENSRNOP00000050701.5(GO:0043565;GO:0044212)
GO:0005739	5	6	mitochondrion	cellular_component	A semiautonomous, self replicating organelle that occurs in varying numbers, shapes, and sizes in the cytoplasm of virtually all eukaryotic cells. It is notably the site of tissue respiration. [GOC:giardia, ISBN:0198506732]	1	GO:0005739	8	ENSRNOP00000039818.3;ENSRNOP00000059051.2;ENSRNOP00000020079.4;ENSRNOP00000073899.1;ENSRNOP00000023914.5;ENSRNOP00000050701.5;ENSRNOP00000067594.1;ENSRNOP00000036734.5	ENSRNOP00000039818.3(GO:0005739);ENSRNOP00000059051.2(GO:0005739);ENSRNOP00000020079.4(GO:0005739);ENSRNOP00000073899.1(GO:0005739);ENSRNOP00000023914.5(GO:0005739);ENSRNOP00000050701.5(GO:0005739);ENSRNOP00000067594.1(GO:0005739);ENSRNOP00000036734.5(GO:0005739)
GO:0006915	5	5	apoptotic process	biological_process	A programmed cell death process which begins when a cell receives an internal (e.g. DNA damage) or external signal (e.g. an extracellular death ligand), and proceeds through a series of biochemical events (signaling pathway phase) which trigger an execution phase. The execution phase is the last step of an apoptotic process, and is typically characterized by rounding-up of the cell, retraction of…	1	GO:0051402	1	ENSRNOP00000039818.3	ENSRNOP00000039818.3(GO:0051402)
GO:1902583	5	6	multi-organism intracellular transport	biological_process	An intracellular transport which involves another organism. [GO_REF:0000089, GOC:jl, GOC:TermGenie]	1	GO:0019060	2	ENSRNOP00000067979.1;ENSRNOP00000067594.1	ENSRNOP00000067979.1(GO:0019060);ENSRNOP00000067594.1(GO:0019060)
GO:0035051	5	5	cardiocyte differentiation	biological_process	The process in which a relatively unspecialized cell acquires the specialized structural and/or functional features of a cell that will form part of the cardiac organ of an individual. [GOC:bf]	1	GO:0055012	1	ENSRNOP00000050701.5	ENSRNOP00000050701.5(GO:0055012)
GO:0055001	5	5	muscle cell development	biological_process	The process whose specific outcome is the progression of a muscle cell over time, from its formation to the mature structure. Muscle cell development does not include the steps involved in committing an unspecified cell to the muscle cell fate. [CL:0000187, GOC:devbiol]	1	GO:0055002	1	ENSRNOP00000072283.1	ENSRNOP00000072283.1(GO:0055002)
GO:0043412	5	5	macromolecule modification	biological_process	The covalent alteration of one or more monomeric units in a polypeptide, polynucleotide, polysaccharide, or other biological macromolecule, resulting in a change in its properties. [GOC:go_curators]	14	GO:0018027;GO:0070734;GO:0032020;GO:0006486;GO:0018377;GO:0071108;GO:0035606;GO:0010424;GO:0016567;GO:0051865;GO:0051567;GO:0007182;GO:0016255;GO:0070536	10	ENSRNOP00000039818.3;ENSRNOP00000039001.3;ENSRNOP00000049006.5;ENSRNOP00000059051.2;ENSRNOP00000042091.5;ENSRNOP00000002150.4;ENSRNOP00000073899.1;ENSRNOP00000035405.4;ENSRNOP00000032963.5;ENSRNOP00000050701.5	ENSRNOP00000039818.3(GO:0035606);ENSRNOP00000039001.3(GO:0032020;GO:0016567);ENSRNOP00000049006.5(GO:0051865);ENSRNOP00000059051.2(GO:0070734;GO:0051567;GO:0018027;GO:0010424);ENSRNOP00000042091.5(GO:0007182);ENSRNOP00000002150.4(GO:0071108;GO:0070536);ENSRNOP00000073899.1(GO:0006486;GO:0018377);ENSRNOP00000035405.4(GO:0032020);ENSRNOP00000032963.5(GO:0016255);ENSRNOP00000050701.5(GO:0006486)
GO:0002495	5	5	antigen processing and presentation of peptide antigen via MHC class II	biological_process	The process in which an antigen-presenting cell expresses a peptide antigen on its cell surface in association with an MHC class II protein complex. The peptide antigen is typically, but not always, processed from a whole protein. [GOC:add, ISBN:0781735149, PMID:15531770, PMID:15771591]	1	GO:0019886	2	ENSRNOP00000067594.1;ENSRNOP00000050701.5	ENSRNOP00000067594.1(GO:0019886);ENSRNOP00000050701.5(GO:0019886)
GO:0042803	5	5	protein homodimerization activity	molecular_function	Interacting selectively and non-covalently with an identical protein to form a homodimer. [GOC:jl]	1	GO:0042803	9	ENSRNOP00000013043.5;ENSRNOP00000042091.5;ENSRNOP00000033655.6;ENSRNOP00000070183.1;ENSRNOP00000068951.1;ENSRNOP00000062958.1;ENSRNOP00000014213.2;ENSRNOP00000067594.1;ENSRNOP00000050701.5	ENSRNOP00000013043.5(GO:0042803);ENSRNOP00000042091.5(GO:0042803);ENSRNOP00000033655.6(GO:0042803);ENSRNOP00000070183.1(GO:0042803);ENSRNOP00000068951.1(GO:0042803);ENSRNOP00000062958.1(GO:0042803);ENSRNOP00000014213.2(GO:0042803);ENSRNOP00000067594.1(GO:0042803);ENSRNOP00000050701.5(GO:0042803)
GO:0051726	5	5	regulation of cell cycle	biological_process	Any process that modulates the rate or extent of progression through the cell cycle. [GOC:ai, GOC:dph, GOC:tb]	3	GO:0045930;GO:0006977;GO:0007095	2	ENSRNOP00000042091.5;ENSRNOP00000001036.6	ENSRNOP00000042091.5(GO:0045930;GO:0006977);ENSRNOP00000001036.6(GO:0007095)
GO:0006518	5	6	peptide metabolic process	biological_process	The chemical reactions and pathways involving peptides, compounds of two or more amino acids where the alpha carboxyl group of one is bound to the alpha amino group of another. [CHEBI:16670, GOC:go_curators]	1	GO:0050823	1	ENSRNOP00000050701.5	ENSRNOP00000050701.5(GO:0050823)
GO:0004000	5	6	adenosine deaminase activity	molecular_function	Catalysis of the reaction: adenosine + H2O = inosine + NH3. [EC:3.5.4.4]	1	GO:0003726	1	ENSRNOP00000071089.1	ENSRNOP00000071089.1(GO:0003726)
GO:0016054	5	5	organic acid catabolic process	biological_process	The chemical reactions and pathways resulting in the breakdown of organic acids, any acidic compound containing carbon in covalent linkage. [ISBN:0198506732]	1	GO:0009062	1	ENSRNOP00000014213.2	ENSRNOP00000014213.2(GO:0009062)
GO:0016052	5	5	carbohydrate catabolic process	biological_process	The chemical reactions and pathways resulting in the breakdown of carbohydrates, any of a group of organic compounds based of the general formula Cx(H2O)y. [ISBN:0198506732]	2	GO:0006096;GO:0009313	2	ENSRNOP00000039818.3;ENSRNOP00000059051.2	ENSRNOP00000039818.3(GO:0006096);ENSRNOP00000059051.2(GO:0009313)
GO:0016053	5	5	organic acid biosynthetic process	biological_process	The chemical reactions and pathways resulting in the formation of organic acids, any acidic compound containing carbon in covalent linkage. [ISBN:0198506732]	2	GO:1900535;GO:0051792	1	ENSRNOP00000014213.2	ENSRNOP00000014213.2(GO:1900535;GO:0051792)
GO:0016051	5	5	carbohydrate biosynthetic process	biological_process	The chemical reactions and pathways resulting in the formation of carbohydrates, any of a group of organic compounds based of the general formula Cx(H2O)y. [ISBN:0198506732]	1	GO:0006094	1	ENSRNOP00000039818.3	ENSRNOP00000039818.3(GO:0006094)
GO:1901362	5	5	organic cyclic compound biosynthetic process	biological_process	The chemical reactions and pathways resulting in the formation of organic cyclic compound. [GOC:TermGenie]	3	GO:0009435;GO:0015937;GO:0006164	5	ENSRNOP00000073899.1;ENSRNOP00000001600.6;ENSRNOP00000036734.5;ENSRNOP00000014213.2;ENSRNOP00000013043.5	ENSRNOP00000073899.1(GO:0006164);ENSRNOP00000001600.6(GO:0006164);ENSRNOP00000036734.5(GO:0006164);ENSRNOP00000014213.2(GO:0015937);ENSRNOP00000013043.5(GO:0009435)
GO:0060341	5	5	regulation of cellular localization	biological_process	Any process that modulates the frequency, rate or extent of a process in which a cell, a substance, or a cellular entity is transported to, or maintained in a specific location within or in the membrane of a cell. [GOC:dph, GOC:tb]	4	GO:0046826;GO:1901029;GO:0046822;GO:0010522	3	ENSRNOP00000042091.5;ENSRNOP00000033655.6;ENSRNOP00000001036.6	ENSRNOP00000042091.5(GO:0010522);ENSRNOP00000033655.6(GO:0046826);ENSRNOP00000001036.6(GO:0046822;GO:1901029)
GO:0046683	5	5	response to organophosphorus	biological_process	Any process that results in a change in state or activity of a cell or an organism (in terms of movement, secretion, enzyme production, gene expression, etc.) as a result of an organophosphorus stimulus. Organophosphorus is a compound containing phosphorus bound to an organic molecule; several organophosphorus compounds are used as insecticides, and they are highly toxic cholinesterase inhibitors…	1	GO:0051591	2	ENSRNOP00000072283.1;ENSRNOP00000070183.1	ENSRNOP00000072283.1(GO:0051591);ENSRNOP00000070183.1(GO:0051591)
GO:0051336	5	5	regulation of hydrolase activity	biological_process	Any process that modulates the frequency, rate or extent of hydrolase activity, the catalysis of the hydrolysis of various bonds, e.g. C-O, C-N, C-C, phosphoric anhydride bonds, etc. Hydrolase is the systematic name for any enzyme of EC class 3. [EC:3.-.-.-, GOC:ai]	5	GO:0010951;GO:0060700;GO:0051097;GO:0043547;GO:0006919	6	ENSRNOP00000067979.1;ENSRNOP00000042091.5;ENSRNOP00000070183.1;ENSRNOP00000068951.1;ENSRNOP00000036734.5;ENSRNOP00000050701.5	ENSRNOP00000067979.1(GO:0051097);ENSRNOP00000042091.5(GO:0006919);ENSRNOP00000070183.1(GO:0006919);ENSRNOP00000068951.1(GO:0010951);ENSRNOP00000036734.5(GO:0060700);ENSRNOP00000050701.5(GO:0043547)
GO:0051338	5	5	regulation of transferase activity	biological_process	Any process that modulates the frequency, rate or extent of transferase activity, the catalysis of the transfer of a group, e.g. a methyl group, glycosyl group, acyl group, phosphorus-containing, or other groups, from one compound (generally regarded as the donor) to another compound (generally regarded as the acceptor). Transferase is the systematic name for any enzyme of EC class 2. [EC:2.-.-.-…	3	GO:0061098;GO:0051974;GO:0000187	3	ENSRNOP00000042091.5;ENSRNOP00000072936.1;ENSRNOP00000014103.1	ENSRNOP00000042091.5(GO:0051974);ENSRNOP00000072936.1(GO:0000187);ENSRNOP00000014103.1(GO:0061098;GO:0000187)
GO:0015267	5	5	channel activity	molecular_function	Enables the energy-independent facilitated diffusion, mediated by passage of a solute through a transmembrane aqueous pore or channel. Stereospecificity is not exhibited but this transport may be specific for a particular molecular species or class of molecules. [GOC:mtg_transport, ISBN:0815340729, TC:1.-.-.-.-]	2	GO:0015250;GO:0005254	2	ENSRNOP00000042091.5;ENSRNOP00000018091.3	ENSRNOP00000042091.5(GO:0005254);ENSRNOP00000018091.3(GO:0015250)
GO:0016790	5	5	thiolester hydrolase activity	molecular_function	Catalysis of the reaction: RCO-SR' + H2O = RCOOH + HSR'. This reaction is the hydrolysis of a thiolester bond, an ester formed from a carboxylic acid and a thiol (i.e., RCO-SR'), such as that found in acetyl-coenzyme A. [http://www.onelook.com]	1	GO:0016290	1	ENSRNOP00000014213.2	ENSRNOP00000014213.2(GO:0016290)
GO:0022603	5	5	regulation of anatomical structure morphogenesis	biological_process	Any process that modulates the frequency, rate or extent of anatomical structure morphogenesis. [GOC:mah]	4	GO:0060058;GO:0034240;GO:0045765;GO:0016525	3	ENSRNOP00000042091.5;ENSRNOP00000070183.1;ENSRNOP00000033655.6	ENSRNOP00000042091.5(GO:0016525;GO:0060058);ENSRNOP00000070183.1(GO:0034240;GO:0016525);ENSRNOP00000033655.6(GO:0045765)
GO:0042054	5	7	histone methyltransferase activity	molecular_function	Catalysis of the reaction: S-adenosyl-L-methionine + histone = S-adenosyl-L-homocysteine + methyl-histone. Histone methylation generally occurs on either an arginine or lysine residue. [EC:2.1.1.43]	2	GO:0046974;GO:0046976	1	ENSRNOP00000059051.2	ENSRNOP00000059051.2(GO:0046976;GO:0046974)
GO:0050688	5	7	regulation of defense response to virus	biological_process	Any process that modulates the frequency, rate or extent of the antiviral response of a cell or organism. [GOC:ai]	6	GO:0050689;GO:0039534;GO:1900246;GO:1900245;GO:0002230;GO:0039536	4	ENSRNOP00000042091.5;ENSRNOP00000067979.1;ENSRNOP00000074057.1;ENSRNOP00000024718.4	ENSRNOP00000042091.5(GO:0002230);ENSRNOP00000067979.1(GO:0050689);ENSRNOP00000074057.1(GO:1900245;GO:1900246);ENSRNOP00000024718.4(GO:0039536;GO:0039534;GO:1900245;GO:1900246)
GO:0005730	5	6	nucleolus	cellular_component	A small, dense body one or more of which are present in the nucleus of eukaryotic cells. It is rich in RNA and protein, is not bounded by a limiting membrane, and is not seen during mitosis. Its prime function is the transcription of the nucleolar DNA into 45S ribosomal-precursor RNA, the processing of this RNA into 5.8S, 18S, and 28S components of ribosomal RNA, and the association of these comp…	1	GO:0005730	8	ENSRNOP00000008961.6;ENSRNOP00000042091.5;ENSRNOP00000075245.1;ENSRNOP00000033655.6;ENSRNOP00000070183.1;ENSRNOP00000001570.3;ENSRNOP00000014213.2;ENSRNOP00000050701.5	ENSRNOP00000008961.6(GO:0005730);ENSRNOP00000042091.5(GO:0005730);ENSRNOP00000075245.1(GO:0005730);ENSRNOP00000033655.6(GO:0005730);ENSRNOP00000070183.1(GO:0005730);ENSRNOP00000001570.3(GO:0005730);ENSRNOP00000014213.2(GO:0005730);ENSRNOP00000050701.5(GO:0005730)
GO:0042887	5	5	amide transmembrane transporter activity	molecular_function	Enables directed movement of an amide, any compound containing one, two, or three acyl groups attached to a nitrogen atom, from one side of a membrane to the other. [GOC:jl, ISBN:0198506732]	1	GO:0015433	1	ENSRNOP00000067594.1	ENSRNOP00000067594.1(GO:0015433)
GO:0019209	5	5	kinase activator activity	molecular_function	Binds to and increases the activity of a kinase, an enzyme which catalyzes of the transfer of a phosphate group, usually from ATP, to a substrate molecule. [GOC:ai]	1	GO:0030296	1	ENSRNOP00000014103.1	ENSRNOP00000014103.1(GO:0030296)
GO:0001558	5	6	regulation of cell growth	biological_process	Any process that modulates the frequency, rate, extent or direction of cell growth. [GOC:go_curators]	1	GO:0030308	2	ENSRNOP00000042091.5;ENSRNOP00000068951.1	ENSRNOP00000042091.5(GO:0030308);ENSRNOP00000068951.1(GO:0030308)
GO:0006259	5	7	DNA metabolic process	biological_process	Any cellular metabolic process involving deoxyribonucleic acid. This is one of the two main types of nucleic acid, consisting of a long, unbranched macromolecule formed from one, or more commonly, two, strands of linked deoxyribonucleotides. [ISBN:0198506732]	4	GO:0000723;GO:0000738;GO:0006302;GO:0010424	4	ENSRNOP00000033812.5;ENSRNOP00000075245.1;ENSRNOP00000033655.6;ENSRNOP00000059051.2	ENSRNOP00000033812.5(GO:0006302);ENSRNOP00000075245.1(GO:0000738);ENSRNOP00000033655.6(GO:0000723);ENSRNOP00000059051.2(GO:0010424)
GO:0005783	5	6	endoplasmic reticulum	cellular_component	The irregular network of unit membranes, visible only by electron microscopy, that occurs in the cytoplasm of many eukaryotic cells. The membranes form a complex meshwork of tubular channels, which are often expanded into slitlike cavities called cisternae. The ER takes two forms, rough (or granular), with ribosomes adhering to the outer surface, and smooth (with no ribosomes attached). [ISBN:019…	1	GO:0005783	5	ENSRNOP00000036734.5;ENSRNOP00000073899.1;ENSRNOP00000018091.3;ENSRNOP00000038926.5;ENSRNOP00000020079.4	ENSRNOP00000036734.5(GO:0005783);ENSRNOP00000073899.1(GO:0005783);ENSRNOP00000018091.3(GO:0005783);ENSRNOP00000038926.5(GO:0005783);ENSRNOP00000020079.4(GO:0005783)
GO:0097066	5	6	response to thyroid hormone	biological_process	A change in state or activity of a cell or an organism (in terms of movement, secretion, enzyme production, gene expression, etc.) as a result of a thyroid hormone stimulus. [GOC:sjw, PMID:9916872]	1	GO:0097066	1	ENSRNOP00000059051.2	ENSRNOP00000059051.2(GO:0097066)
GO:0065003	5	5	macromolecular complex assembly	biological_process	The aggregation, arrangement and bonding together of a set of macromolecules to form a complex. [GOC:jl]	5	GO:0051259;GO:0051131;GO:0006461;GO:0051260;GO:0051289	6	ENSRNOP00000008961.6;ENSRNOP00000042091.5;ENSRNOP00000018091.3;ENSRNOP00000036734.5;ENSRNOP00000067594.1;ENSRNOP00000050701.5	ENSRNOP00000008961.6(GO:0051289);ENSRNOP00000042091.5(GO:0006461);ENSRNOP00000018091.3(GO:0051260);ENSRNOP00000036734.5(GO:0051259);ENSRNOP00000067594.1(GO:0006461);ENSRNOP00000050701.5(GO:0051131)
GO:0045595	5	5	regulation of cell differentiation	biological_process	Any process that modulates the frequency, rate or extent of cell differentiation, the process in which relatively unspecialized cells acquire specialized structural and functional features. [GOC:go_curators]	3	GO:0045580;GO:0045582;GO:0045648	3	ENSRNOP00000035405.4;ENSRNOP00000067594.1;ENSRNOP00000050701.5	ENSRNOP00000035405.4(GO:0045648);ENSRNOP00000067594.1(GO:0045582);ENSRNOP00000050701.5(GO:0045580)
GO:0043331	5	6	response to dsRNA	biological_process	Any process that results in a change in state or activity of a cell or an organism (in terms of movement, secretion, enzyme production, gene expression, etc.) as a result of a double-stranded RNA stimulus. [GOC:jl]	2	GO:0043330;GO:0071360	2	ENSRNOP00000067979.1;ENSRNOP00000070183.1	ENSRNOP00000067979.1(GO:0071360);ENSRNOP00000070183.1(GO:0043330)
GO:0035337	5	7	fatty-acyl-CoA metabolic process	biological_process	The chemical reactions and pathways involving a fatty-acyl-CoA, any derivative of coenzyme A in which the sulfhydryl group is in thiolester linkage with a fatty-acyl group. [ISBN:0198506732]	2	GO:0036114;GO:0036116	1	ENSRNOP00000014213.2	ENSRNOP00000014213.2(GO:0036114;GO:0036116)
GO:0032549	5	5	ribonucleoside binding	molecular_function	Interacting selectively and non-covalently with a ribonucleoside, a compound consisting of a purine or pyrimidine nitrogenous base linked to ribose. [GOC:mah]	1	GO:0005525	6	ENSRNOP00000006599.6;ENSRNOP00000034525.5;ENSRNOP00000049863.3;ENSRNOP00000075302.1;ENSRNOP00000022648.3;ENSRNOP00000043001.3	ENSRNOP00000006599.6(GO:0005525);ENSRNOP00000034525.5(GO:0005525);ENSRNOP00000049863.3(GO:0005525);ENSRNOP00000075302.1(GO:0005525);ENSRNOP00000022648.3(GO:0005525);ENSRNOP00000043001.3(GO:0005525)
GO:0044454	5	6	nuclear chromosome part	cellular_component	Any constituent part of a nuclear chromosome, a chromosome that encodes the nuclear genome and is found in the nucleus of a eukaryotic cell during the cell cycle phases when the nucleus is intact. [GOC:jl]	1	GO:0000790	1	ENSRNOP00000070183.1	ENSRNOP00000070183.1(GO:0000790)
GO:0044451	5	6	nucleoplasm part	cellular_component	Any constituent part of the nucleoplasm, that part of the nuclear content other than the chromosomes or the nucleolus. [GOC:jl]	4	GO:0035098;GO:0016605;GO:0032021;GO:0015030	5	ENSRNOP00000042091.5;ENSRNOP00000075245.1;ENSRNOP00000033655.6;ENSRNOP00000059051.2;ENSRNOP00000050701.5	ENSRNOP00000042091.5(GO:0016605);ENSRNOP00000075245.1(GO:0015030;GO:0016605);ENSRNOP00000033655.6(GO:0016605);ENSRNOP00000059051.2(GO:0032021);ENSRNOP00000050701.5(GO:0016605;GO:0035098)
GO:1903828	5	7	negative regulation of cellular protein localization	biological_process	Any process that stops, prevents or reduces the frequency, rate or extent of cellular protein localization. Cellular protein localization is any process in which a protein is transported to, and/or maintained in, a specific location and encompasses movement within the cell, from within the cell to the cell surface, or from one location to another at the surface of a cell. [GO_REF:0000058, GOC:Ter…	1	GO:0046826	1	ENSRNOP00000033655.6	ENSRNOP00000033655.6(GO:0046826)
GO:0051240	5	5	positive regulation of multicellular organismal process	biological_process	Any process that activates or increases the frequency, rate or extent of an organismal process, any of the processes pertinent to the function of an organism above the cellular level; includes the integrated processes of tissues and organs. [GOC:ai]	10	GO:0051461;GO:0051464;GO:0045648;GO:1900246;GO:1900245;GO:0045582;GO:0046010;GO:0032481;GO:0060058;GO:0051965	6	ENSRNOP00000024718.4;ENSRNOP00000042091.5;ENSRNOP00000014103.1;ENSRNOP00000074057.1;ENSRNOP00000035405.4;ENSRNOP00000067594.1	ENSRNOP00000024718.4(GO:0032481;GO:1900245;GO:1900246);ENSRNOP00000042091.5(GO:0060058);ENSRNOP00000014103.1(GO:0051464;GO:0051965;GO:0051461;GO:0046010);ENSRNOP00000074057.1(GO:1900245;GO:1900246);ENSRNOP00000035405.4(GO:0045648);ENSRNOP00000067594.1(GO:0045582)
GO:0051241	5	5	negative regulation of multicellular organismal process	biological_process	Any process that stops, prevents, or reduces the frequency, rate or extent of an organismal process, the processes pertinent to the function of an organism above the cellular level; includes the integrated processes of tissues and organs. [GOC:ai]	8	GO:0010596;GO:0045409;GO:0042536;GO:0042322;GO:0032691;GO:0032480;GO:0002737;GO:0016525	6	ENSRNOP00000024718.4;ENSRNOP00000042091.5;ENSRNOP00000014103.1;ENSRNOP00000070183.1;ENSRNOP00000033655.6;ENSRNOP00000068951.1	ENSRNOP00000024718.4(GO:0032480);ENSRNOP00000042091.5(GO:0016525);ENSRNOP00000014103.1(GO:0032691;GO:0042322;GO:0045409;GO:0042536);ENSRNOP00000070183.1(GO:0016525);ENSRNOP00000033655.6(GO:0010596);ENSRNOP00000068951.1(GO:0002737)
GO:0046364	5	6	monosaccharide biosynthetic process	biological_process	The chemical reactions and pathways resulting in the formation of monosaccharides, polyhydric alcohols containing either an aldehyde or a keto group and between three to ten or more carbon atoms. [ISBN:0198506732]	1	GO:0006094	1	ENSRNOP00000039818.3	ENSRNOP00000039818.3(GO:0006094)
GO:0044271	5	5	cellular nitrogen compound biosynthetic process	biological_process	The chemical reactions and pathways resulting in the formation of organic and inorganic nitrogenous compounds. [GOC:jl, ISBN:0198506732]	3	GO:0009435;GO:0015937;GO:0006164	5	ENSRNOP00000073899.1;ENSRNOP00000001600.6;ENSRNOP00000036734.5;ENSRNOP00000014213.2;ENSRNOP00000013043.5	ENSRNOP00000073899.1(GO:0006164);ENSRNOP00000001600.6(GO:0006164);ENSRNOP00000036734.5(GO:0006164);ENSRNOP00000014213.2(GO:0015937);ENSRNOP00000013043.5(GO:0009435)
GO:0044270	5	5	cellular nitrogen compound catabolic process	biological_process	The chemical reactions and pathways resulting in the breakdown of organic and inorganic nitrogenous compounds. [GOC:jl, ISBN:0198506732]	5	GO:0006401;GO:0009191;GO:0046061;GO:0000738;GO:0006203	4	ENSRNOP00000023893.6;ENSRNOP00000075245.1;ENSRNOP00000073899.1;ENSRNOP00000008961.6	ENSRNOP00000023893.6(GO:0009191);ENSRNOP00000075245.1(GO:0000738;GO:0006401);ENSRNOP00000073899.1(GO:0006401);ENSRNOP00000008961.6(GO:0046061;GO:0006203)
GO:0044273	5	5	sulfur compound catabolic process	biological_process	The chemical reactions and pathways resulting in the breakdown of compounds that contain sulfur, such as the amino acids methionine and cysteine or the tripeptide glutathione. [GOC:jl]	2	GO:0036114;GO:0036116	1	ENSRNOP00000014213.2	ENSRNOP00000014213.2(GO:0036114;GO:0036116)
GO:0036293	5	5	response to decreased oxygen levels	biological_process	Any process that results in a change in state or activity of a cell or an organism (in terms of movement, secretion, enzyme production, gene expression, etc.) as a result of a stimulus reflecting a decline in the level of oxygen. [GOC:al]	1	GO:0001666	1	ENSRNOP00000042091.5	ENSRNOP00000042091.5(GO:0001666)
GO:0090398	5	5	cellular senescence	biological_process	A cell aging process stimulated in response to cellular stress, whereby normal cells lose the ability to divide through irreversible cell cycle arrest. [GOC:BHF]	1	GO:0090398	1	ENSRNOP00000042091.5	ENSRNOP00000042091.5(GO:0090398)
GO:0034976	5	5	response to endoplasmic reticulum stress	biological_process	Any process that results in a change in state or activity of a cell (in terms of movement, secretion, enzyme production, gene expression, etc.) as a result of a stress acting at the endoplasmic reticulum. ER stress usually results from the accumulation of unfolded or misfolded proteins in the ER lumen. [GOC:cjm, GOC:mah]	1	GO:0070059	1	ENSRNOP00000042091.5	ENSRNOP00000042091.5(GO:0070059)
GO:0046872	5	5	metal ion binding	molecular_function	Interacting selectively and non-covalently with any metal ion. [GOC:ai]	5	GO:0046872;GO:0000287;GO:0008270;GO:0005509;GO:0050897	15	ENSRNOP00000016842.4;ENSRNOP00000008961.6;ENSRNOP00000001600.6;ENSRNOP00000049006.5;ENSRNOP00000024718.4;ENSRNOP00000042091.5;ENSRNOP00000075245.1;ENSRNOP00000070183.1;ENSRNOP00000059051.2;ENSRNOP00000023893.6;ENSRNOP00000073899.1;ENSRNOP00000072077.1;ENSRNOP00000050701.5;ENSRNOP00000075125.1;ENSRNOP00000036734.5	ENSRNOP00000016842.4(GO:0046872);ENSRNOP00000008961.6(GO:0008270);ENSRNOP00000001600.6(GO:0046872);ENSRNOP00000049006.5(GO:0008270);ENSRNOP00000024718.4(GO:0008270);ENSRNOP00000042091.5(GO:0050897;GO:0008270);ENSRNOP00000075245.1(GO:0046872);ENSRNOP00000070183.1(GO:0005509);ENSRNOP00000059051.2(GO:0008270);ENSRNOP00000023893.6(GO:0000287);ENSRNOP00000073899.1(GO:0008270);ENSRNOP00000072077.1(GO:0…
GO:1901137	5	5	carbohydrate derivative biosynthetic process	biological_process	The chemical reactions and pathways resulting in the formation of carbohydrate derivative. [GOC:TermGenie]	1	GO:0015937	1	ENSRNOP00000014213.2	ENSRNOP00000014213.2(GO:0015937)
GO:1901136	5	5	carbohydrate derivative catabolic process	biological_process	The chemical reactions and pathways resulting in the breakdown of carbohydrate derivative. [GOC:TermGenie]	2	GO:0046061;GO:0006203	1	ENSRNOP00000008961.6	ENSRNOP00000008961.6(GO:0046061;GO:0006203)
GO:0061135	5	5	endopeptidase regulator activity	molecular_function	Modulates the activity of a peptidase, any enzyme that hydrolyzes nonterminal peptide bonds in polypeptides. [GOC:dph, GOC:tb]	1	GO:0008191	1	ENSRNOP00000068951.1	ENSRNOP00000068951.1(GO:0008191)
GO:0042578	5	5	phosphoric ester hydrolase activity	molecular_function	Catalysis of the reaction: RPO-R' + H2O = RPOOH + R'H. This reaction is the hydrolysis of any phosphoric ester bond, any ester formed from orthophosphoric acid, O=P(OH)3. [GOC:jl]	4	GO:0042578;GO:0004441;GO:0008832;GO:0008081	3	ENSRNOP00000016842.4;ENSRNOP00000008961.6;ENSRNOP00000023914.5	ENSRNOP00000016842.4(GO:0004441);ENSRNOP00000008961.6(GO:0008832;GO:0008081);ENSRNOP00000023914.5(GO:0042578)
GO:0034399	5	6	nuclear periphery	cellular_component	The portion of the nuclear lumen proximal to the inner nuclear membrane. [GOC:krc, GOC:mah]	1	GO:0034399	1	ENSRNOP00000033655.6	ENSRNOP00000033655.6(GO:0034399)
GO:1903509	5	5	liposaccharide metabolic process	biological_process	The chemical reactions and pathways involving liposaccharide. [GO_REF:0000068, GOC:dph, GOC:TermGenie, PMID:9452964]	1	GO:0006687	1	ENSRNOP00000059051.2	ENSRNOP00000059051.2(GO:0006687)
GO:0019439	5	5	aromatic compound catabolic process	biological_process	The chemical reactions and pathways resulting in the breakdown of aromatic compounds, any substance containing an aromatic carbon ring. [GOC:ai]	5	GO:0006401;GO:0009191;GO:0046061;GO:0000738;GO:0006203	4	ENSRNOP00000023893.6;ENSRNOP00000075245.1;ENSRNOP00000073899.1;ENSRNOP00000008961.6	ENSRNOP00000023893.6(GO:0009191);ENSRNOP00000075245.1(GO:0000738;GO:0006401);ENSRNOP00000073899.1(GO:0006401);ENSRNOP00000008961.6(GO:0046061;GO:0006203)
GO:0019438	5	5	aromatic compound biosynthetic process	biological_process	The chemical reactions and pathways resulting in the formation of aromatic compounds, any substance containing an aromatic carbon ring. [GOC:ai]	3	GO:0009435;GO:0015937;GO:0006164	5	ENSRNOP00000073899.1;ENSRNOP00000001600.6;ENSRNOP00000036734.5;ENSRNOP00000014213.2;ENSRNOP00000013043.5	ENSRNOP00000073899.1(GO:0006164);ENSRNOP00000001600.6(GO:0006164);ENSRNOP00000036734.5(GO:0006164);ENSRNOP00000014213.2(GO:0015937);ENSRNOP00000013043.5(GO:0009435)
GO:0045926	5	5	negative regulation of growth	biological_process	Any process that stops, prevents or reduces the rate or extent of growth, the increase in size or mass of all or part of an organism. [GOC:go_curators]	1	GO:0030308	2	ENSRNOP00000042091.5;ENSRNOP00000068951.1	ENSRNOP00000042091.5(GO:0030308);ENSRNOP00000068951.1(GO:0030308)
GO:0009820	5	5	alkaloid metabolic process	biological_process	The chemical reactions and pathways involving alkaloids, nitrogen containing natural products which are not otherwise classified as peptides, nonprotein amino acids, amines, cyanogenic glycosides, glucosinolates, cofactors, phytohormones or primary metabolites (such as purine or pyrimidine bases). [GOC:lr, ISBN:0122146743]	1	GO:0006769	1	ENSRNOP00000013043.5	ENSRNOP00000013043.5(GO:0006769)
GO:0048521	5	5	negative regulation of behavior	biological_process	Any process that stops, prevents, or reduces the frequency, rate or extent of behavior, the internally coordinated responses (actions or inactions) of whole living organisms (individuals or groups) to internal or external stimuli. [GOC:jid, GOC:pr]	1	GO:0042322	1	ENSRNOP00000014103.1	ENSRNOP00000014103.1(GO:0042322)
GO:0048520	5	5	positive regulation of behavior	biological_process	Any process that activates or increases the frequency, rate or extent of behavior, the internally coordinated responses (actions or inactions) of whole living organisms (individuals or groups) to internal or external stimuli. [GOC:jid, GOC:pr]	1	GO:0046010	1	ENSRNOP00000014103.1	ENSRNOP00000014103.1(GO:0046010)
GO:0048523	5	5	negative regulation of cellular process	biological_process	Any process that stops, prevents, or reduces the frequency, rate or extent of a cellular process, any of those that are carried out at the cellular level, but are not necessarily restricted to a single cell. For example, cell communication occurs among more than one cell, but occurs at the cellular level. [GOC:jid]	31	GO:0030308;GO:0045930;GO:0030336;GO:0046676;GO:0070934;GO:0000122;GO:0045409;GO:0042536;GO:2000059;GO:0032211;GO:0043066;GO:1901799;GO:0043124;GO:0031397;GO:1901029;GO:0008285;GO:0034244;GO:0034240;GO:0045820;GO:0032938;GO:0051974;GO:0006977;GO:0045892;GO:0010951;GO:0039536;GO:0039534;GO:0010596;GO:0061086;GO:0017148;GO:0007095;GO:0001937	13	ENSRNOP00000001036.6;ENSRNOP00000039818.3;ENSRNOP00000071089.1;ENSRNOP00000059051.2;ENSRNOP00000042091.5;ENSRNOP00000014103.1;ENSRNOP00000033655.6;ENSRNOP00000070183.1;ENSRNOP00000068951.1;ENSRNOP00000038926.5;ENSRNOP00000035405.4;ENSRNOP00000024718.4;ENSRNOP00000050701.5	ENSRNOP00000001036.6(GO:0007095;GO:0043066;GO:1901029;GO:0045820);ENSRNOP00000039818.3(GO:0017148);ENSRNOP00000071089.1(GO:0017148;GO:0070934);ENSRNOP00000059051.2(GO:0034244;GO:0000122);ENSRNOP00000042091.5(GO:0008285;GO:0045930;GO:0051974;GO:2000059;GO:0030308;GO:0032938;GO:0032211;GO:0045892;GO:0006977);ENSRNOP00000014103.1(GO:0001937;GO:0043066;GO:0045409;GO:0046676;GO:0042536);ENSRNOP0000003…
GO:0048522	5	5	positive regulation of cellular process	biological_process	Any process that activates or increases the frequency, rate or extent of a cellular process, any of those that are carried out at the cellular level, but are not necessarily restricted to a single cell. For example, cell communication occurs among more than one cell, but occurs at the cellular level. [GOC:jid]	29	GO:0000187;GO:0032024;GO:1900245;GO:2001235;GO:2001238;GO:0045582;GO:0048661;GO:0050766;GO:0045648;GO:1900246;GO:0060340;GO:0061098;GO:0043123;GO:0008284;GO:0060058;GO:0030890;GO:0006919;GO:0050870;GO:0031065;GO:0006977;GO:0045893;GO:0060124;GO:0051461;GO:0051464;GO:0050731;GO:0061087;GO:0045944;GO:0051965;GO:0045807	15	ENSRNOP00000026929.4;ENSRNOP00000071089.1;ENSRNOP00000024718.4;ENSRNOP00000042091.5;ENSRNOP00000013043.5;ENSRNOP00000072936.1;ENSRNOP00000070183.1;ENSRNOP00000033655.6;ENSRNOP00000068951.1;ENSRNOP00000074057.1;ENSRNOP00000035405.4;ENSRNOP00000014103.1;ENSRNOP00000067594.1;ENSRNOP00000068714.1;ENSRNOP00000050701.5	ENSRNOP00000026929.4(GO:0043123);ENSRNOP00000071089.1(GO:0060340);ENSRNOP00000024718.4(GO:1900245;GO:1900246);ENSRNOP00000042091.5(GO:2001238;GO:0006919;GO:0060058;GO:0031065;GO:0006977);ENSRNOP00000013043.5(GO:0048661;GO:0045944);ENSRNOP00000072936.1(GO:0050731;GO:0045807;GO:0030890;GO:0000187);ENSRNOP00000070183.1(GO:0045944;GO:0006919;GO:0048661);ENSRNOP00000033655.6(GO:0045893);ENSRNOP0000006…
GO:0007167	5	7	enzyme linked receptor protein signaling pathway	biological_process	Any series of molecular signals initiated by the binding of an extracellular ligand to a receptor on the surface of the target cell, where the receptor possesses catalytic activity or is closely associated with an enzyme such as a protein kinase, and ending with regulation of a downstream cellular process, e.g. transcription. [GOC:mah, GOC:signaling, ISBN:0185316194]	3	GO:0008286;GO:0007179;GO:0007178	3	ENSRNOP00000042091.5;ENSRNOP00000059051.2;ENSRNOP00000013043.5	ENSRNOP00000042091.5(GO:0007179);ENSRNOP00000059051.2(GO:0007178);ENSRNOP00000013043.5(GO:0008286)
GO:0000785	5	6	chromatin	cellular_component	The ordered and organized complex of DNA, protein, and sometimes RNA, that forms the chromosome. [GOC:elh, PMID:20404130]	2	GO:0000792;GO:0000790	2	ENSRNOP00000070183.1;ENSRNOP00000050701.5	ENSRNOP00000070183.1(GO:0000790);ENSRNOP00000050701.5(GO:0000792)
GO:0097696	5	7	STAT cascade	biological_process	An intracellular signal transduction process in which STAT proteins (Signal Transducers and Activators of Transcription) convey a signal to trigger a change in the activity or state of a cell. The STAT cascade begins with activation of STAT proteins by kinases, proceeds through dimerization and subsequent nuclear translocation of STAT proteins, and ends with regulation of target gene expression b…	1	GO:0007259	1	ENSRNOP00000070183.1	ENSRNOP00000070183.1(GO:0007259)
GO:0090407	5	6	organophosphate biosynthetic process	biological_process	The chemical reactions and pathways resulting in the biosynthesis of deoxyribose phosphate, the phosphorylated sugar 2-deoxy-erythro-pentose. [GOC:chem_mtg]	3	GO:0009435;GO:0015937;GO:0006164	5	ENSRNOP00000073899.1;ENSRNOP00000001600.6;ENSRNOP00000036734.5;ENSRNOP00000014213.2;ENSRNOP00000013043.5	ENSRNOP00000073899.1(GO:0006164);ENSRNOP00000001600.6(GO:0006164);ENSRNOP00000036734.5(GO:0006164);ENSRNOP00000014213.2(GO:0015937);ENSRNOP00000013043.5(GO:0009435)
GO:0036211	5	6	protein modification process	biological_process	The covalent alteration of one or more amino acids occurring in proteins, peptides and nascent polypeptides (co-translational, post-translational modifications). Includes the modification of charged tRNAs that are destined to occur in a protein (pre-translation modification). [GOC:bf, GOC:jl]	13	GO:0018027;GO:0070734;GO:0032020;GO:0006486;GO:0018377;GO:0071108;GO:0035606;GO:0016567;GO:0051865;GO:0051567;GO:0007182;GO:0016255;GO:0070536	10	ENSRNOP00000039818.3;ENSRNOP00000039001.3;ENSRNOP00000049006.5;ENSRNOP00000059051.2;ENSRNOP00000042091.5;ENSRNOP00000002150.4;ENSRNOP00000073899.1;ENSRNOP00000035405.4;ENSRNOP00000032963.5;ENSRNOP00000050701.5	ENSRNOP00000039818.3(GO:0035606);ENSRNOP00000039001.3(GO:0032020;GO:0016567);ENSRNOP00000049006.5(GO:0051865);ENSRNOP00000059051.2(GO:0070734;GO:0051567;GO:0018027);ENSRNOP00000042091.5(GO:0007182);ENSRNOP00000002150.4(GO:0071108;GO:0070536);ENSRNOP00000073899.1(GO:0006486;GO:0018377);ENSRNOP00000035405.4(GO:0032020);ENSRNOP00000032963.5(GO:0016255);ENSRNOP00000050701.5(GO:0006486)
GO:0016820	5	5	hydrolase activity, acting on acid anhydrides, catalyzing transmembrane movement of substances	molecular_function	Catalysis of the hydrolysis of an acid anhydride to directly drive the transport of a substance across a membrane. [GOC:mah]	1	GO:0015433	1	ENSRNOP00000067594.1	ENSRNOP00000067594.1(GO:0015433)
GO:0034103	5	5	regulation of tissue remodeling	biological_process	Any process that modulates the frequency, rate, or extent of tissue remodeling. [GOC:add]	1	GO:0060058	1	ENSRNOP00000042091.5	ENSRNOP00000042091.5(GO:0060058)
GO:0015031	5	8	protein transport	biological_process	The directed movement of proteins into, out of or within a cell, or between cells, by means of some agent such as a transporter or pore. [GOC:ai]	4	GO:0015031;GO:0019060;GO:0006612;GO:0007184	5	ENSRNOP00000045711.3;ENSRNOP00000042091.5;ENSRNOP00000067979.1;ENSRNOP00000026895.4;ENSRNOP00000067594.1	ENSRNOP00000045711.3(GO:0006612);ENSRNOP00000042091.5(GO:0007184);ENSRNOP00000067979.1(GO:0019060);ENSRNOP00000026895.4(GO:0015031);ENSRNOP00000067594.1(GO:0019060)
GO:1901701	5	5	cellular response to oxygen-containing compound	biological_process	Any process that results in a change in state or activity of a cell (in terms of movement, secretion, enzyme production, gene expression, etc.) as a result of an oxygen-containing compound stimulus. [GOC:pr, GOC:TermGenie]	3	GO:0032869;GO:0071300;GO:0071222	3	ENSRNOP00000043183.2;ENSRNOP00000070183.1;ENSRNOP00000050701.5	ENSRNOP00000043183.2(GO:0071222);ENSRNOP00000070183.1(GO:0032869);ENSRNOP00000050701.5(GO:0071300)
GO:0006732	5	5	coenzyme metabolic process	biological_process	The chemical reactions and pathways involving coenzymes, any of various nonprotein organic cofactors that are required, in addition to an enzyme and a substrate, for an enzymatic reaction to proceed. [ISBN:0198506732]	6	GO:0015937;GO:0036114;GO:0036116;GO:0009435;GO:0046497;GO:0006096	3	ENSRNOP00000039818.3;ENSRNOP00000014213.2;ENSRNOP00000013043.5	ENSRNOP00000039818.3(GO:0006096);ENSRNOP00000014213.2(GO:0036114;GO:0015937;GO:0036116);ENSRNOP00000013043.5(GO:0009435;GO:0046497)
GO:0016279	5	8	protein-lysine N-methyltransferase activity	molecular_function	Catalysis of the transfer of a methyl group from S-adenosyl-L-methionine to the epsilon-amino group of a lysine residue in a protein substrate. [PMID:12054878]	2	GO:0046974;GO:0046976	1	ENSRNOP00000059051.2	ENSRNOP00000059051.2(GO:0046976;GO:0046974)
GO:0042060	5	5	wound healing	biological_process	The series of events that restore integrity to a damaged tissue, following an injury. [GOC:bf, PMID:15269788]	1	GO:0042060	2	ENSRNOP00000043183.2;ENSRNOP00000072283.1	ENSRNOP00000043183.2(GO:0042060);ENSRNOP00000072283.1(GO:0042060)
GO:1902186	5	8	regulation of viral release from host cell	biological_process	Any process that modulates the frequency, rate or extent of viral release from host cell. [GOC:TermGenie, PMID:18305167]	1	GO:1902187	1	ENSRNOP00000042091.5	ENSRNOP00000042091.5(GO:1902187)
GO:0044774	5	9	mitotic DNA integrity checkpoint	biological_process	A mitotic cell cycle process that controls cell cycle progression in response to changes in DNA structure by monitoring the integrity of the DNA. The DNA integrity checkpoint begins with detection of DNA damage, defects in DNA structure or DNA replication, and ends with signal transduction. [GOC:mtg_cell_cycle]	1	GO:0007095	1	ENSRNOP00000001036.6	ENSRNOP00000001036.6(GO:0007095)
GO:0003712	5	5	transcription cofactor activity	molecular_function	Interacting selectively and non-covalently with a regulatory transcription factor and also with the basal transcription machinery in order to modulate transcription. Cofactors generally do not bind the template nucleic acid, but rather mediate protein-protein interactions between regulatory transcription factors and the basal transcription machinery. [GOC:txnOH, PMID:10213677, PMID:16858867]	2	GO:0003714;GO:0003713	2	ENSRNOP00000042091.5;ENSRNOP00000033655.6	ENSRNOP00000042091.5(GO:0003713);ENSRNOP00000033655.6(GO:0003714;GO:0003713)
GO:0001664	5	5	G-protein coupled receptor binding	molecular_function	Interacting selectively and non-covalently with a G-protein coupled receptor. [GOC:ceb, GOC:dph]	2	GO:0031730;GO:0031768	2	ENSRNOP00000070183.1;ENSRNOP00000014103.1	ENSRNOP00000070183.1(GO:0031730);ENSRNOP00000014103.1(GO:0031768)
GO:0001667	5	6	ameboidal-type cell migration	biological_process	Cell migration that is accomplished by extension and retraction of a pseudopodium. [GOC:dph]	1	GO:0043542	1	ENSRNOP00000070183.1	ENSRNOP00000070183.1(GO:0043542)
GO:0014070	5	5	response to organic cyclic compound	biological_process	Any process that results in a change in state or activity of a cell or an organism (in terms of movement, secretion, enzyme production, gene expression, etc.) as a result of an organic cyclic compound stimulus. [CHEBI:33832, GOC:ef]	6	GO:0051384;GO:0071360;GO:0071385;GO:0051591;GO:0043330;GO:0014070	5	ENSRNOP00000067979.1;ENSRNOP00000013043.5;ENSRNOP00000072283.1;ENSRNOP00000062958.1;ENSRNOP00000070183.1	ENSRNOP00000067979.1(GO:0071360);ENSRNOP00000013043.5(GO:0014070);ENSRNOP00000072283.1(GO:0051384;GO:0051591);ENSRNOP00000062958.1(GO:0071385);ENSRNOP00000070183.1(GO:0043330;GO:0051591)
GO:0080135	5	6	regulation of cellular response to stress	biological_process	Any process that modulates the frequency, rate or extent of a cellular response to stress. Cellular response to stress is a change in state or activity of a cell (in terms of movement, secretion, enzyme production, gene expression, etc.) as a result of a stimulus indicating the organism is under stress. The stress is usually, but not necessarily, exogenous (e.g. temperature, humidity, ionizing ra…	2	GO:0006282;GO:2000779	2	ENSRNOP00000042091.5;ENSRNOP00000001036.6	ENSRNOP00000042091.5(GO:2000779);ENSRNOP00000001036.6(GO:0006282)
GO:0016569	5	6	covalent chromatin modification	biological_process	The alteration of DNA or protein in chromatin by the covalent addition or removal of chemical groups. [GOC:mah, GOC:vw]	2	GO:0051567;GO:0070734	1	ENSRNOP00000059051.2	ENSRNOP00000059051.2(GO:0070734;GO:0051567)
GO:0090734	5	6	site of DNA damage	cellular_component	A region of a chromosome at which DNA damage has occurred. DNA damage signaling and repair proteins accumulate at the lesion to respond to the damage and repair the DNA to form a continuous DNA helix. [GOC:pg]	1	GO:0035861	1	ENSRNOP00000050701.5	ENSRNOP00000050701.5(GO:0035861)
GO:0016763	5	5	transferase activity, transferring pentosyl groups	molecular_function	Catalysis of the transfer of a pentosyl group from one compound (donor) to another (acceptor). [GOC:jl]	3	GO:0003950;GO:0004514;GO:0047280	2	ENSRNOP00000033812.5;ENSRNOP00000013043.5	ENSRNOP00000033812.5(GO:0003950);ENSRNOP00000013043.5(GO:0004514;GO:0047280)
GO:0060038	5	5	cardiac muscle cell proliferation	biological_process	The expansion of a cardiac muscle cell population by cell division. [GOC:dph, GOC:rph, PMID:11161571]	1	GO:0060038	1	ENSRNOP00000050701.5	ENSRNOP00000050701.5(GO:0060038)
GO:0006479	5	9	protein methylation	biological_process	The addition of a methyl group to a protein amino acid. A methyl group is derived from methane by the removal of a hydrogen atom. [GOC:ai]	3	GO:0051567;GO:0018027;GO:0070734	1	ENSRNOP00000059051.2	ENSRNOP00000059051.2(GO:0070734;GO:0051567;GO:0018027)
GO:0080134	5	5	regulation of response to stress	biological_process	Any process that modulates the frequency, rate or extent of a response to stress. Response to stress is a change in state or activity of a cell or an organism (in terms of movement, secretion, enzyme production, gene expression, etc.) as a result of a disturbance in organismal or cellular homeostasis, usually, but not necessarily, exogenous (e.g. temperature, humidity, ionizing radiation). [GOC:d…	15	GO:0050728;GO:0050729;GO:0006282;GO:0045088;GO:0039534;GO:0060340;GO:1900246;GO:0042270;GO:1900245;GO:0050689;GO:0060330;GO:0045824;GO:2000779;GO:0039536;GO:0002230	12	ENSRNOP00000001036.6;ENSRNOP00000008961.6;ENSRNOP00000067979.1;ENSRNOP00000071089.1;ENSRNOP00000014103.1;ENSRNOP00000042091.5;ENSRNOP00000024718.4;ENSRNOP00000033812.5;ENSRNOP00000074057.1;ENSRNOP00000072077.1;ENSRNOP00000067594.1;ENSRNOP00000068714.1	ENSRNOP00000001036.6(GO:0050728;GO:0006282);ENSRNOP00000008961.6(GO:0045088);ENSRNOP00000067979.1(GO:0050689);ENSRNOP00000071089.1(GO:0060340);ENSRNOP00000014103.1(GO:0050728);ENSRNOP00000042091.5(GO:2000779;GO:0002230);ENSRNOP00000024718.4(GO:0039536;GO:0045824;GO:0039534;GO:1900245;GO:1900246);ENSRNOP00000033812.5(GO:0060330);ENSRNOP00000074057.1(GO:1900245;GO:1900246);ENSRNOP00000072077.1(GO:0…
GO:1901652	5	6	response to peptide	biological_process	Any process that results in a change in state or activity of a cell or an organism (in terms of movement, secretion, enzyme production, gene expression, etc.) as a result of a peptide stimulus. [GOC:pr, GOC:TermGenie]	2	GO:0032869;GO:0043434	2	ENSRNOP00000062958.1;ENSRNOP00000070183.1	ENSRNOP00000062958.1(GO:0043434);ENSRNOP00000070183.1(GO:0032869)
GO:0030581	5	11	symbiont intracellular protein transport in host	biological_process	The directed movement of a symbiont's proteins within a cell of the host organism. The host is defined as the larger of the organisms involved in a symbiotic interaction. [GOC:mb]	1	GO:0019060	2	ENSRNOP00000067979.1;ENSRNOP00000067594.1	ENSRNOP00000067979.1(GO:0019060);ENSRNOP00000067594.1(GO:0019060)
GO:0009792	5	6	embryo development ending in birth or egg hatching	biological_process	The process whose specific outcome is the progression of an embryo over time, from zygote formation until the end of the embryonic life stage. The end of the embryonic life stage is organism-specific and may be somewhat arbitrary; for mammals it is usually considered to be birth, for insects the hatching of the first instar larva from the eggshell. [GOC:go_curators, GOC:isa_complete, GOC:mtg_sens…	1	GO:0001701	1	ENSRNOP00000050701.5	ENSRNOP00000050701.5(GO:0001701)
GO:0045776	5	5	negative regulation of blood pressure	biological_process	Any process in which the force of blood traveling through the circulatory system is decreased. [GOC:go_curators, GOC:mtg_cardio]	1	GO:0003085	1	ENSRNOP00000001036.6	ENSRNOP00000001036.6(GO:0003085)
GO:0046486	5	6	glycerolipid metabolic process	biological_process	The chemical reactions and pathways involving glycerolipids, any lipid with a glycerol backbone. Diacylglycerol and phosphatidate are key lipid intermediates of glycerolipid biosynthesis. [GOC:ai, PMID:8906569]	1	GO:0046854	1	ENSRNOP00000016842.4	ENSRNOP00000016842.4(GO:0046854)
GO:0009894	5	5	regulation of catabolic process	biological_process	Any process that modulates the frequency, rate, or extent of the chemical reactions and pathways resulting in the breakdown of substances. [GOC:go_curators]	6	GO:0010610;GO:2000059;GO:0045732;GO:1901799;GO:0045820;GO:0070934	4	ENSRNOP00000042091.5;ENSRNOP00000071089.1;ENSRNOP00000038926.5;ENSRNOP00000001036.6	ENSRNOP00000042091.5(GO:2000059);ENSRNOP00000071089.1(GO:0010610;GO:0070934);ENSRNOP00000038926.5(GO:1901799);ENSRNOP00000001036.6(GO:0045732;GO:0045820)
GO:0009892	5	5	negative regulation of metabolic process	biological_process	Any process that stops, prevents, or reduces the frequency, rate or extent of the chemical reactions and pathways within a cell or an organism. [GOC:go_curators]	16	GO:0034244;GO:0061086;GO:0000122;GO:0045409;GO:0042536;GO:0017148;GO:0031397;GO:2000059;GO:0032211;GO:0010951;GO:0045892;GO:1901799;GO:0045820;GO:0051974;GO:0070934;GO:0032938	11	ENSRNOP00000001036.6;ENSRNOP00000039818.3;ENSRNOP00000071089.1;ENSRNOP00000014103.1;ENSRNOP00000042091.5;ENSRNOP00000059051.2;ENSRNOP00000033655.6;ENSRNOP00000068951.1;ENSRNOP00000038926.5;ENSRNOP00000035405.4;ENSRNOP00000050701.5	ENSRNOP00000001036.6(GO:0045820);ENSRNOP00000039818.3(GO:0017148);ENSRNOP00000071089.1(GO:0017148;GO:0070934);ENSRNOP00000014103.1(GO:0045409;GO:0042536);ENSRNOP00000042091.5(GO:0051974;GO:2000059;GO:0032938;GO:0032211;GO:0045892);ENSRNOP00000059051.2(GO:0034244;GO:0000122);ENSRNOP00000033655.6(GO:0000122);ENSRNOP00000068951.1(GO:0010951);ENSRNOP00000038926.5(GO:1901799);ENSRNOP00000035405.4(GO:0…
GO:0009893	5	5	positive regulation of metabolic process	biological_process	Any process that activates or increases the frequency, rate or extent of the chemical reactions and pathways within a cell or an organism. [GOC:go_curators]	11	GO:0000187;GO:0006919;GO:0050731;GO:0061087;GO:0031065;GO:0045944;GO:0045893;GO:0061098;GO:0070934;GO:0045732;GO:0051770	9	ENSRNOP00000001036.6;ENSRNOP00000071089.1;ENSRNOP00000013043.5;ENSRNOP00000042091.5;ENSRNOP00000072936.1;ENSRNOP00000070183.1;ENSRNOP00000033655.6;ENSRNOP00000014103.1;ENSRNOP00000050701.5	ENSRNOP00000001036.6(GO:0045732);ENSRNOP00000071089.1(GO:0070934);ENSRNOP00000013043.5(GO:0051770;GO:0045944);ENSRNOP00000042091.5(GO:0006919;GO:0031065);ENSRNOP00000072936.1(GO:0050731;GO:0000187);ENSRNOP00000070183.1(GO:0045944;GO:0006919);ENSRNOP00000033655.6(GO:0045893);ENSRNOP00000014103.1(GO:0061098;GO:0000187);ENSRNOP00000050701.5(GO:0045944;GO:0061087)
GO:0006873	5	7	cellular ion homeostasis	biological_process	Any process involved in the maintenance of an internal steady state of ions at the level of a cell. [GOC:mah]	3	GO:0048388;GO:0032469;GO:0007204	3	ENSRNOP00000042091.5;ENSRNOP00000018091.3;ENSRNOP00000014103.1	ENSRNOP00000042091.5(GO:0032469);ENSRNOP00000018091.3(GO:0048388);ENSRNOP00000014103.1(GO:0007204)
GO:0007006	5	6	mitochondrial membrane organization	biological_process	A process that is carried out at the cellular level which results in the assembly, arrangement of constituent parts, or disassembly of a mitochondrial membrane, either of the lipid bilayer surrounding a mitochondrion. [GOC:ai, GOC:dph, GOC:jl, GOC:mah]	1	GO:1901029	1	ENSRNOP00000001036.6	ENSRNOP00000001036.6(GO:1901029)
GO:0007005	5	5	mitochondrion organization	biological_process	A process that is carried out at the cellular level which results in the assembly, arrangement of constituent parts, or disassembly of a mitochondrion; includes mitochondrial morphogenesis and distribution, and replication of the mitochondrial genome as well as synthesis of new mitochondrial components. [GOC:dph, GOC:jl, GOC:mah, GOC:sgd_curators, PMID:9786946]	1	GO:1901029	1	ENSRNOP00000001036.6	ENSRNOP00000001036.6(GO:1901029)
GO:0010212	5	5	response to ionizing radiation	biological_process	Any process that results in a change in state or activity of a cell or an organism (in terms of movement, secretion, enzyme production, gene expression, etc.) as a result of a ionizing radiation stimulus. Ionizing radiation is radiation with sufficient energy to remove electrons from atoms and may arise from spontaneous decay of unstable isotopes, resulting in alpha and beta particles and gamma r…	1	GO:0010332	1	ENSRNOP00000042091.5	ENSRNOP00000042091.5(GO:0010332)
GO:0043531	5	9	ADP binding	molecular_function	Interacting selectively and non-covalently with ADP, adenosine 5'-diphosphate. [GOC:jl]	1	GO:0043531	1	ENSRNOP00000067594.1	ENSRNOP00000067594.1(GO:0043531)
GO:0016301	5	5	kinase activity	molecular_function	Catalysis of the transfer of a phosphate group, usually from ATP, to a substrate molecule. [ISBN:0198506732]	1	GO:0005024	1	ENSRNOP00000059051.2	ENSRNOP00000059051.2(GO:0005024)
GO:0032496	5	6	response to lipopolysaccharide	biological_process	Any process that results in a change in state or activity of an organism (in terms of movement, secretion, enzyme production, gene expression, etc.) as a result of a lipopolysaccharide stimulus; lipopolysaccharide is a major component of the cell wall of gram-negative bacteria. [GOC:add, ISBN:0721601464]	2	GO:0032496;GO:0071222	3	ENSRNOP00000043183.2;ENSRNOP00000062958.1;ENSRNOP00000059051.2	ENSRNOP00000043183.2(GO:0071222);ENSRNOP00000062958.1(GO:0032496);ENSRNOP00000059051.2(GO:0032496)
GO:0031342	5	5	negative regulation of cell killing	biological_process	Any process that stops, prevents, or reduces the frequency, rate or extent of cell killing. [GOC:mah]	1	GO:0042270	1	ENSRNOP00000067594.1	ENSRNOP00000067594.1(GO:0042270)
GO:0002474	5	5	antigen processing and presentation of peptide antigen via MHC class I	biological_process	The process in which an antigen-presenting cell expresses a peptide antigen on its cell surface in association with an MHC class I protein complex. Class I here refers to classical class I molecules. [GOC:add, ISBN:0781735149, PMID:15224092, PMID:15771591]	4	GO:0002485;GO:0002479;GO:0019885;GO:0002474	4	ENSRNOP00000001036.6;ENSRNOP00000039197.5;ENSRNOP00000067594.1;ENSRNOP00000050701.5	ENSRNOP00000001036.6(GO:0002474);ENSRNOP00000039197.5(GO:0002474);ENSRNOP00000067594.1(GO:0002485);ENSRNOP00000050701.5(GO:0019885;GO:0002479)
GO:0002478	5	5	antigen processing and presentation of exogenous peptide antigen	biological_process	The process in which an antigen-presenting cell expresses a peptide antigen of exogenous origin on its cell surface in association with an MHC protein complex. The peptide is typically a fragment of a larger exogenous protein which has been degraded within the cell. [GOC:add, ISBN:0781735149]	3	GO:0002479;GO:0002481;GO:0019886	2	ENSRNOP00000067594.1;ENSRNOP00000050701.5	ENSRNOP00000067594.1(GO:0002481;GO:0019886);ENSRNOP00000050701.5(GO:0019886;GO:0002479)
GO:0005126	5	5	cytokine receptor binding	molecular_function	Interacting selectively and non-covalently with a cytokine receptor. [GOC:mah, GOC:vw]	2	GO:0031730;GO:0005164	1	ENSRNOP00000070183.1	ENSRNOP00000070183.1(GO:0005164;GO:0031730)
GO:0005125	5	6	cytokine activity	molecular_function	Functions to control the survival, growth, differentiation and effector function of tissues and cells. [ISBN:0198599471]	1	GO:0005125	1	ENSRNOP00000013043.5	ENSRNOP00000013043.5(GO:0005125)
GO:0019199	5	7	transmembrane receptor protein kinase activity	molecular_function	Combining with a signal and transmitting the signal from one side of the membrane to the other to initiate a change in cell activity by catalysis of the reaction: a protein + ATP = a phosphoprotein + ADP. [GOC:mah]	1	GO:0005024	1	ENSRNOP00000059051.2	ENSRNOP00000059051.2(GO:0005024)
GO:0036459	5	8	thiol-dependent ubiquitinyl hydrolase activity	molecular_function	Catalysis of the thiol-dependent hydrolysis of an ester, thioester, amide, peptide or isopeptide bond formed by the C-terminal glycine of ubiquitin. [EC:3.4.19.12, GOC:bf, GOC:ka]	1	GO:0004843	1	ENSRNOP00000002150.4	ENSRNOP00000002150.4(GO:0004843)
GO:0070062	5	6	extracellular exosome	cellular_component	A vesicle that is released into the extracellular region by fusion of the limiting endosomal membrane of a multivesicular body with the plasma membrane. Extracellular exosomes, also simply called exosomes, have a diameter of about 40-100 nm. [GOC:BHF, GOC:mah, GOC:vesicles, PMID:15908444, PMID:17641064, PMID:19442504, PMID:19498381, PMID:22418571, PMID:24009894]	1	GO:0070062	11	ENSRNOP00000039818.3;ENSRNOP00000013043.5;ENSRNOP00000014213.2;ENSRNOP00000059051.2;ENSRNOP00000068951.1;ENSRNOP00000023893.6;ENSRNOP00000023914.5;ENSRNOP00000043183.2;ENSRNOP00000062958.1;ENSRNOP00000072283.1;ENSRNOP00000068714.1	ENSRNOP00000039818.3(GO:0070062);ENSRNOP00000013043.5(GO:0070062);ENSRNOP00000014213.2(GO:0070062);ENSRNOP00000059051.2(GO:0070062);ENSRNOP00000068951.1(GO:0070062);ENSRNOP00000023893.6(GO:0070062);ENSRNOP00000023914.5(GO:0070062);ENSRNOP00000043183.2(GO:0070062);ENSRNOP00000062958.1(GO:0070062);ENSRNOP00000072283.1(GO:0070062);ENSRNOP00000068714.1(GO:0070062)
GO:0043153	5	7	entrainment of circadian clock by photoperiod	biological_process	The synchronization of a circadian rhythm to photoperiod, the intermittent cycle of light (day) and dark (night). [GOC:jl]	1	GO:0043153	1	ENSRNOP00000042091.5	ENSRNOP00000042091.5(GO:0043153)
GO:0042406	5	6	extrinsic component of endoplasmic reticulum membrane	cellular_component	The component of the endoplasmic reticulum membrane consisting of gene products and protein complexes that are loosely bound to one of its surfaces, but not integrated into the hydrophobic region. [GOC:curators, GOC:dos]	1	GO:0042406	1	ENSRNOP00000042091.5	ENSRNOP00000042091.5(GO:0042406)
GO:0048705	5	5	skeletal system morphogenesis	biological_process	The process in which the anatomical structures of the skeleton are generated and organized. [GOC:dph, GOC:dsf, GOC:jid, GOC:tb]	1	GO:0048705	1	ENSRNOP00000050701.5	ENSRNOP00000050701.5(GO:0048705)
GO:0006644	5	6	phospholipid metabolic process	biological_process	The chemical reactions and pathways involving phospholipids, any lipid containing phosphoric acid as a mono- or diester. [ISBN:0198506732]	1	GO:0046854	1	ENSRNOP00000016842.4	ENSRNOP00000016842.4(GO:0046854)
GO:0006643	5	6	membrane lipid metabolic process	biological_process	The chemical reactions and pathways involving membrane lipids, any lipid found in or associated with a biological membrane. [GOC:ai]	1	GO:0006687	1	ENSRNOP00000059051.2	ENSRNOP00000059051.2(GO:0006687)
GO:0001696	5	7	gastric acid secretion	biological_process	The regulated release of gastric acid (hydrochloric acid) by parietal or oxyntic cells during digestion. [GOC:hjd]	1	GO:0001696	1	ENSRNOP00000014103.1	ENSRNOP00000014103.1(GO:0001696)
GO:0016818	5	5	hydrolase activity, acting on acid anhydrides, in phosphorus-containing anhydrides	molecular_function	Catalysis of the hydrolysis of any acid anhydride which contains phosphorus. [GOC:jl]	10	GO:0019144;GO:0008026;GO:0015433;GO:0017110;GO:0003924;GO:0017111;GO:0004386;GO:0050072;GO:0016887;GO:0047631	11	ENSRNOP00000049006.5;ENSRNOP00000001036.6;ENSRNOP00000024718.4;ENSRNOP00000006599.6;ENSRNOP00000074057.1;ENSRNOP00000023893.6;ENSRNOP00000075302.1;ENSRNOP00000059051.2;ENSRNOP00000022648.3;ENSRNOP00000067594.1;ENSRNOP00000043001.3	ENSRNOP00000049006.5(GO:0016887);ENSRNOP00000001036.6(GO:0008026);ENSRNOP00000024718.4(GO:0004386);ENSRNOP00000006599.6(GO:0017111);ENSRNOP00000074057.1(GO:0004386);ENSRNOP00000023893.6(GO:0050072;GO:0019144;GO:0047631;GO:0017110);ENSRNOP00000075302.1(GO:0003924);ENSRNOP00000059051.2(GO:0004386);ENSRNOP00000022648.3(GO:0003924);ENSRNOP00000067594.1(GO:0015433);ENSRNOP00000043001.3(GO:0003924)
GO:0016814	5	5	hydrolase activity, acting on carbon-nitrogen (but not peptide) bonds, in cyclic amidines	molecular_function	Catalysis of the hydrolysis of any non-peptide carbon-nitrogen bond in a cyclic amidine, a compound of the form R-C(=NH)-NH2. [ISBN:0198506732]	1	GO:0003726	1	ENSRNOP00000071089.1	ENSRNOP00000071089.1(GO:0003726)
GO:0060627	5	6	regulation of vesicle-mediated transport	biological_process	Any process that modulates the rate, frequency, or extent of vesicle-mediated transport, the directed movement of substances, either within a vesicle or in the vesicle membrane, into, out of or within a cell. [GOC:dph, GOC:tb]	2	GO:0050766;GO:0045807	2	ENSRNOP00000072936.1;ENSRNOP00000068714.1	ENSRNOP00000072936.1(GO:0045807);ENSRNOP00000068714.1(GO:0050766)
GO:0070740	5	7	tubulin-glutamic acid ligase activity	molecular_function	Catalysis of the posttranslational transfer of one or more glutamate residues to the gamma-carboxyl group(s) of one or more specific glutamate residues on a tubulin molecule. [GOC:mah, PMID:19524510]	1	GO:0070740	1	ENSRNOP00000049006.5	ENSRNOP00000049006.5(GO:0070740)
GO:0006936	5	5	muscle contraction	biological_process	A process in which force is generated within muscle tissue, resulting in a change in muscle geometry. Force generation involves a chemo-mechanical energy conversion step that is carried out by the actin/myosin complex activity, which generates force through ATP hydrolysis. [GOC:ef, GOC:mtg_muscle, ISBN:0198506732]	1	GO:0006936	1	ENSRNOP00000042091.5	ENSRNOP00000042091.5(GO:0006936)
GO:0042611	5	6	MHC protein complex	cellular_component	A transmembrane protein complex composed of an MHC alpha chain and, in most cases, either an MHC class II beta chain or an invariant beta2-microglobin chain, and with or without a bound peptide, lipid, or polysaccharide antigen. [GOC:add, GOC:jl, ISBN:0781735149, PMID:15928678, PMID:16153240]	2	GO:0042613;GO:0042612	4	ENSRNOP00000001036.6;ENSRNOP00000039197.5;ENSRNOP00000067594.1;ENSRNOP00000050701.5	ENSRNOP00000001036.6(GO:0042612);ENSRNOP00000039197.5(GO:0042612);ENSRNOP00000067594.1(GO:0042613;GO:0042612);ENSRNOP00000050701.5(GO:0042613)
GO:0016482	5	6	cytosolic transport	biological_process	The directed movement of substances or organelles within the cytosol. [GOC:ai]	1	GO:0045022	1	ENSRNOP00000072936.1	ENSRNOP00000072936.1(GO:0045022)
GO:0071822	5	5	protein complex subunit organization	biological_process	Any process in which macromolecules aggregate, disaggregate, or are modified, resulting in the formation, disassembly, or alteration of a protein complex. [GOC:mah]	6	GO:0051259;GO:0051131;GO:0051289;GO:0006461;GO:0051260;GO:0030199	6	ENSRNOP00000008961.6;ENSRNOP00000042091.5;ENSRNOP00000018091.3;ENSRNOP00000036734.5;ENSRNOP00000067594.1;ENSRNOP00000050701.5	ENSRNOP00000008961.6(GO:0051289);ENSRNOP00000042091.5(GO:0006461);ENSRNOP00000018091.3(GO:0051260);ENSRNOP00000036734.5(GO:0051259);ENSRNOP00000067594.1(GO:0006461);ENSRNOP00000050701.5(GO:0030199;GO:0051131)
GO:0006306	5	10	DNA methylation	biological_process	The covalent transfer of a methyl group to either N-6 of adenine or C-5 or N-4 of cytosine. [GOC:ems, ISBN:0198506732]	1	GO:0010424	1	ENSRNOP00000059051.2	ENSRNOP00000059051.2(GO:0010424)
GO:0002684	5	5	positive regulation of immune system process	biological_process	Any process that activates or increases the frequency, rate, or extent of an immune system process. [GOC:add]	11	GO:0050853;GO:0030890;GO:0060340;GO:1900246;GO:1900245;GO:0045648;GO:0050870;GO:0002591;GO:0045582;GO:0001916;GO:0006957	10	ENSRNOP00000001036.6;ENSRNOP00000071089.1;ENSRNOP00000024718.4;ENSRNOP00000072936.1;ENSRNOP00000059051.2;ENSRNOP00000039197.5;ENSRNOP00000074057.1;ENSRNOP00000035405.4;ENSRNOP00000067594.1;ENSRNOP00000068714.1	ENSRNOP00000001036.6(GO:0001916);ENSRNOP00000071089.1(GO:0060340);ENSRNOP00000024718.4(GO:1900245;GO:1900246);ENSRNOP00000072936.1(GO:0030890;GO:0050853);ENSRNOP00000059051.2(GO:0006957);ENSRNOP00000039197.5(GO:0001916);ENSRNOP00000074057.1(GO:1900245;GO:1900246);ENSRNOP00000035405.4(GO:0045648);ENSRNOP00000067594.1(GO:0002591;GO:0001916;GO:0045582);ENSRNOP00000068714.1(GO:0050870)
GO:0002683	5	5	negative regulation of immune system process	biological_process	Any process that stops, prevents, or reduces the frequency, rate, or extent of an immune system process. [GOC:add]	6	GO:0042270;GO:0039536;GO:0039534;GO:0050689;GO:0045824;GO:0002737	5	ENSRNOP00000068951.1;ENSRNOP00000067979.1;ENSRNOP00000072077.1;ENSRNOP00000067594.1;ENSRNOP00000024718.4	ENSRNOP00000068951.1(GO:0002737);ENSRNOP00000067979.1(GO:0050689);ENSRNOP00000072077.1(GO:0045824);ENSRNOP00000067594.1(GO:0042270);ENSRNOP00000024718.4(GO:0039536;GO:0045824;GO:0039534)
GO:0035091	5	6	phosphatidylinositol binding	molecular_function	Interacting selectively and non-covalently with any inositol-containing glycerophospholipid, i.e. phosphatidylinositol (PtdIns) and its phosphorylated derivatives. [GOC:bf, ISBN:0198506732, PMID:11395417]	1	GO:0034235	1	ENSRNOP00000032963.5	ENSRNOP00000032963.5(GO:0034235)
GO:1905954	5	6	positive regulation of lipid localization	biological_process	Any process that activates or increases the frequency, rate or extent of lipid localization. [GO_REF:0000058, GOC:TermGenie, PMID:17564681]	1	GO:0051464	1	ENSRNOP00000014103.1	ENSRNOP00000014103.1(GO:0051464)
GO:1905952	5	5	regulation of lipid localization	biological_process	Any process that modulates the frequency, rate or extent of lipid localization. [GO_REF:0000058, GOC:TermGenie, PMID:17564681]	1	GO:0051464	1	ENSRNOP00000014103.1	ENSRNOP00000014103.1(GO:0051464)
GO:0032846	5	5	positive regulation of homeostatic process	biological_process	Any process that activates or increases the frequency, rate, or extent of a homeostatic process. [GOC:mah]	1	GO:0045648	1	ENSRNOP00000035405.4	ENSRNOP00000035405.4(GO:0045648)
GO:0032845	5	5	negative regulation of homeostatic process	biological_process	Any process that stops, prevents, or reduces the frequency, rate, or extent of a homeostatic process. [GOC:mah]	1	GO:0032211	1	ENSRNOP00000042091.5	ENSRNOP00000042091.5(GO:0032211)
GO:0003723	5	5	RNA binding	molecular_function	Interacting selectively and non-covalently with an RNA molecule or a portion thereof. [GOC:jl, GOC:mah]	9	GO:0030619;GO:0030620;GO:0003727;GO:0003725;GO:0003730;GO:0034511;GO:0048027;GO:0030515;GO:0003723	12	ENSRNOP00000008961.6;ENSRNOP00000001600.6;ENSRNOP00000071089.1;ENSRNOP00000024718.4;ENSRNOP00000075245.1;ENSRNOP00000067979.1;ENSRNOP00000025770.2;ENSRNOP00000001570.3;ENSRNOP00000074057.1;ENSRNOP00000073899.1;ENSRNOP00000023893.6;ENSRNOP00000036734.5	ENSRNOP00000008961.6(GO:0003723);ENSRNOP00000001600.6(GO:0003725);ENSRNOP00000071089.1(GO:0048027;GO:0003730);ENSRNOP00000024718.4(GO:0003725;GO:0003727);ENSRNOP00000075245.1(GO:0030620;GO:0030619;GO:0034511);ENSRNOP00000067979.1(GO:0003723);ENSRNOP00000025770.2(GO:0003723);ENSRNOP00000001570.3(GO:0003725);ENSRNOP00000074057.1(GO:0003725;GO:0003727);ENSRNOP00000073899.1(GO:0003725);ENSRNOP0000002…
GO:0005372	5	5	water transmembrane transporter activity	molecular_function	Enables the directed movement of water (H2O) from one side of a membrane to the other. [GOC:ai]	1	GO:0015250	1	ENSRNOP00000018091.3	ENSRNOP00000018091.3(GO:0015250)
GO:0007286	5	6	spermatid development	biological_process	The process whose specific outcome is the progression of a spermatid over time, from its formation to the mature structure. [GOC:dph, GOC:go_curators]	1	GO:0007286	1	ENSRNOP00000059051.2	ENSRNOP00000059051.2(GO:0007286)
GO:0006886	5	9	intracellular protein transport	biological_process	The directed movement of proteins in a cell, including the movement of proteins between specific compartments or structures within a cell, such as organelles of a eukaryotic cell. [GOC:mah]	3	GO:0019060;GO:0006612;GO:0007184	4	ENSRNOP00000045711.3;ENSRNOP00000042091.5;ENSRNOP00000067979.1;ENSRNOP00000067594.1	ENSRNOP00000045711.3(GO:0006612);ENSRNOP00000042091.5(GO:0007184);ENSRNOP00000067979.1(GO:0019060);ENSRNOP00000067594.1(GO:0019060)
GO:0016070	5	7	RNA metabolic process	biological_process	The cellular chemical reactions and pathways involving RNA, ribonucleic acid, one of the two main type of nucleic acid, consisting of a long, unbranched macromolecule formed from ribonucleotides joined in 3',5'-phosphodiester linkage. [ISBN:0198506732]	4	GO:0090503;GO:0006401;GO:0006364;GO:0006397	3	ENSRNOP00000075245.1;ENSRNOP00000073899.1;ENSRNOP00000059051.2	ENSRNOP00000075245.1(GO:0090503;GO:0006401;GO:0006364);ENSRNOP00000073899.1(GO:0006401);ENSRNOP00000059051.2(GO:0006397)
GO:0044057	5	5	regulation of system process	biological_process	Any process that modulates the frequency, rate or extent of a system process, a multicellular organismal process carried out by any of the organs or tissues in an organ system. [GOC:jl]	3	GO:0051930;GO:0051461;GO:0051464	2	ENSRNOP00000043183.2;ENSRNOP00000014103.1	ENSRNOP00000043183.2(GO:0051930);ENSRNOP00000014103.1(GO:0051464;GO:0051461)
GO:1990111	5	7	spermatoproteasome complex	cellular_component	A proteasome specifically found in mammalian testis. Contains the proteasome activator PA200 in the regulatory particle, and beta1i, beta2i, beta5i and/or alpha4s in the core (20S) subunit. Beta1i, beta2i and beta5i are inducible catalytic subunits, closely related to beta1, beta2 and beta5. Alpha4s is a sperm-specific 20S subunit, but unlike other alternative 20S subunits alpha4s lies in the out…	1	GO:1990111	1	ENSRNOP00000067594.1	ENSRNOP00000067594.1(GO:1990111)
GO:0006767	5	5	water-soluble vitamin metabolic process	biological_process	The chemical reactions and pathways involving any of a diverse group of vitamins that are soluble in water. [GOC:jl]	1	GO:0006769	1	ENSRNOP00000013043.5	ENSRNOP00000013043.5(GO:0006769)
GO:0009262	5	9	deoxyribonucleotide metabolic process	biological_process	The chemical reactions and pathways involving a deoxyribonucleotide, a compound consisting of deoxyribonucleoside (a base linked to a deoxyribose sugar) esterified with a phosphate group at either the 3' or 5'-hydroxyl group of the sugar. [GOC:go_curators, ISBN:0198506732]	2	GO:0046061;GO:0006203	1	ENSRNOP00000008961.6	ENSRNOP00000008961.6(GO:0046061;GO:0006203)
GO:0046883	5	8	regulation of hormone secretion	biological_process	Any process that modulates the frequency, rate or extent of the regulated release of a hormone from a cell. [GOC:ai]	5	GO:0032024;GO:0051461;GO:0046676;GO:0051464;GO:0060124	1	ENSRNOP00000014103.1	ENSRNOP00000014103.1(GO:0051464;GO:0060124;GO:0051461;GO:0032024;GO:0046676)
GO:0004529	5	7	exodeoxyribonuclease activity	molecular_function	Catalysis of the sequential cleavage of mononucleotides from a free 5' or 3' terminus of a DNA molecule. [GOC:mah, ISBN:0198547684]	1	GO:0008310	1	ENSRNOP00000075245.1	ENSRNOP00000075245.1(GO:0008310)
GO:0004520	5	7	endodeoxyribonuclease activity	molecular_function	Catalysis of the hydrolysis of ester linkages within deoxyribonucleic acid by creating internal breaks. [GOC:mah, ISBN:0198547684]	2	GO:0043765;GO:0044824	1	ENSRNOP00000023914.5	ENSRNOP00000023914.5(GO:0043765;GO:0044824)
GO:0019221	5	7	cytokine-mediated signaling pathway	biological_process	A series of molecular signals initiated by the binding of a cytokine to a receptor on the surface of a cell, and ending with regulation of a downstream cellular process, e.g. transcription. [GOC:mah, GOC:signaling, PMID:19295629]	3	GO:0060333;GO:0033209;GO:0060337	1	ENSRNOP00000070183.1	ENSRNOP00000070183.1(GO:0060337;GO:0060333;GO:0033209)
GO:1901565	5	5	organonitrogen compound catabolic process	biological_process	The chemical reactions and pathways resulting in the breakdown of organonitrogen compound. [GOC:pr, GOC:TermGenie]	3	GO:0043161;GO:0046061;GO:0006203	2	ENSRNOP00000042091.5;ENSRNOP00000008961.6	ENSRNOP00000042091.5(GO:0043161);ENSRNOP00000008961.6(GO:0046061;GO:0006203)
GO:1901566	5	5	organonitrogen compound biosynthetic process	biological_process	The chemical reactions and pathways resulting in the formation of organonitrogen compound. [GOC:pr, GOC:TermGenie]	3	GO:0009435;GO:0015937;GO:0006164	5	ENSRNOP00000073899.1;ENSRNOP00000001600.6;ENSRNOP00000036734.5;ENSRNOP00000014213.2;ENSRNOP00000013043.5	ENSRNOP00000073899.1(GO:0006164);ENSRNOP00000001600.6(GO:0006164);ENSRNOP00000036734.5(GO:0006164);ENSRNOP00000014213.2(GO:0015937);ENSRNOP00000013043.5(GO:0009435)
GO:1901569	5	5	fatty acid derivative catabolic process	biological_process	The chemical reactions and pathways resulting in the breakdown of fatty acid derivative. [GOC:pr, GOC:TermGenie]	2	GO:0036114;GO:0036116	1	ENSRNOP00000014213.2	ENSRNOP00000014213.2(GO:0036114;GO:0036116)
GO:0004886	5	7	9-cis retinoic acid receptor activity	molecular_function	Combining with 9-cis retinoic acid and transmitting the signal to the transcriptional machinery by interacting selectively and non-covalently with a specific DNA sequence in order to modulate transcription by RNA polymerase II. [GOC:signaling, PMID:17132853]	1	GO:0004886	1	ENSRNOP00000050701.5	ENSRNOP00000050701.5(GO:0004886)
GO:1901605	5	8	alpha-amino acid metabolic process	biological_process	The chemical reactions and pathways involving an alpha-amino acid. [GOC:TermGenie]	1	GO:0009069	1	ENSRNOP00000059051.2	ENSRNOP00000059051.2(GO:0009069)
GO:0042287	5	5	MHC protein binding	molecular_function	Interacting selectively and non-covalently with major histocompatibility complex molecules; a set of molecules displayed on cell surfaces that are responsible for lymphocyte recognition and antigen presentation. [GOC:jl]	2	GO:0023029;GO:0042288	1	ENSRNOP00000067594.1	ENSRNOP00000067594.1(GO:0023029;GO:0042288)
GO:0050907	5	5	detection of chemical stimulus involved in sensory perception	biological_process	The series of events in which a chemical stimulus is received and converted into a molecular signal as part of sensory perception. [GOC:ai, GOC:dos]	1	GO:0001580	1	ENSRNOP00000045711.3	ENSRNOP00000045711.3(GO:0001580)
GO:0051427	5	5	hormone receptor binding	molecular_function	Interacting selectively and non-covalently with a receptor for hormones. [GOC:ai]	1	GO:0050681	1	ENSRNOP00000050701.5	ENSRNOP00000050701.5(GO:0050681)
GO:0010243	5	5	response to organonitrogen compound	biological_process	Any process that results in a change in state or activity of a cell or an organism (in terms of movement, secretion, enzyme production, gene expression, etc.) as a result of an organonitrogen stimulus. An organonitrogen compound is formally a compound containing at least one carbon-nitrogen bond. [CHEBI:35352, PMID:9869419]	3	GO:0032869;GO:0043434;GO:0051591	3	ENSRNOP00000062958.1;ENSRNOP00000072283.1;ENSRNOP00000070183.1	ENSRNOP00000062958.1(GO:0043434);ENSRNOP00000072283.1(GO:0051591);ENSRNOP00000070183.1(GO:0051591;GO:0032869)
GO:0031410	5	6	cytoplasmic vesicle	cellular_component	A vesicle found in the cytoplasm of a cell. [GOC:ai, GOC:mah, GOC:vesicles]	3	GO:0031410;GO:0005770;GO:0005768	3	ENSRNOP00000042091.5;ENSRNOP00000068951.1;ENSRNOP00000022648.3	ENSRNOP00000042091.5(GO:0005768);ENSRNOP00000068951.1(GO:0005770);ENSRNOP00000022648.3(GO:0031410)
GO:0000302	5	5	response to reactive oxygen species	biological_process	Any process that results in a change in state or activity of a cell or an organism (in terms of movement, secretion, enzyme production, gene expression, etc.) as a result of a reactive oxygen species stimulus. Reactive oxygen species include singlet oxygen, superoxide, and oxygen free radicals. [GOC:krc]	1	GO:0042542	2	ENSRNOP00000072283.1;ENSRNOP00000070183.1	ENSRNOP00000072283.1(GO:0042542);ENSRNOP00000070183.1(GO:0042542)
GO:0001883	5	5	purine nucleoside binding	molecular_function	Interacting selectively and non-covalently with a purine nucleoside, a compound consisting of a purine base linked either to ribose or deoxyribose. [GOC:hjd]	1	GO:0005525	6	ENSRNOP00000006599.6;ENSRNOP00000034525.5;ENSRNOP00000049863.3;ENSRNOP00000075302.1;ENSRNOP00000022648.3;ENSRNOP00000043001.3	ENSRNOP00000006599.6(GO:0005525);ENSRNOP00000034525.5(GO:0005525);ENSRNOP00000049863.3(GO:0005525);ENSRNOP00000075302.1(GO:0005525);ENSRNOP00000022648.3(GO:0005525);ENSRNOP00000043001.3(GO:0005525)
GO:0072164	5	8	mesonephric tubule development	biological_process	The progression of a mesonephric tubule over time, from its initial formation to the mature structure. A mesonephric tubule is an epithelial tube that is part of the mesonephros. [GOC:mtg_kidney_jan10]	1	GO:0001657	1	ENSRNOP00000072283.1	ENSRNOP00000072283.1(GO:0001657)
GO:0022838	5	6	substrate-specific channel activity	molecular_function	Enables the energy-independent facilitated diffusion, mediated by passage of a specific solute through a transmembrane aqueous pore or channel. Stereospecificity is not exhibited but this transport may be specific for a particular molecular species or class of molecules. [GOC:mtg_transport]	2	GO:0015250;GO:0005254	2	ENSRNOP00000042091.5;ENSRNOP00000018091.3	ENSRNOP00000042091.5(GO:0005254);ENSRNOP00000018091.3(GO:0015250)
GO:0005179	5	6	hormone activity	molecular_function	The action characteristic of a hormone, any substance formed in very small amounts in one specialized organ or group of cells and carried (sometimes in the bloodstream) to another organ or group of cells in the same organism, upon which it has a specific regulatory action. The term was originally applied to agents with a stimulatory physiological action in vertebrate animals (as opposed to a chal…	1	GO:0016608	1	ENSRNOP00000014103.1	ENSRNOP00000014103.1(GO:0016608)
GO:0046967	5	6	cytosol to ER transport	biological_process	The directed movement of substances from the cytosol to the endoplasmic reticulum of a cell. [GOC:ai]	1	GO:0046967	1	ENSRNOP00000067594.1	ENSRNOP00000067594.1(GO:0046967)
GO:0046964	5	9	3'-phosphoadenosine 5'-phosphosulfate transmembrane transporter activity	molecular_function	Enables the transfer of 3'-phosphoadenosine 5'-phosphosulfate, a naturally occurring mixed anhydride synthesized from adenosine 5'-phosphosulfate, from one side of a membrane to the other. [ISBN:0198506732]	1	GO:0046964	1	ENSRNOP00000026929.4	ENSRNOP00000026929.4(GO:0046964)
GO:0032560	5	8	guanyl deoxyribonucleotide binding	molecular_function	Interacting selectively and non-covalently with a guanyl deoxyribonucleotide, any compound consisting of guanosine esterified with (ortho)phosphate or an oligophosphate at any hydroxyl group on the deoxyribose moiety. [GOC:mah]	1	GO:0032567	1	ENSRNOP00000008961.6	ENSRNOP00000008961.6(GO:0032567)
GO:0048585	5	5	negative regulation of response to stimulus	biological_process	Any process that stops, prevents, or reduces the frequency, rate or extent of a response to a stimulus. Response to stimulus is a change in state or activity of a cell or an organism (in terms of movement, secretion, enzyme production, gene expression, etc.) as a result of a stimulus. [GOC:jid]	9	GO:0050728;GO:0042270;GO:0039536;GO:0039534;GO:0050689;GO:0045824;GO:0043124;GO:0002737;GO:1901029	8	ENSRNOP00000001036.6;ENSRNOP00000067979.1;ENSRNOP00000024718.4;ENSRNOP00000014103.1;ENSRNOP00000070183.1;ENSRNOP00000068951.1;ENSRNOP00000072077.1;ENSRNOP00000067594.1	ENSRNOP00000001036.6(GO:0050728;GO:1901029);ENSRNOP00000067979.1(GO:0050689);ENSRNOP00000024718.4(GO:0039536;GO:0045824;GO:0039534);ENSRNOP00000014103.1(GO:0050728);ENSRNOP00000070183.1(GO:0043124);ENSRNOP00000068951.1(GO:0002737);ENSRNOP00000072077.1(GO:0045824);ENSRNOP00000067594.1(GO:0042270)
GO:0048584	5	5	positive regulation of response to stimulus	biological_process	Any process that activates, maintains or increases the rate of a response to a stimulus. Response to stimulus is a change in state or activity of a cell or an organism (in terms of movement, secretion, enzyme production, gene expression, etc.) as a result of a stimulus. [GOC:jid]	12	GO:0000187;GO:2001235;GO:0006957;GO:0050729;GO:0032100;GO:0060340;GO:1900246;GO:1900245;GO:2001238;GO:0050853;GO:0001916;GO:0043123	14	ENSRNOP00000001036.6;ENSRNOP00000026929.4;ENSRNOP00000071089.1;ENSRNOP00000059051.2;ENSRNOP00000042091.5;ENSRNOP00000072936.1;ENSRNOP00000039197.5;ENSRNOP00000068951.1;ENSRNOP00000074057.1;ENSRNOP00000024718.4;ENSRNOP00000014103.1;ENSRNOP00000067594.1;ENSRNOP00000068714.1;ENSRNOP00000050701.5	ENSRNOP00000001036.6(GO:0001916);ENSRNOP00000026929.4(GO:0043123);ENSRNOP00000071089.1(GO:0060340);ENSRNOP00000059051.2(GO:0006957);ENSRNOP00000042091.5(GO:2001238);ENSRNOP00000072936.1(GO:0050853;GO:0000187);ENSRNOP00000039197.5(GO:0001916);ENSRNOP00000068951.1(GO:0043123);ENSRNOP00000074057.1(GO:1900245;GO:1900246);ENSRNOP00000024718.4(GO:1900245;GO:1900246);ENSRNOP00000014103.1(GO:0000187;GO:0…
GO:0060255	5	5	regulation of macromolecule metabolic process	biological_process	Any process that modulates the frequency, rate or extent of the chemical reactions and pathways involving macromolecules, any molecule of high relative molecular mass, the structure of which essentially comprises the multiple repetition of units derived, actually or conceptually, from molecules of low relative molecular mass. [GOC:dph, GOC:tb]	38	GO:0000187;GO:0032922;GO:0070934;GO:0051770;GO:0045343;GO:0000122;GO:0045409;GO:0042536;GO:2000059;GO:0032211;GO:1901799;GO:0051974;GO:0031397;GO:0034244;GO:0006282;GO:0006919;GO:2000779;GO:0051091;GO:0060700;GO:0061098;GO:0045892;GO:0045893;GO:0010951;GO:0061086;GO:0032938;GO:0043433;GO:0010610;GO:0001932;GO:0031065;GO:0050731;GO:0051252;GO:0006275;GO:0061087;GO:0006355;GO:0045944;GO:0017148;GO:…	17	ENSRNOP00000001036.6;ENSRNOP00000039818.3;ENSRNOP00000075245.1;ENSRNOP00000071089.1;ENSRNOP00000013043.5;ENSRNOP00000042091.5;ENSRNOP00000072936.1;ENSRNOP00000033655.6;ENSRNOP00000059051.2;ENSRNOP00000070183.1;ENSRNOP00000068951.1;ENSRNOP00000038926.5;ENSRNOP00000035405.4;ENSRNOP00000014103.1;ENSRNOP00000050701.5;ENSRNOP00000075125.1;ENSRNOP00000036734.5	ENSRNOP00000001036.6(GO:0006282;GO:0045732);ENSRNOP00000039818.3(GO:0017148);ENSRNOP00000075245.1(GO:0051252);ENSRNOP00000071089.1(GO:0010610;GO:0017148;GO:0070934);ENSRNOP00000013043.5(GO:0051770;GO:0045944);ENSRNOP00000042091.5(GO:0051974;GO:2000059;GO:0006919;GO:0045343;GO:0032938;GO:0032211;GO:0045892;GO:0031065;GO:0001932;GO:2000779;GO:0032922);ENSRNOP00000072936.1(GO:0050731;GO:0000187);ENS…
GO:0061640	5	5	cytoskeleton-dependent cytokinesis	biological_process	A cytokinesis that involves the function of a set of proteins that are part of the microfilament or microtubule cytoskeleton. [GOC:dph]	1	GO:0000281	1	ENSRNOP00000050701.5	ENSRNOP00000050701.5(GO:0000281)
GO:0048754	5	7	branching morphogenesis of an epithelial tube	biological_process	The process in which the anatomical structures of branches in an epithelial tube are generated and organized. A tube is a long hollow cylinder. [GOC:dgh, GOC:dph, GOC:jid]	1	GO:0060444	1	ENSRNOP00000042091.5	ENSRNOP00000042091.5(GO:0060444)
GO:0050821	5	5	protein stabilization	biological_process	Any process involved in maintaining the structure and integrity of a protein and preventing it from degradation or aggregation. [GOC:ai]	1	GO:0050821	2	ENSRNOP00000042091.5;ENSRNOP00000039818.3	ENSRNOP00000042091.5(GO:0050821);ENSRNOP00000039818.3(GO:0050821)
GO:0072595	5	7	maintenance of protein localization in organelle	biological_process	Any process in which a protein is maintained in a specific location a specific location on or in an organelle, and is prevented from moving elsewhere. Encompasses establishment of localization in the membrane or lumen of a membrane-bounded organelle. [GOC:mah]	1	GO:0051457	1	ENSRNOP00000042091.5	ENSRNOP00000042091.5(GO:0051457)
GO:0072594	5	7	establishment of protein localization to organelle	biological_process	The directed movement of a protein to a specific location on or in an organelle. Encompasses establishment of localization in the membrane or lumen of a membrane-bounded organelle. [GOC:mah]	1	GO:0007184	1	ENSRNOP00000042091.5	ENSRNOP00000042091.5(GO:0007184)
GO:0044818	5	11	mitotic G2/M transition checkpoint	biological_process	A cell cycle checkpoint that detects and negatively regulates progression from G2 to M phase as part of a mitotic cell cycle. [GOC:mtg_cell_cycle]	1	GO:0007095	1	ENSRNOP00000001036.6	ENSRNOP00000001036.6(GO:0007095)
GO:0043393	5	5	regulation of protein binding	biological_process	Any process that modulates the frequency, rate or extent of protein binding. [GOC:go_curators]	1	GO:0032091	1	ENSRNOP00000067979.1	ENSRNOP00000067979.1(GO:0032091)
GO:0019887	5	5	protein kinase regulator activity	molecular_function	Modulates the activity of a protein kinase, an enzyme which phosphorylates a protein. [GOC:ai]	1	GO:0030296	1	ENSRNOP00000014103.1	ENSRNOP00000014103.1(GO:0030296)
GO:0002483	5	5	antigen processing and presentation of endogenous peptide antigen	biological_process	The process in which an antigen-presenting cell expresses a peptide antigen of endogenous origin on its cell surface in association with an MHC protein complex. The peptide is typically a fragment of a larger endogenous protein which has been degraded within the cell. [GOC:add, ISBN:0781735149]	3	GO:0002485;GO:0019885;GO:0002489	3	ENSRNOP00000001036.6;ENSRNOP00000067594.1;ENSRNOP00000050701.5	ENSRNOP00000001036.6(GO:0002489);ENSRNOP00000067594.1(GO:0002489;GO:0002485);ENSRNOP00000050701.5(GO:0019885)
GO:1901699	5	5	cellular response to nitrogen compound	biological_process	Any process that results in a change in state or activity of a cell (in terms of movement, secretion, enzyme production, gene expression, etc.) as a result of a nitrogen compound stimulus. [GOC:pr, GOC:TermGenie]	2	GO:0032869;GO:0071360	2	ENSRNOP00000067979.1;ENSRNOP00000070183.1	ENSRNOP00000067979.1(GO:0071360);ENSRNOP00000070183.1(GO:0032869)
GO:0006486	5	8	protein glycosylation	biological_process	A protein modification process that results in the addition of a carbohydrate or carbohydrate derivative unit to a protein amino acid, e.g. the addition of glycan chains to proteins. [GOC:curators, GOC:pr]	1	GO:0006486	2	ENSRNOP00000073899.1;ENSRNOP00000050701.5	ENSRNOP00000073899.1(GO:0006486);ENSRNOP00000050701.5(GO:0006486)
GO:0005681	5	6	spliceosomal complex	cellular_component	Any of a series of ribonucleoprotein complexes that contain snRNA(s) and small nuclear ribonucleoproteins (snRNPs), and are formed sequentially during the spliceosomal splicing of one or more substrate RNAs, and which also contain the RNA substrate(s) from the initial target RNAs of splicing, the splicing intermediate RNA(s), to the final RNA products. During cis-splicing, the initial target RNA …	1	GO:0071013	1	ENSRNOP00000059051.2	ENSRNOP00000059051.2(GO:0071013)
GO:0051051	5	6	negative regulation of transport	biological_process	Any process that stops, prevents, or reduces the frequency, rate or extent of the directed movement of substances (such as macromolecules, small molecules, ions) into, out of or within a cell, or between cells, by means of some agent such as a transporter or pore. [GOC:ai]	4	GO:0046826;GO:1901253;GO:1901029;GO:0046676	4	ENSRNOP00000068951.1;ENSRNOP00000014103.1;ENSRNOP00000033655.6;ENSRNOP00000001036.6	ENSRNOP00000068951.1(GO:1901253);ENSRNOP00000014103.1(GO:0046676);ENSRNOP00000033655.6(GO:0046826);ENSRNOP00000001036.6(GO:1901029)
GO:0051050	5	6	positive regulation of transport	biological_process	Any process that activates or increases the frequency, rate or extent of the directed movement of substances (such as macromolecules, small molecules, ions) into, out of or within a cell, or between cells, by means of some agent such as a transporter or pore. [GOC:ai]	6	GO:0050766;GO:0032024;GO:0051461;GO:0051464;GO:0060124;GO:0045807	3	ENSRNOP00000072936.1;ENSRNOP00000068714.1;ENSRNOP00000014103.1	ENSRNOP00000072936.1(GO:0045807);ENSRNOP00000068714.1(GO:0050766);ENSRNOP00000014103.1(GO:0051464;GO:0060124;GO:0051461;GO:0032024)
GO:0042832	5	7	defense response to protozoan	biological_process	Reactions triggered in response to the presence of a protozoan that act to protect the cell or organism. [GOC:jl]	1	GO:0042832	1	ENSRNOP00000022648.3	ENSRNOP00000022648.3(GO:0042832)
GO:0040013	5	5	negative regulation of locomotion	biological_process	Any process that stops, prevents, or reduces the frequency, rate or extent of locomotion of a cell or organism. [GOC:go_curators]	4	GO:1902187;GO:0030336;GO:0040013;GO:0010596	4	ENSRNOP00000042091.5;ENSRNOP00000068951.1;ENSRNOP00000033655.6;ENSRNOP00000014103.1	ENSRNOP00000042091.5(GO:1902187);ENSRNOP00000068951.1(GO:0030336);ENSRNOP00000033655.6(GO:0010596);ENSRNOP00000014103.1(GO:0040013)
GO:0032870	5	6	cellular response to hormone stimulus	biological_process	Any process that results in a change in state or activity of a cell (in terms of movement, secretion, enzyme production, gene expression, etc.) as a result of a hormone stimulus. [GOC:mah]	2	GO:0032869;GO:0071385	2	ENSRNOP00000062958.1;ENSRNOP00000070183.1	ENSRNOP00000062958.1(GO:0071385);ENSRNOP00000070183.1(GO:0032869)
GO:0005346	5	8	purine ribonucleotide transmembrane transporter activity	molecular_function	Enables the transfer of a purine ribonucleotide, any compound consisting of a purine ribonucleoside (a purine organic base attached to a ribose sugar) esterified with (ortho)phosphate, from one side of a membrane to the other. [GOC:ai]	1	GO:0046964	1	ENSRNOP00000026929.4	ENSRNOP00000026929.4(GO:0046964)
GO:0044089	5	5	positive regulation of cellular component biogenesis	biological_process	Any process that activates or increases the frequency, rate or extent of cellular component biogenesis, a process that results in the biosynthesis of constituent macromolecules, assembly, and arrangement of constituent parts of a cellular component. [GOC:jl]	1	GO:0051965	1	ENSRNOP00000014103.1	ENSRNOP00000014103.1(GO:0051965)
GO:0042692	5	5	muscle cell differentiation	biological_process	The process in which a relatively unspecialized cell acquires specialized features of a muscle cell. [CL:0000187, GOC:go_curators]	1	GO:0055012	1	ENSRNOP00000050701.5	ENSRNOP00000050701.5(GO:0055012)
GO:0009311	5	5	oligosaccharide metabolic process	biological_process	The chemical reactions and pathways involving oligosaccharides, molecules with between two and (about) 20 monosaccharide residues connected by glycosidic linkages. [ISBN:0198506732]	2	GO:0005985;GO:0009313	2	ENSRNOP00000023893.6;ENSRNOP00000059051.2	ENSRNOP00000023893.6(GO:0005985);ENSRNOP00000059051.2(GO:0009313)
GO:1901361	5	5	organic cyclic compound catabolic process	biological_process	The chemical reactions and pathways resulting in the breakdown of organic cyclic compound. [GOC:TermGenie]	5	GO:0006401;GO:0009191;GO:0046061;GO:0000738;GO:0006203	4	ENSRNOP00000023893.6;ENSRNOP00000075245.1;ENSRNOP00000073899.1;ENSRNOP00000008961.6	ENSRNOP00000023893.6(GO:0009191);ENSRNOP00000075245.1(GO:0000738;GO:0006401);ENSRNOP00000073899.1(GO:0006401);ENSRNOP00000008961.6(GO:0046061;GO:0006203)
GO:1903530	5	7	regulation of secretion by cell	biological_process	Any process that modulates the frequency, rate or extent of secretion by cell. [GO_REF:0000058, GOC:pm, GOC:TermGenie, PMID:12130530]	5	GO:0032024;GO:0051461;GO:0046676;GO:0051464;GO:0060124	1	ENSRNOP00000014103.1	ENSRNOP00000014103.1(GO:0051464;GO:0060124;GO:0051461;GO:0032024;GO:0046676)
GO:0009057	5	5	macromolecule catabolic process	biological_process	The chemical reactions and pathways resulting in the breakdown of a macromolecule, any molecule of high relative molecular mass, the structure of which essentially comprises the multiple repetition of units derived, actually or conceptually, from molecules of low relative molecular mass. [CHEBI:33694, GOC:mah]	5	GO:0019941;GO:0043161;GO:0006511;GO:0000738;GO:0006401	7	ENSRNOP00000039001.3;ENSRNOP00000042091.5;ENSRNOP00000075245.1;ENSRNOP00000002150.4;ENSRNOP00000073899.1;ENSRNOP00000038926.5;ENSRNOP00000035405.4	ENSRNOP00000039001.3(GO:0019941);ENSRNOP00000042091.5(GO:0043161);ENSRNOP00000075245.1(GO:0000738;GO:0006401);ENSRNOP00000002150.4(GO:0006511);ENSRNOP00000073899.1(GO:0006401);ENSRNOP00000038926.5(GO:0006511);ENSRNOP00000035405.4(GO:0019941)
GO:0060359	5	5	response to ammonium ion	biological_process	Any process that results in a change in state or activity of a cell or an organism (in terms of movement, secretion, enzyme production, gene expression, etc.) as a result of an ammonium ion stimulus. [GOC:dph, GOC:tb]	1	GO:0060359	1	ENSRNOP00000039818.3	ENSRNOP00000039818.3(GO:0060359)
GO:0071229	5	5	cellular response to acid chemical	biological_process	Any process that results in a change in state or activity of a cell (in terms of movement, secretion, enzyme production, gene expression, etc.) as a result of a stimulus by the chemical structure of the anion portion of the dissociated acid (rather than the acid acting as a proton donor). The acid chemical may be in gaseous, liquid or solid form. [GOC:go_curators, GOC:mah, http://en.wikipedia.org…	1	GO:0071300	1	ENSRNOP00000050701.5	ENSRNOP00000050701.5(GO:0071300)
GO:0042044	5	5	fluid transport	biological_process	The directed movement of substances that are in liquid form in normal living conditions into, out of or within a cell, or between cells, by means of some agent such as a transporter or pore. [GOC:ai]	1	GO:0006833	1	ENSRNOP00000018091.3	ENSRNOP00000018091.3(GO:0006833)
GO:0031902	5	8	late endosome membrane	cellular_component	The lipid bilayer surrounding a late endosome. [GOC:pz]	1	GO:0031902	1	ENSRNOP00000067594.1	ENSRNOP00000067594.1(GO:0031902)
GO:0004553	5	5	hydrolase activity, hydrolyzing O-glycosyl compounds	molecular_function	Catalysis of the hydrolysis of any O-glycosyl bond. [GOC:mah]	1	GO:0004308	1	ENSRNOP00000059051.2	ENSRNOP00000059051.2(GO:0004308)
GO:0022407	5	5	regulation of cell-cell adhesion	biological_process	Any process that modulates the frequency, rate or extent of attachment of a cell to another cell. [GOC:isa_complete]	4	GO:0045580;GO:0045582;GO:0050870;GO:0022409	3	ENSRNOP00000067594.1;ENSRNOP00000068714.1;ENSRNOP00000050701.5	ENSRNOP00000067594.1(GO:0045582);ENSRNOP00000068714.1(GO:0022409;GO:0050870);ENSRNOP00000050701.5(GO:0045580)
GO:2000021	5	5	regulation of ion homeostasis	biological_process	Any process that modulates the frequency, rate or extent of ion homeostasis. [GOC:obol]	1	GO:0010522	1	ENSRNOP00000042091.5	ENSRNOP00000042091.5(GO:0010522)
GO:2000026	5	5	regulation of multicellular organismal development	biological_process	Any process that modulates the frequency, rate or extent of multicellular organismal development. [GOC:obol]	7	GO:0060058;GO:0045648;GO:0045765;GO:0045580;GO:0045582;GO:0051965;GO:0016525	7	ENSRNOP00000014103.1;ENSRNOP00000042091.5;ENSRNOP00000033655.6;ENSRNOP00000070183.1;ENSRNOP00000035405.4;ENSRNOP00000067594.1;ENSRNOP00000050701.5	ENSRNOP00000014103.1(GO:0051965);ENSRNOP00000042091.5(GO:0016525;GO:0060058);ENSRNOP00000033655.6(GO:0045765);ENSRNOP00000070183.1(GO:0016525);ENSRNOP00000035405.4(GO:0045648);ENSRNOP00000067594.1(GO:0045582);ENSRNOP00000050701.5(GO:0045580)
GO:1905114	5	7	cell surface receptor signaling pathway involved in cell-cell signaling	biological_process	Any cell surface receptor signaling pathway that is involved in cell-cell signaling. [GO_REF:0000060, GOC:TermGenie, ISBN:0-7167-3051-0]	1	GO:0060070	1	ENSRNOP00000072283.1	ENSRNOP00000072283.1(GO:0060070)
GO:0005856	5	6	cytoskeleton	cellular_component	Any of the various filamentous elements that form the internal framework of cells, and typically remain after treatment of the cells with mild detergent to remove membrane constituents and soluble components of the cytoplasm. The term embraces intermediate filaments, microfilaments, microtubules, the microtrabecular lattice, and other structures characterized by a polymeric filamentous nature and…	2	GO:0045111;GO:0015630	2	ENSRNOP00000039818.3;ENSRNOP00000074057.1	ENSRNOP00000039818.3(GO:0015630);ENSRNOP00000074057.1(GO:0045111)
GO:0043555	5	9	regulation of translation in response to stress	biological_process	Modulation of the frequency, rate or extent of translation as a result of a stimulus indicating the organism is under stress. The stress is usually, but not necessarily, exogenous (e.g. temperature, humidity, ionizing radiation). [GOC:jl]	1	GO:0032938	1	ENSRNOP00000042091.5	ENSRNOP00000042091.5(GO:0032938)
GO:0043086	5	5	negative regulation of catalytic activity	biological_process	Any process that stops or reduces the activity of an enzyme. [GOC:ebc, GOC:jl, GOC:tb, GOC:vw]	3	GO:0051974;GO:0010951;GO:0051097	3	ENSRNOP00000042091.5;ENSRNOP00000068951.1;ENSRNOP00000067979.1	ENSRNOP00000042091.5(GO:0051974);ENSRNOP00000068951.1(GO:0010951);ENSRNOP00000067979.1(GO:0051097)
GO:0043085	5	5	positive regulation of catalytic activity	biological_process	Any process that activates or increases the activity of an enzyme. [GOC:ebc, GOC:jl, GOC:tb, GOC:vw]	4	GO:0061098;GO:0000187;GO:0043547;GO:0006919	5	ENSRNOP00000042091.5;ENSRNOP00000072936.1;ENSRNOP00000070183.1;ENSRNOP00000050701.5;ENSRNOP00000014103.1	ENSRNOP00000042091.5(GO:0006919);ENSRNOP00000072936.1(GO:0000187);ENSRNOP00000070183.1(GO:0006919);ENSRNOP00000050701.5(GO:0043547);ENSRNOP00000014103.1(GO:0061098;GO:0000187)
GO:0006796	5	5	phosphate-containing compound metabolic process	biological_process	The chemical reactions and pathways involving the phosphate group, the anion or salt of any phosphoric acid. [GOC:ai]	11	GO:0015937;GO:0016310;GO:0006164;GO:0006203;GO:0009435;GO:0046061;GO:0046497;GO:0046854;GO:0007182;GO:0009191;GO:0006096	11	ENSRNOP00000016842.4;ENSRNOP00000008961.6;ENSRNOP00000001600.6;ENSRNOP00000059051.2;ENSRNOP00000042091.5;ENSRNOP00000013043.5;ENSRNOP00000073899.1;ENSRNOP00000039818.3;ENSRNOP00000023893.6;ENSRNOP00000014213.2;ENSRNOP00000036734.5	ENSRNOP00000016842.4(GO:0046854);ENSRNOP00000008961.6(GO:0046061;GO:0006203);ENSRNOP00000001600.6(GO:0006164);ENSRNOP00000059051.2(GO:0016310);ENSRNOP00000042091.5(GO:0007182);ENSRNOP00000013043.5(GO:0009435;GO:0046497);ENSRNOP00000073899.1(GO:0006164);ENSRNOP00000039818.3(GO:0006096);ENSRNOP00000023893.6(GO:0009191);ENSRNOP00000014213.2(GO:0015937);ENSRNOP00000036734.5(GO:0006164)
GO:0008168	5	5	methyltransferase activity	molecular_function	Catalysis of the transfer of a methyl group to an acceptor molecule. [ISBN:0198506732]	2	GO:0046974;GO:0046976	1	ENSRNOP00000059051.2	ENSRNOP00000059051.2(GO:0046976;GO:0046974)
GO:0140034	5	5	methylation-dependent protein binding	molecular_function	Interacting selectively and non-covalently with a protein upon methylation of the target protein. [PMID:26060076]	1	GO:0035064	1	ENSRNOP00000050701.5	ENSRNOP00000050701.5(GO:0035064)
GO:0035064	5	6	methylated histone binding	molecular_function	Interacting selectively and non-covalently with a histone in which a residue has been modified by methylation. Histones are any of a group of water-soluble proteins found in association with the DNA of eukaroytic chromosomes. [GOC:bf, PMID:14585615]	1	GO:0035064	1	ENSRNOP00000050701.5	ENSRNOP00000050701.5(GO:0035064)
GO:0042742	5	7	defense response to bacterium	biological_process	Reactions triggered in response to the presence of a bacterium that act to protect the cell or organism. [GOC:jl]	3	GO:0050829;GO:0050830;GO:0042742	3	ENSRNOP00000035405.4;ENSRNOP00000072936.1;ENSRNOP00000022648.3	ENSRNOP00000035405.4(GO:0042742);ENSRNOP00000072936.1(GO:0050829);ENSRNOP00000022648.3(GO:0050830)
GO:0042749	5	5	regulation of circadian sleep/wake cycle	biological_process	Any process that modulates the frequency, rate or extent of the circadian sleep/wake cycle. [GOC:jl]	2	GO:0046010;GO:0042322	1	ENSRNOP00000014103.1	ENSRNOP00000014103.1(GO:0042322;GO:0046010)
GO:0048471	5	5	perinuclear region of cytoplasm	cellular_component	Cytoplasm situated near, or occurring around, the nucleus. [GOC:jid]	1	GO:0048471	3	ENSRNOP00000075302.1;ENSRNOP00000072936.1;ENSRNOP00000073899.1	ENSRNOP00000075302.1(GO:0048471);ENSRNOP00000072936.1(GO:0048471);ENSRNOP00000073899.1(GO:0048471)
GO:0051963	5	7	regulation of synapse assembly	biological_process	Any process that modulates the frequency, rate or extent of synapse assembly, the aggregation, arrangement and bonding together of a set of components to form a synapse. [GOC:ai, GOC:pr]	1	GO:0051965	1	ENSRNOP00000014103.1	ENSRNOP00000014103.1(GO:0051965)
GO:0042127	5	5	regulation of cell proliferation	biological_process	Any process that modulates the frequency, rate or extent of cell proliferation. [GOC:jl]	5	GO:0008284;GO:0008285;GO:0001937;GO:0030890;GO:0048661	6	ENSRNOP00000013043.5;ENSRNOP00000042091.5;ENSRNOP00000072936.1;ENSRNOP00000070183.1;ENSRNOP00000014103.1;ENSRNOP00000068714.1	ENSRNOP00000013043.5(GO:0048661);ENSRNOP00000042091.5(GO:0008285);ENSRNOP00000072936.1(GO:0030890);ENSRNOP00000070183.1(GO:0001937;GO:0048661);ENSRNOP00000014103.1(GO:0001937);ENSRNOP00000068714.1(GO:0008284)
GO:0044440	5	6	endosomal part	cellular_component	Any constituent part of an endosome, a membrane-bounded organelle to which materials ingested by endocytosis are delivered. [GOC:mah, PMID:19696797]	1	GO:0031902	1	ENSRNOP00000067594.1	ENSRNOP00000067594.1(GO:0031902)
GO:0044242	5	6	cellular lipid catabolic process	biological_process	The chemical reactions and pathways resulting in the breakdown of lipids, as carried out by individual cells. [GOC:jl]	1	GO:0009062	1	ENSRNOP00000014213.2	ENSRNOP00000014213.2(GO:0009062)
GO:0044267	5	6	cellular protein metabolic process	biological_process	The chemical reactions and pathways involving a specific protein, rather than of proteins in general, occurring at the level of an individual cell. Includes cellular protein modification. [GOC:jl]	13	GO:0018027;GO:0070734;GO:0032020;GO:0006486;GO:0018377;GO:0071108;GO:0035606;GO:0016567;GO:0051865;GO:0051567;GO:0007182;GO:0016255;GO:0070536	10	ENSRNOP00000039818.3;ENSRNOP00000039001.3;ENSRNOP00000049006.5;ENSRNOP00000059051.2;ENSRNOP00000042091.5;ENSRNOP00000002150.4;ENSRNOP00000073899.1;ENSRNOP00000035405.4;ENSRNOP00000032963.5;ENSRNOP00000050701.5	ENSRNOP00000039818.3(GO:0035606);ENSRNOP00000039001.3(GO:0032020;GO:0016567);ENSRNOP00000049006.5(GO:0051865);ENSRNOP00000059051.2(GO:0070734;GO:0051567;GO:0018027);ENSRNOP00000042091.5(GO:0007182);ENSRNOP00000002150.4(GO:0071108;GO:0070536);ENSRNOP00000073899.1(GO:0006486;GO:0018377);ENSRNOP00000035405.4(GO:0032020);ENSRNOP00000032963.5(GO:0016255);ENSRNOP00000050701.5(GO:0006486)
GO:0044264	5	6	cellular polysaccharide metabolic process	biological_process	The chemical reactions and pathways involving polysaccharides, polymers of more than 10 monosaccharide residues joined by glycosidic linkages, as carried out by individual cells. [GOC:jl]	1	GO:0005982	1	ENSRNOP00000023893.6	ENSRNOP00000023893.6(GO:0005982)
GO:2000145	5	6	regulation of cell motility	biological_process	Any process that modulates the frequency, rate or extent of cell motility. [GOC:mah]	2	GO:0030336;GO:0010596	2	ENSRNOP00000068951.1;ENSRNOP00000033655.6	ENSRNOP00000068951.1(GO:0030336);ENSRNOP00000033655.6(GO:0010596)
GO:0072521	5	5	purine-containing compound metabolic process	biological_process	The chemical reactions and pathways involving a purine-containing compound, i.e. any compound that contains purine or a formal derivative thereof. [CHEBI:26401, GOC:mah]	6	GO:0015937;GO:0006203;GO:0006144;GO:0046061;GO:0006164;GO:0006096	7	ENSRNOP00000008961.6;ENSRNOP00000001600.6;ENSRNOP00000039818.3;ENSRNOP00000023893.6;ENSRNOP00000073899.1;ENSRNOP00000014213.2;ENSRNOP00000036734.5	ENSRNOP00000008961.6(GO:0046061;GO:0006144;GO:0006203);ENSRNOP00000001600.6(GO:0006164);ENSRNOP00000039818.3(GO:0006096);ENSRNOP00000023893.6(GO:0006144);ENSRNOP00000073899.1(GO:0006164);ENSRNOP00000014213.2(GO:0015937);ENSRNOP00000036734.5(GO:0006164)
GO:0072524	5	5	pyridine-containing compound metabolic process	biological_process	The chemical reactions and pathways involving a pyridine-containing compound, i.e. any compound that contains pyridine or a formal derivative thereof. [CHEBI:26421, GOC:mah]	4	GO:0006769;GO:0009435;GO:0046497;GO:0006096	2	ENSRNOP00000039818.3;ENSRNOP00000013043.5	ENSRNOP00000039818.3(GO:0006096);ENSRNOP00000013043.5(GO:0006769;GO:0009435;GO:0046497)
GO:0005773	5	6	vacuole	cellular_component	A closed structure, found only in eukaryotic cells, that is completely surrounded by unit membrane and contains liquid material. Cells contain one or several vacuoles, that may have different functions from each other. Vacuoles have a diverse array of functions. They can act as a storage organelle for nutrients or waste products, as a degradative compartment, as a cost-effective way of increasing…	1	GO:0005764	1	ENSRNOP00000059051.2	ENSRNOP00000059051.2(GO:0005764)
GO:0007600	5	5	sensory perception	biological_process	The series of events required for an organism to receive a sensory stimulus, convert it to a molecular signal, and recognize and characterize the signal. This is a neurological process. [GOC:ai, GOC:dph]	1	GO:0007605	1	ENSRNOP00000050701.5	ENSRNOP00000050701.5(GO:0007605)
GO:0006957	5	9	complement activation, alternative pathway	biological_process	Any process involved in the activation of any of the steps of the alternative pathway of the complement cascade which allows for the direct killing of microbes and the regulation of other immune processes. [GOC:add, ISBN:0781735149]	1	GO:0006957	1	ENSRNOP00000059051.2	ENSRNOP00000059051.2(GO:0006957)
GO:0006954	5	5	inflammatory response	biological_process	The immediate defensive reaction (by vertebrate tissue) to infection or injury caused by chemical or physical agents. The process is characterized by local vasodilation, extravasation of plasma into intercellular spaces and accumulation of white blood cells and macrophages. [GO_REF:0000022, GOC:mtg_15nov05, ISBN:0198506732]	1	GO:0006954	1	ENSRNOP00000072283.1	ENSRNOP00000072283.1(GO:0006954)
GO:0002455	5	8	humoral immune response mediated by circulating immunoglobulin	biological_process	An immune response dependent upon secreted immunoglobulin. An example of this process is found in Mus musculus. [GO_REF:0000022, GOC:add, GOC:mtg_15nov05, ISBN:0781735149]	1	GO:0002455	1	ENSRNOP00000072936.1	ENSRNOP00000072936.1(GO:0002455)
GO:0042542	5	6	response to hydrogen peroxide	biological_process	Any process that results in a change in state or activity of a cell or an organism (in terms of movement, secretion, enzyme production, gene expression, etc.) as a result of a hydrogen peroxide (H2O2) stimulus. [GOC:jl]	1	GO:0042542	2	ENSRNOP00000072283.1;ENSRNOP00000070183.1	ENSRNOP00000072283.1(GO:0042542);ENSRNOP00000070183.1(GO:0042542)
GO:0016620	5	5	oxidoreductase activity, acting on the aldehyde or oxo group of donors, NAD or NADP as acceptor	molecular_function	Catalysis of an oxidation-reduction (redox) reaction in which an aldehyde or ketone (oxo) group acts as a hydrogen or electron donor and reduces NAD or NADP. [GOC:jl]	1	GO:0004365	1	ENSRNOP00000039818.3	ENSRNOP00000039818.3(GO:0004365)
GO:0016197	5	6	endosomal transport	biological_process	The directed movement of substances into, out of, or mediated by an endosome, a membrane-bounded organelle that carries materials newly ingested by endocytosis. It passes many of the materials to lysosomes for degradation. [ISBN:0198506732]	1	GO:0045022	1	ENSRNOP00000072936.1	ENSRNOP00000072936.1(GO:0045022)
GO:0016192	5	5	vesicle-mediated transport	biological_process	A cellular transport process in which transported substances are moved in membrane-bounded vesicles; transported substances are enclosed in the vesicle lumen or located in the vesicle membrane. The process begins with a step that directs a substance to the forming vesicle, and includes vesicle budding and coating. Vesicles are then targeted to, and fuse with, an acceptor membrane. [GOC:ai, GOC:ma…	1	GO:0045022	1	ENSRNOP00000072936.1	ENSRNOP00000072936.1(GO:0045022)
GO:1904950	5	7	negative regulation of establishment of protein localization	biological_process	Any process that stops, prevents or reduces the frequency, rate or extent of establishment of protein localization. [GO_REF:0000058, GOC:TermGenie, PMID:22761445]	2	GO:0046826;GO:0046676	2	ENSRNOP00000033655.6;ENSRNOP00000014103.1	ENSRNOP00000033655.6(GO:0046826);ENSRNOP00000014103.1(GO:0046676)
GO:1904951	5	7	positive regulation of establishment of protein localization	biological_process	Any process that activates or increases the frequency, rate or extent of establishment of protein localization. [GO_REF:0000058, GOC:TermGenie, PMID:22761445]	1	GO:0032024	1	ENSRNOP00000014103.1	ENSRNOP00000014103.1(GO:0032024)
GO:0005788	5	6	endoplasmic reticulum lumen	cellular_component	The volume enclosed by the membranes of the endoplasmic reticulum. [ISBN:0198547684]	1	GO:0005788	1	ENSRNOP00000026895.4	ENSRNOP00000026895.4(GO:0005788)
GO:0006665	5	7	sphingolipid metabolic process	biological_process	The chemical reactions and pathways involving sphingolipids, any of a class of lipids containing the long-chain amine diol sphingosine or a closely related base (a sphingoid). [GOC:mah, ISBN:0198506732]	1	GO:0006687	1	ENSRNOP00000059051.2	ENSRNOP00000059051.2(GO:0006687)
GO:1903706	5	6	regulation of hemopoiesis	biological_process	Any process that modulates the frequency, rate or extent of hemopoiesis. [GO_REF:0000058, GOC:pad, GOC:PARL, GOC:TermGenie, PMID:20080761]	3	GO:0045580;GO:0045582;GO:0045648	3	ENSRNOP00000035405.4;ENSRNOP00000067594.1;ENSRNOP00000050701.5	ENSRNOP00000035405.4(GO:0045648);ENSRNOP00000067594.1(GO:0045582);ENSRNOP00000050701.5(GO:0045580)
GO:0051187	5	5	cofactor catabolic process	biological_process	The chemical reactions and pathways resulting in the breakdown of a cofactor, a substance that is required for the activity of an enzyme or other protein. [GOC:ai]	2	GO:0036114;GO:0036116	1	ENSRNOP00000014213.2	ENSRNOP00000014213.2(GO:0036114;GO:0036116)
GO:0051188	5	5	cofactor biosynthetic process	biological_process	The chemical reactions and pathways resulting in the formation of a cofactor, a substance that is required for the activity of an enzyme or other protein. [GOC:ai]	2	GO:0009435;GO:0015937	2	ENSRNOP00000014213.2;ENSRNOP00000013043.5	ENSRNOP00000014213.2(GO:0015937);ENSRNOP00000013043.5(GO:0009435)
[truncated: 1,238 more rows]

## Sheet: NC_vs_B10.down.GO.level
Supplementary Table S2. GO annotation of downregulated DEPs in NC vs. B10 comparison groups.
[truncated: 1,067 more rows]

[truncated: 4 more sheets: NC_vs_B320.up.GO.level, NC_vs_B320.down.GO.level, B320_vs_B10mg.up.GO.level, B320_vs_B10.down.GO.level]
