# Supplementary material for: Proteomic Analysis of Rat Duodenum Reveals the Modulatory Effect of Boron Supplementation on Immune Activity
Source: Genes (Basel). 2023 Jul 30;14(8):1560. doi: 10.3390/genes14081560 (PMC10454175; doi:10.3390/genes14081560)
Supplement: Supplementary file 1 [file genes-14-01560-s001.zip › Supplementray Table S3 KEGG pathway analysis of DEPs in NC vs. B10, NC vs. B320, and B10 vs. B320 comparison groups.xlsx]

## Sheet: NC_vs_B10.kegg_enrichment
Supplementary Table S3. KEGG pathway analysis of DEPs in NC vs. B10 comparison groups
pathway	pathway_name	class	all_number_of_accs	all_KO2acc	diff_number_of_accs	diff_KO2acc	p_value	FDR	url
rno05168	Herpes simplex infection	Human Diseases	75|2317	rno:54318(ENSRNOP00000013375.2);rno:311430(ENSRNOP00000073053.1);rno:266610(ENSRNOP00000066289.1);rno:362356(ENSRNOP00000007620.4);rno:294270(ENSRNOP00000000522.4);rno:361814(ENSRNOP00000000627.3);rno:25622(ENSRNOP00000041842.5);rno:308417(ENSRNOP00000025388.5);rno:300033(ENSRNOP00000034828.4);rno:309361(ENSRNOP00000034134.3);rno:287280(ENSRNOP00000073214.1);rno:299602(ENSRNOP00000074000.1);rno:3…	9|48	rno:56824(ENSRNOP00000025770.2);rno:294228(ENSRNOP00000001036.6);rno:103689996(ENSRNOP00000067594.1);rno:315713(ENSRNOP00000042091.5);rno:363938(ENSRNOP00000073899.1);rno:294090(ENSRNOP00000067979.1);rno:24974(ENSRNOP00000050701.5);rno:24812(ENSRNOP00000067594.1);rno:368153(ENSRNOP00000039197.5);rno:288774(ENSRNOP00000075125.1)	1.29e-05	0.00119852	http://www.kegg.jp/kegg-bin/show_pathway?rno05168+rno:56824%09red+rno:294228%09red+rno:103689996%09red+rno:315713%09red+rno:363938%09red+rno:294090%09red+rno:24974%09red+rno:24812%09red+rno:368153%09red+rno:288774%09red
rno04145	Phagosome	Cellular Processes	68|2317	rno:252902(ENSRNOP00000014532.2);rno:29489(ENSRNOP00000066312.2);rno:498011(ENSRNOP00000052010.2);rno:83615(ENSRNOP00000069530.1);rno:360953(ENSRNOP00000008410.4);rno:310710(ENSRNOP00000025327.4);rno:299159(ENSRNOP00000012101.4);rno:56084(ENSRNOP00000051849.4);rno:294270(ENSRNOP00000000522.4);rno:316531(ENSRNOP00000004797.5);rno:29240(ENSRNOP00000026039.4);rno:116659(ENSRNOP00000060919.3);rno:250…	7|48	rno:294228(ENSRNOP00000001036.6);rno:103689996(ENSRNOP00000067594.1);rno:29564(ENSRNOP00000013184.5);rno:500904(ENSRNOP00000009544.6);rno:24974(ENSRNOP00000050701.5);rno:24812(ENSRNOP00000067594.1);rno:304966(ENSRNOP00000043183.2);rno:368153(ENSRNOP00000039197.5)	0.000334738	0.0155653	http://www.kegg.jp/kegg-bin/show_pathway?rno04145+rno:294228%09red+rno:103689996%09red+rno:29564%09green+rno:500904%09green+rno:24974%09red+rno:24812%09red+rno:304966%09red+rno:368153%09red
rno05320	Autoimmune thyroid disease	Human Diseases	11|2317	rno:294228(ENSRNOP00000001036.6);rno:309622(ENSRNOP00000000525.4);rno:309621(ENSRNOP00000000523.1);rno:24974(ENSRNOP00000050701.5);rno:29427(ENSRNOP00000001135.3);rno:294270(ENSRNOP00000000522.4);rno:414792(ENSRNOP00000039057.2);rno:29421(ENSRNOP00000024719.5);rno:368153(ENSRNOP00000039197.5);rno:294269(ENSRNOP00000048774.2);rno:24973(ENSRNOP00000071804.1)	3|48	rno:24974(ENSRNOP00000050701.5);rno:294228(ENSRNOP00000001036.6);rno:368153(ENSRNOP00000039197.5)	0.00117769	0.021905	http://www.kegg.jp/kegg-bin/show_pathway?rno05320+rno:24974%09red+rno:294228%09red+rno:368153%09red
rno05332	Graft-versus-host disease	Human Diseases	11|2317	rno:294228(ENSRNOP00000001036.6);rno:309622(ENSRNOP00000000525.4);rno:309621(ENSRNOP00000000523.1);rno:24974(ENSRNOP00000050701.5);rno:29427(ENSRNOP00000001135.3);rno:294270(ENSRNOP00000000522.4);rno:414792(ENSRNOP00000039057.2);rno:29421(ENSRNOP00000024719.5);rno:368153(ENSRNOP00000039197.5);rno:294269(ENSRNOP00000048774.2);rno:24973(ENSRNOP00000071804.1)	3|48	rno:24974(ENSRNOP00000050701.5);rno:294228(ENSRNOP00000001036.6);rno:368153(ENSRNOP00000039197.5)	0.00117769	0.021905	http://www.kegg.jp/kegg-bin/show_pathway?rno05332+rno:24974%09red+rno:294228%09red+rno:368153%09red
rno05330	Allograft rejection	Human Diseases	11|2317	rno:294228(ENSRNOP00000001036.6);rno:309622(ENSRNOP00000000525.4);rno:309621(ENSRNOP00000000523.1);rno:24974(ENSRNOP00000050701.5);rno:29427(ENSRNOP00000001135.3);rno:294270(ENSRNOP00000000522.4);rno:414792(ENSRNOP00000039057.2);rno:29421(ENSRNOP00000024719.5);rno:368153(ENSRNOP00000039197.5);rno:294269(ENSRNOP00000048774.2);rno:24973(ENSRNOP00000071804.1)	3|48	rno:24974(ENSRNOP00000050701.5);rno:294228(ENSRNOP00000001036.6);rno:368153(ENSRNOP00000039197.5)	0.00117769	0.021905	http://www.kegg.jp/kegg-bin/show_pathway?rno05330+rno:24974%09red+rno:294228%09red+rno:368153%09red
rno04940	Type I diabetes mellitus	Human Diseases	14|2317	rno:294228(ENSRNOP00000001036.6);rno:24506(ENSRNOP00000027656.1);rno:309622(ENSRNOP00000000525.4);rno:309621(ENSRNOP00000000523.1);rno:24974(ENSRNOP00000050701.5);rno:29427(ENSRNOP00000001135.3);rno:294270(ENSRNOP00000000522.4);rno:24505(ENSRNOP00000016052.3);rno:63868(ENSRNOP00000063666.2);rno:29421(ENSRNOP00000024719.5);rno:368153(ENSRNOP00000039197.5);rno:414792(ENSRNOP00000039057.2);rno:29426…	3|48	rno:24974(ENSRNOP00000050701.5);rno:294228(ENSRNOP00000001036.6);rno:368153(ENSRNOP00000039197.5)	0.00244884	0.037957	http://www.kegg.jp/kegg-bin/show_pathway?rno04940+rno:24974%09red+rno:294228%09red+rno:368153%09red
rno04612	Antigen processing and presentation	Organismal Systems	32|2317	rno:294270(ENSRNOP00000000522.4);rno:25217(ENSRNOP00000045630.3);rno:414792(ENSRNOP00000039057.2);rno:63865(ENSRNOP00000010101.3);rno:29614(ENSRNOP00000026279.6);rno:24223(ENSRNOP00000023017.4);rno:64529(ENSRNOP00000014178.4);rno:290644(ENSRNOP00000026225.4);rno:29630(ENSRNOP00000025887.3);rno:24811(ENSRNOP00000000529.4);rno:29144(ENSRNOP00000040859.4);rno:24973(ENSRNOP00000071804.1);rno:25599(EN…	4|48	rno:24812(ENSRNOP00000067594.1);rno:368153(ENSRNOP00000039197.5);rno:24974(ENSRNOP00000050701.5);rno:294228(ENSRNOP00000001036.6);rno:103689996(ENSRNOP00000067594.1)	0.00340103	0.0451852	http://www.kegg.jp/kegg-bin/show_pathway?rno04612+rno:24812%09red+rno:368153%09red+rno:24974%09red+rno:294228%09red+rno:103689996%09red
rno05165	Human papillomavirus infection	Human Diseases	108|2317	rno:246255(ENSRNOP00000023139.5);rno:24511(ENSRNOP00000014785.5);rno:25661(ENSRNOP00000019772.4);rno:24887(ENSRNOP00000028328.2);rno:83571(ENSRNOP00000050173.1);rno:364594(ENSRNOP00000036680.4);rno:299827(ENSRNOP00000009260.4);rno:298693(ENSRNOP00000035405.4);rno:24329(ENSRNOP00000006087.2);rno:50689(ENSRNOP00000070784.1);rno:84577(ENSRNOP00000000742.6);rno:360820(ENSRNOP00000043928.2);rno:292892…	7|48	rno:304545(ENSRNOP00000001570.3);rno:294228(ENSRNOP00000001036.6);rno:286918(ENSRNOP00000075302.1);rno:298693(ENSRNOP00000035405.4);rno:24974(ENSRNOP00000050701.5);rno:368153(ENSRNOP00000039197.5);rno:288774(ENSRNOP00000075125.1)	0.00458226	0.0532687	http://www.kegg.jp/kegg-bin/show_pathway?rno05165+rno:304545%09red+rno:294228%09red+rno:286918%09red+rno:298693%09red+rno:24974%09red+rno:368153%09red+rno:288774%09red
rno04514	Cell adhesion molecules (CAMs)	Environmental Information Processing	41|2317	rno:652929(ENSRNOP00000067281.1);rno:117258(ENSRNOP00000071355.1);rno:360406(ENSRNOP00000068583.1);rno:83497(ENSRNOP00000068691.1);rno:24796(ENSRNOP00000051894.4);rno:24511(ENSRNOP00000014785.5);rno:114517(ENSRNOP00000002075.3);rno:294270(ENSRNOP00000000522.4);rno:25216(ENSRNOP00000072283.1);rno:360647(ENSRNOP00000034319.3);rno:308417(ENSRNOP00000025388.5);rno:64152(ENSRNOP00000053243.2);rno:3076…	4|48	rno:25216(ENSRNOP00000072283.1);rno:24974(ENSRNOP00000050701.5);rno:294228(ENSRNOP00000001036.6);rno:368153(ENSRNOP00000039197.5)	0.00803782	0.0830575	http://www.kegg.jp/kegg-bin/show_pathway?rno04514+rno:25216%09red+rno:24974%09red+rno:294228%09red+rno:368153%09red
rno04217	Necroptosis	Cellular Processes	68|2317	rno:500987(ENSRNOP00000056469.2);rno:360834(ENSRNOP00000003715.3);rno:364419(ENSRNOP00000023318.3);rno:64035(ENSRNOP00000009183.3);rno:85333(ENSRNOP00000014704.2);rno:290027(ENSRNOP00000011840.5);rno:24675(ENSRNOP00000074339.1);rno:266610(ENSRNOP00000066289.1);rno:24887(ENSRNOP00000028328.2);rno:365024(ENSRNOP00000021475.3);rno:24245(ENSRNOP00000058882.2);rno:24246(ENSRNOP00000062625.3);rno:24675…	5|48	rno:290027(ENSRNOP00000011840.5);rno:685909(ENSRNOP00000073832.1);rno:171091(ENSRNOP00000071089.1);rno:498894(ENSRNOP00000073832.1);rno:367264(ENSRNOP00000070183.1);rno:288774(ENSRNOP00000075125.1)	0.00971193	0.090321	http://www.kegg.jp/kegg-bin/show_pathway?rno04217+rno:290027%09green+rno:685909%09green+rno:171091%09red+rno:498894%09green+rno:367264%09red+rno:288774%09red
rno05416	Viral myocarditis	Human Diseases	25|2317	rno:89843(ENSRNOP00000041873.3);rno:294270(ENSRNOP00000000522.4);rno:24973(ENSRNOP00000071804.1);rno:361628(ENSRNOP00000062967.2);rno:309368(ENSRNOP00000014917.7);rno:25404(ENSRNOP00000073712.1);rno:25402(ENSRNOP00000014096.3);rno:25464(ENSRNOP00000028066.2);rno:64625(ENSRNOP00000016776.2);rno:363875(ENSRNOP00000001417.3);rno:294228(ENSRNOP00000001036.6);rno:309622(ENSRNOP00000000525.4);rno:30962…	3|48	rno:24974(ENSRNOP00000050701.5);rno:294228(ENSRNOP00000001036.6);rno:368153(ENSRNOP00000039197.5)	0.0124483	0.105244	http://www.kegg.jp/kegg-bin/show_pathway?rno05416+rno:24974%09red+rno:294228%09red+rno:368153%09red
rno05160	Hepatitis C	Human Diseases	49|2317	rno:246255(ENSRNOP00000023139.5);rno:83497(ENSRNOP00000068691.1);rno:309361(ENSRNOP00000034134.3);rno:116590(ENSRNOP00000002533.6);rno:306886(ENSRNOP00000023962.4);rno:24185(ENSRNOP00000038369.2);rno:25073(ENSRNOP00000060874.1);rno:81504(ENSRNOP00000005347.4);rno:364594(ENSRNOP00000036680.4);rno:117281(ENSRNOP00000015019.4);rno:290789(ENSRNOP00000015175.3);rno:363938(ENSRNOP00000073899.1);rno:299…	4|48	rno:294090(ENSRNOP00000067979.1);rno:363938(ENSRNOP00000073899.1);rno:288774(ENSRNOP00000075125.1);rno:56824(ENSRNOP00000025770.2)	0.0143817	0.111458	http://www.kegg.jp/kegg-bin/show_pathway?rno05160+rno:294090%09red+rno:363938%09red+rno:288774%09red+rno:56824%09red
rno05322	Systemic lupus erythematosus	Human Diseases	28|2317	rno:308901(ENSRNOP00000075958.1);rno:296545(ENSRNOP00000058619.2);rno:294270(ENSRNOP00000000522.4);rno:291794(ENSRNOP00000018646.4);rno:81783(ENSRNOP00000011175.3);rno:304833(ENSRNOP00000004701.4);rno:500987(ENSRNOP00000056469.2);rno:29179(ENSRNOP00000011292.4);rno:294269(ENSRNOP00000048774.2);rno:298288(ENSRNOP00000063871.1);rno:313421(ENSRNOP00000010100.5);rno:100910554(ENSRNOP00000069068.1);rn…	3|48	rno:685909(ENSRNOP00000073832.1);rno:24231(ENSRNOP00000059051.2);rno:498894(ENSRNOP00000073832.1);rno:294257(ENSRNOP00000059051.2);rno:304966(ENSRNOP00000043183.2)	0.0167063	0.119514	http://www.kegg.jp/kegg-bin/show_pathway?rno05322+rno:685909%09green+rno:24231%09red+rno:498894%09green+rno:294257%09red+rno:304966%09red
rno04621	NOD-like receptor signaling pathway	Organismal Systems	60|2317	rno:60383(ENSRNOP00000075043.1);rno:311430(ENSRNOP00000073053.1);rno:170538(ENSRNOP00000025858.5);rno:309361(ENSRNOP00000034134.3);rno:365661(ENSRNOP00000066263.2);rno:360850(ENSRNOP00000000817.4);rno:117273(ENSRNOP00000066672.1);rno:116590(ENSRNOP00000002533.6);rno:79462(ENSRNOP00000074086.1);rno:298784(ENSRNOP00000007655.6);rno:29322(ENSRNOP00000028720.5);rno:316794(ENSRNOP00000066438.1);rno:83…	4|48	rno:310917(ENSRNOP00000022648.3);rno:288774(ENSRNOP00000075125.1);rno:297508(ENSRNOP00000013043.5);rno:363938(ENSRNOP00000073899.1)	0.02667	0.167928	http://www.kegg.jp/kegg-bin/show_pathway?rno04621+rno:310917%09red+rno:288774%09red+rno:297508%09red+rno:363938%09red
rno04380	Osteoclast differentiation	Organismal Systems	34|2317	rno:24517(ENSRNOP00000061729.1);rno:116590(ENSRNOP00000002533.6);rno:25155(ENSRNOP00000016942.3);rno:309361(ENSRNOP00000034134.3);rno:81504(ENSRNOP00000005347.4);rno:114495(ENSRNOP00000006217.3);rno:170851(ENSRNOP00000013933.4);rno:113894(ENSRNOP00000056021.3);rno:24675(ENSRNOP00000074339.1);rno:24674(ENSRNOP00000049674.5);rno:24185(ENSRNOP00000038369.2);rno:29513(ENSRNOP00000000621.3);rno:50689(…	3|48	rno:288774(ENSRNOP00000075125.1);rno:304966(ENSRNOP00000043183.2);rno:500904(ENSRNOP00000009544.6)	0.0270852	0.167928	http://www.kegg.jp/kegg-bin/show_pathway?rno04380+rno:288774%09red+rno:304966%09red+rno:500904%09green
rno05162	Measles	Human Diseases	36|2317	rno:297989(ENSRNOP00000057492.4);rno:83571(ENSRNOP00000050173.1);rno:24185(ENSRNOP00000038369.2);rno:309361(ENSRNOP00000034134.3);rno:84589(ENSRNOP00000050986.3);rno:362817(ENSRNOP00000032191.3);rno:363938(ENSRNOP00000073899.1);rno:299827(ENSRNOP00000009260.4);rno:311430(ENSRNOP00000073053.1);rno:24677(ENSRNOP00000028318.4);rno:24918(ENSRNOP00000026662.2);rno:116549(ENSRNOP00000007558.2);rno:5431…	3|48	rno:363938(ENSRNOP00000073899.1);rno:288774(ENSRNOP00000075125.1);rno:286918(ENSRNOP00000075302.1)	0.0310558	0.180512	http://www.kegg.jp/kegg-bin/show_pathway?rno05162+rno:363938%09red+rno:288774%09red+rno:286918%09red
rno05167	Kaposi's sarcoma-associated herpesvirus infection	Human Diseases	66|2317	rno:25464(ENSRNOP00000028066.2);rno:287398(ENSRNOP00000005293.6);rno:24887(ENSRNOP00000028328.2);rno:81515(ENSRNOP00000011130.4);rno:116590(ENSRNOP00000002533.6);rno:25155(ENSRNOP00000016942.3);rno:309361(ENSRNOP00000034134.3);rno:246756(ENSRNOP00000020405.4);rno:364594(ENSRNOP00000036680.4);rno:114495(ENSRNOP00000006217.3);rno:170851(ENSRNOP00000013933.4);rno:114119(ENSRNOP00000020707.5);rno:116…	4|48	rno:288774(ENSRNOP00000075125.1);rno:24974(ENSRNOP00000050701.5);rno:294228(ENSRNOP00000001036.6);rno:368153(ENSRNOP00000039197.5)	0.0350216	0.188672	http://www.kegg.jp/kegg-bin/show_pathway?rno05167+rno:288774%09red+rno:24974%09red+rno:294228%09red+rno:368153%09red
rno05164	Influenza A	Human Diseases	67|2317	rno:24691(ENSRNOP00000043068.1);rno:25464(ENSRNOP00000028066.2);rno:85252(ENSRNOP00000014062.3);rno:85253(ENSRNOP00000023370.3);rno:287398(ENSRNOP00000005293.6);rno:294270(ENSRNOP00000000522.4);rno:116590(ENSRNOP00000002533.6);rno:24185(ENSRNOP00000038369.2);rno:81738(ENSRNOP00000027575.5);rno:83791(ENSRNOP00000070394.1);rno:54318(ENSRNOP00000013375.2);rno:364594(ENSRNOP00000036680.4);rno:114495(…	4|48	rno:315713(ENSRNOP00000042091.5);rno:363938(ENSRNOP00000073899.1);rno:288774(ENSRNOP00000075125.1);rno:286918(ENSRNOP00000075302.1)	0.0365171	0.188672	http://www.kegg.jp/kegg-bin/show_pathway?rno05164+rno:315713%09red+rno:363938%09red+rno:288774%09red+rno:286918%09red

## Sheet: NC_vs_B320.kegg_enrichment
Supplementary Table S3. KEGG pathway analysis of DEPs in NC vs. B320 comparison groups
pathway	pathway_name	class	all_number_of_accs	all_KO2acc	diff_number_of_accs	diff_KO2acc	p_value	FDR	url
rno04145	Phagosome	Cellular Processes	68|2317	rno:252902(ENSRNOP00000014532.2);rno:29489(ENSRNOP00000066312.2);rno:498011(ENSRNOP00000052010.2);rno:83615(ENSRNOP00000069530.1);rno:360953(ENSRNOP00000008410.4);rno:310710(ENSRNOP00000025327.4);rno:299159(ENSRNOP00000012101.4);rno:56084(ENSRNOP00000051849.4);rno:294270(ENSRNOP00000000522.4);rno:316531(ENSRNOP00000004797.5);rno:29240(ENSRNOP00000026039.4);rno:116659(ENSRNOP00000060919.3);rno:250…	3|16	rno:29564(ENSRNOP00000013184.5);rno:500904(ENSRNOP00000009544.6);rno:25073(ENSRNOP00000060874.1)	0.00935007	0.322291	http://www.kegg.jp/kegg-bin/show_pathway?rno04145+rno:29564%09green+rno:500904%09green+rno:25073%09red
rno00533	Glycosaminoglycan biosynthesis	Metabolism	4|2317	rno:307838(ENSRNOP00000022749.2);rno:432392(ENSRNOP00000011220.2);rno:29593(ENSRNOP00000044253.3);rno:316583(ENSRNOP00000024578.4)	1|16	rno:307838(ENSRNOP00000022749.2)	0.0270885	0.322291	http://www.kegg.jp/kegg-bin/show_pathway?rno00533+rno:307838%09red
rno03008	Ribosome biogenesis in eukaryotes	Genetic Information Processing	48|2317	rno:314545(ENSRNOP00000074925.1);rno:308201(ENSRNOP00000017165.4);rno:292747(ENSRNOP00000026021.3);rno:317579(ENSRNOP00000051553.5);rno:315697(ENSRNOP00000023456.4);rno:499709(ENSRNOP00000074835.1);rno:300689(ENSRNOP00000071290.1);rno:362426(ENSRNOP00000008741.6);rno:59087(ENSRNOP00000026033.3);rno:287120(ENSRNOP00000018405.4);rno:288029(ENSRNOP00000071302.1);rno:103690013(ENSRNOP00000067439.2);r…	2|16	rno:308201(ENSRNOP00000017165.4);rno:362426(ENSRNOP00000008741.6)	0.0380607	0.322291	http://www.kegg.jp/kegg-bin/show_pathway?rno03008+rno:308201%09green+rno:362426%09green
rno04977	Vitamin digestion and absorption	Organismal Systems	7|2317	rno:306262(ENSRNOP00000057779.4);rno:24710(ENSRNOP00000018755.5);rno:25702(ENSRNOP00000024065.4);rno:25073(ENSRNOP00000060874.1);rno:25081(ENSRNOP00000065206.1);rno:64365(ENSRNOP00000005934.2);rno:54225(ENSRNOP00000039779.1)	1|16	rno:25073(ENSRNOP00000060874.1)	0.0464881	0.322291	http://www.kegg.jp/kegg-bin/show_pathway?rno04977+rno:25073%09red

## Sheet: B320_vs_B10.kegg_enrichment
Supplementary Table S3. KEGG pathway analysis of DEPs in B10 vs. B320 comparison groups
pathway	pathway_name	class	all_number_of_accs	all_KO2acc	diff_number_of_accs	diff_KO2acc	p_value	FDR	url
rno04610	Complement and coagulation cascades	Organismal Systems	32|2317	rno:85253(ENSRNOP00000023370.3);rno:155012(ENSRNOP00000056859.2);rno:296545(ENSRNOP00000058619.2);rno:304917(ENSRNOP00000003748.4);rno:24367(ENSRNOP00000032735.4);rno:24366(ENSRNOP00000009813.2);rno:288001(ENSRNOP00000055278.4);rno:60327(ENSRNOP00000021568.3);rno:25407(ENSRNOP00000060967.2);rno:298288(ENSRNOP00000063871.1);rno:313421(ENSRNOP00000010100.5);rno:24854(ENSRNOP00000022095.4);rno:31270…	11|70	rno:24231(ENSRNOP00000059051.2);rno:25407(ENSRNOP00000060967.2);rno:24232(ENSRNOP00000066885.1);rno:24235(ENSRNOP00000005461.3);rno:117512(ENSRNOP00000018545.4);rno:294257(ENSRNOP00000059051.2);rno:304917(ENSRNOP00000003748.4);rno:287527(ENSRNOP00000004322.6);rno:79224(ENSRNOP00000074639.1);rno:298566(ENSRNOP00000017385.3);rno:29687(ENSRNOP00000017060.3);rno:361969(ENSRNOP00000060007.2)	6.39e-10	8.89e-08	http://www.kegg.jp/kegg-bin/show_pathway?rno04610+rno:24231%09green+rno:25407%09green+rno:24232%09green+rno:24235%09green+rno:117512%09green+rno:294257%09green+rno:304917%09green+rno:287527%09green+rno:79224%09green+rno:298566%09green+rno:29687%09green+rno:361969%09green
rno05322	Systemic lupus erythematosus	Human Diseases	28|2317	rno:308901(ENSRNOP00000075958.1);rno:296545(ENSRNOP00000058619.2);rno:294270(ENSRNOP00000000522.4);rno:291794(ENSRNOP00000018646.4);rno:81783(ENSRNOP00000011175.3);rno:304833(ENSRNOP00000004701.4);rno:500987(ENSRNOP00000056469.2);rno:29179(ENSRNOP00000011292.4);rno:294269(ENSRNOP00000048774.2);rno:298288(ENSRNOP00000063871.1);rno:313421(ENSRNOP00000010100.5);rno:100910554(ENSRNOP00000069068.1);rn…	7|70	rno:24231(ENSRNOP00000059051.2);rno:24232(ENSRNOP00000066885.1);rno:117512(ENSRNOP00000018545.4);rno:294257(ENSRNOP00000059051.2);rno:294270(ENSRNOP00000000522.4);rno:304966(ENSRNOP00000043183.2);rno:298566(ENSRNOP00000017385.3);rno:29687(ENSRNOP00000017060.3)	1.12e-05	0.000781045	http://www.kegg.jp/kegg-bin/show_pathway?rno05322+rno:24231%09green+rno:24232%09green+rno:117512%09green+rno:294257%09green+rno:294270%09green+rno:304966%09green+rno:298566%09green+rno:29687%09green
rno05150	Staphylococcus aureus infection	Human Diseases	21|2317	rno:24231(ENSRNOP00000057340.3);rno:24232(ENSRNOP00000066885.1);rno:25021(ENSRNOP00000026748.3);rno:294270(ENSRNOP00000000522.4);rno:309622(ENSRNOP00000000525.4);rno:309621(ENSRNOP00000000523.1);rno:25464(ENSRNOP00000028066.2);rno:309684(ENSRNOP00000001639.5);rno:294269(ENSRNOP00000048774.2);rno:155012(ENSRNOP00000056859.2);rno:29427(ENSRNOP00000001135.3);rno:312705(ENSRNOP00000069123.1);rno:2942…	6|70	rno:24231(ENSRNOP00000059051.2);rno:24232(ENSRNOP00000066885.1);rno:294257(ENSRNOP00000059051.2);rno:294270(ENSRNOP00000000522.4);rno:304966(ENSRNOP00000043183.2);rno:298566(ENSRNOP00000017385.3);rno:29687(ENSRNOP00000017060.3)	2.18e-05	0.00101189	http://www.kegg.jp/kegg-bin/show_pathway?rno05150+rno:24231%09green+rno:24232%09green+rno:294257%09green+rno:294270%09green+rno:304966%09green+rno:298566%09green+rno:29687%09green
rno04974	Protein digestion and absorption	Organismal Systems	43|2317	rno:24691(ENSRNOP00000043068.1);rno:85250(ENSRNOP00000005073.7);rno:85251(ENSRNOP00000047962.4);rno:29484(ENSRNOP00000009581.2);rno:302668(ENSRNOP00000047913.5);rno:117522(ENSRNOP00000005604.3);rno:25253(ENSRNOP00000072092.1);rno:25052(ENSRNOP00000018853.2);rno:24332(ENSRNOP00000018349.3);rno:664630(ENSRNOP00000028917.2);rno:24590(ENSRNOP00000074307.1);rno:84032(ENSRNOP00000004956.4);rno:25684(EN…	6|70	rno:24590(ENSRNOP00000074307.1);rno:25727(ENSRNOP00000063916.1);rno:29484(ENSRNOP00000009581.2);rno:302668(ENSRNOP00000047913.5);rno:117261(ENSRNOP00000015890.6);rno:100911405(ENSRNOP00000063916.1);rno:664630(ENSRNOP00000028917.2)	0.00131352	0.0422608	http://www.kegg.jp/kegg-bin/show_pathway?rno04974+rno:24590%09red+rno:25727%09red+rno:29484%09red+rno:302668%09red+rno:117261%09red+rno:100911405%09red+rno:664630%09red
rno05133	Pertussis	Human Diseases	30|2317	rno:25643(ENSRNOP00000026710.2);rno:24511(ENSRNOP00000014785.5);rno:117273(ENSRNOP00000066672.1);rno:116590(ENSRNOP00000002533.6);rno:25402(ENSRNOP00000014096.3);rno:312705(ENSRNOP00000069123.1);rno:29513(ENSRNOP00000000621.3);rno:50689(ENSRNOP00000070784.1);rno:691455(ENSRNOP00000009716.5);rno:81664(ENSRNOP00000022550.4);rno:292060(ENSRNOP00000024069.2);rno:292892(ENSRNOP00000027786.4);rno:28736…	5|70	rno:24231(ENSRNOP00000059051.2);rno:24232(ENSRNOP00000066885.1);rno:24235(ENSRNOP00000005461.3);rno:294257(ENSRNOP00000059051.2);rno:298566(ENSRNOP00000017385.3);rno:29687(ENSRNOP00000017060.3)	0.00152017	0.0422608	http://www.kegg.jp/kegg-bin/show_pathway?rno05133+rno:24231%09green+rno:24232%09green+rno:24235%09green+rno:294257%09green+rno:298566%09green+rno:29687%09green
rno00140	Steroid hormone biosynthesis	Metabolism	20|2317	rno:361802(ENSRNOP00000073887.1);rno:113992(ENSRNOP00000030374.4);rno:396527(ENSRNOP00000062958.1);rno:29540(ENSRNOP00000003812.5);rno:24861(ENSRNOP00000025045.4);rno:29398(ENSRNOP00000044325.4);rno:79243(ENSRNOP00000018795.2);rno:170509(ENSRNOP00000001863.5);rno:24296(ENSRNOP00000026473.2);rno:25146(ENSRNOP00000027160.2);rno:501907(ENSRNOP00000058927.2);rno:25429(ENSRNOP00000013116.4);rno:305264…	4|70	rno:79243(ENSRNOP00000018795.2);rno:154516(ENSRNOP00000025652.4);rno:83808(ENSRNOP00000002712.3);rno:171522(ENSRNOP00000011880.4)	0.00233034	0.0539863	http://www.kegg.jp/kegg-bin/show_pathway?rno00140+rno:79243%09red+rno:154516%09red+rno:83808%09red+rno:171522%09red
rno04614	Renin-angiotensin system	Organismal Systems	14|2317	rno:24590(ENSRNOP00000074307.1);rno:24310(ENSRNOP00000010627.5);rno:64517(ENSRNOP00000027045.5);rno:24594(ENSRNOP00000025831.1);rno:54242(ENSRNOP00000014970.7);rno:24179(ENSRNOP00000024917.3);rno:83471(ENSRNOP00000071906.1);rno:293118(ENSRNOP00000014271.4);rno:117041(ENSRNOP00000059652.1);rno:302668(ENSRNOP00000047913.5);rno:29637(ENSRNOP00000023554.3);rno:81641(ENSRNOP00000069456.1);rno:29285(EN…	3|70	rno:24590(ENSRNOP00000074307.1);rno:64017(ENSRNOP00000068728.1);rno:302668(ENSRNOP00000047913.5);rno:100910501(ENSRNOP00000068728.1)	0.00696097	0.138225	http://www.kegg.jp/kegg-bin/show_pathway?rno04614+rno:24590%09red+rno:64017%09red+rno:302668%09red+rno:100910501%09red
rno04612	Antigen processing and presentation	Organismal Systems	32|2317	rno:294270(ENSRNOP00000000522.4);rno:25217(ENSRNOP00000045630.3);rno:414792(ENSRNOP00000039057.2);rno:63865(ENSRNOP00000010101.3);rno:29614(ENSRNOP00000026279.6);rno:24223(ENSRNOP00000023017.4);rno:64529(ENSRNOP00000014178.4);rno:290644(ENSRNOP00000026225.4);rno:29630(ENSRNOP00000025887.3);rno:24811(ENSRNOP00000000529.4);rno:29144(ENSRNOP00000040859.4);rno:24973(ENSRNOP00000071804.1);rno:25599(EN…	4|70	rno:63865(ENSRNOP00000010101.3);rno:294270(ENSRNOP00000000522.4);rno:25599(ENSRNOP00000025354.4);rno:24812(ENSRNOP00000067594.1);rno:103689996(ENSRNOP00000067594.1)	0.0121797	0.21149	http://www.kegg.jp/kegg-bin/show_pathway?rno04612+rno:63865%09green+rno:294270%09green+rno:25599%09green+rno:24812%09green+rno:103689996%09green
rno05020	Prion diseases	Human Diseases	19|2317	rno:24686(ENSRNOP00000028881.1);rno:298288(ENSRNOP00000063871.1);rno:25617(ENSRNOP00000025064.4);rno:313421(ENSRNOP00000010100.5);rno:192277(ENSRNOP00000028743.6);rno:24586(ENSRNOP00000071509.1);rno:117512(ENSRNOP00000018545.4);rno:24786(ENSRNOP00000002885.4);rno:24887(ENSRNOP00000028328.2);rno:117036(ENSRNOP00000003605.5);rno:296545(ENSRNOP00000058619.2);rno:116590(ENSRNOP00000002533.6);rno:2563…	3|70	rno:117512(ENSRNOP00000018545.4);rno:298566(ENSRNOP00000017385.3);rno:29687(ENSRNOP00000017060.3)	0.0159855	0.21149	http://www.kegg.jp/kegg-bin/show_pathway?rno05020+rno:117512%09green+rno:298566%09green+rno:29687%09green
rno04977	Vitamin digestion and absorption	Organismal Systems	7|2317	rno:306262(ENSRNOP00000057779.4);rno:24710(ENSRNOP00000018755.5);rno:25702(ENSRNOP00000024065.4);rno:25073(ENSRNOP00000060874.1);rno:25081(ENSRNOP00000065206.1);rno:64365(ENSRNOP00000005934.2);rno:54225(ENSRNOP00000039779.1)	2|70	rno:306262(ENSRNOP00000057779.4);rno:24710(ENSRNOP00000018755.5)	0.0162819	0.21149	http://www.kegg.jp/kegg-bin/show_pathway?rno04977+rno:306262%09green+rno:24710%09red
rno04640	Hematopoietic cell lineage	Organismal Systems	20|2317	rno:24590(ENSRNOP00000074307.1);rno:24936(ENSRNOP00000026633.5);rno:25407(ENSRNOP00000060967.2);rno:25406(ENSRNOP00000009000.3);rno:64678(ENSRNOP00000002407.3);rno:25021(ENSRNOP00000026748.3);rno:25109(ENSRNOP00000022150.1);rno:309622(ENSRNOP00000000525.4);rno:309621(ENSRNOP00000000523.1);rno:315346(ENSRNOP00000071805.1);rno:294269(ENSRNOP00000048774.2);rno:25118(ENSRNOP00000074337.1);rno:29427(E…	3|70	rno:24590(ENSRNOP00000074307.1);rno:294270(ENSRNOP00000000522.4);rno:25407(ENSRNOP00000060967.2)	0.0182581	0.21149	http://www.kegg.jp/kegg-bin/show_pathway?rno04640+rno:24590%09red+rno:294270%09green+rno:25407%09green
rno00983	Drug metabolism	Metabolism	20|2317	rno:289801(ENSRNOP00000006765.4);rno:113992(ENSRNOP00000030374.4);rno:396527(ENSRNOP00000062958.1);rno:24861(ENSRNOP00000025045.4);rno:246252(ENSRNOP00000015451.6);rno:301005(ENSRNOP00000040635.2);rno:288051(ENSRNOP00000002450.5);rno:29186(ENSRNOP00000071571.1);rno:501907(ENSRNOP00000058927.2);rno:362329(ENSRNOP00000027173.6);rno:291952(ENSRNOP00000044478.3);rno:305264(ENSRNOP00000002728.2);rno:1…	3|70	rno:100365112(ENSRNOP00000064884.1);rno:100910144(ENSRNOP00000064884.1);rno:83808(ENSRNOP00000002712.3);rno:154516(ENSRNOP00000025652.4)	0.0182581	0.21149	http://www.kegg.jp/kegg-bin/show_pathway?rno00983+rno:100365112%09red+rno:100910144%09red+rno:83808%09red+rno:154516%09red
rno05152	Tuberculosis	Human Diseases	61|2317	rno:498011(ENSRNOP00000052010.2);rno:83615(ENSRNOP00000069530.1);rno:308589(ENSRNOP00000028549.4);rno:24887(ENSRNOP00000028328.2);rno:309684(ENSRNOP00000001639.5);rno:24245(ENSRNOP00000058882.2);rno:24246(ENSRNOP00000062625.3);rno:116590(ENSRNOP00000002533.6);rno:63868(ENSRNOP00000063666.2);rno:25155(ENSRNOP00000016942.3);rno:171293(ENSRNOP00000027407.2);rno:24873(ENSRNOP00000070446.1);rno:288779…	5|70	rno:294270(ENSRNOP00000000522.4);rno:25599(ENSRNOP00000025354.4);rno:24232(ENSRNOP00000066885.1);rno:24674(ENSRNOP00000049674.5);rno:304966(ENSRNOP00000043183.2)	0.0258061	0.257674	http://www.kegg.jp/kegg-bin/show_pathway?rno05152+rno:294270%09green+rno:25599%09green+rno:24232%09green+rno:24674%09red+rno:304966%09green
rno05140	Leishmaniasis	Human Diseases	23|2317	rno:24511(ENSRNOP00000014785.5);rno:294270(ENSRNOP00000000522.4);rno:116590(ENSRNOP00000002533.6);rno:81520(ENSRNOP00000012663.4);rno:29513(ENSRNOP00000000621.3);rno:50689(ENSRNOP00000070784.1);rno:500904(ENSRNOP00000009544.6);rno:116689(ENSRNOP00000059867.1);rno:309622(ENSRNOP00000000525.4);rno:309621(ENSRNOP00000000523.1);rno:315139(ENSRNOP00000075816.1);rno:309165(ENSRNOP00000044552.3);rno:304…	3|70	rno:294270(ENSRNOP00000000522.4);rno:24232(ENSRNOP00000066885.1);rno:304966(ENSRNOP00000043183.2)	0.0259528	0.257674	http://www.kegg.jp/kegg-bin/show_pathway?rno05140+rno:294270%09green+rno:24232%09green+rno:304966%09green
rno04978	Mineral absorption	Organismal Systems	24|2317	rno:24941(ENSRNOP00000071625.1);rno:24825(ENSRNOP00000045637.2);rno:24451(ENSRNOP00000019192.4);rno:24249(ENSRNOP00000005622.3);rno:664630(ENSRNOP00000028917.2);rno:24873(ENSRNOP00000070446.1);rno:58976(ENSRNOP00000006340.2);rno:25650(ENSRNOP00000003932.3);rno:29598(ENSRNOP00000059397.2);rno:25715(ENSRNOP00000026531.6);rno:24784(ENSRNOP00000020711.2);rno:24567(ENSRNOP00000054706.1);rno:295669(ENS…	3|70	rno:25552(ENSRNOP00000024165.5);rno:664630(ENSRNOP00000028917.2);rno:24825(ENSRNOP00000045637.2)	0.0287941	0.266825	http://www.kegg.jp/kegg-bin/show_pathway?rno04978+rno:25552%09red+rno:664630%09red+rno:24825%09green
rno05320	Autoimmune thyroid disease	Human Diseases	11|2317	rno:294228(ENSRNOP00000001036.6);rno:309622(ENSRNOP00000000525.4);rno:309621(ENSRNOP00000000523.1);rno:24974(ENSRNOP00000050701.5);rno:29427(ENSRNOP00000001135.3);rno:294270(ENSRNOP00000000522.4);rno:414792(ENSRNOP00000039057.2);rno:29421(ENSRNOP00000024719.5);rno:368153(ENSRNOP00000039197.5);rno:294269(ENSRNOP00000048774.2);rno:24973(ENSRNOP00000071804.1)	2|70	rno:294270(ENSRNOP00000000522.4);rno:100361468(ENSRNOP00000040429.3);rno:171528(ENSRNOP00000040429.3)	0.0378363	0.292181	http://www.kegg.jp/kegg-bin/show_pathway?rno05320+rno:294270%09green+rno:100361468%09red+rno:171528%09red
rno05332	Graft-versus-host disease	Human Diseases	11|2317	rno:294228(ENSRNOP00000001036.6);rno:309622(ENSRNOP00000000525.4);rno:309621(ENSRNOP00000000523.1);rno:24974(ENSRNOP00000050701.5);rno:29427(ENSRNOP00000001135.3);rno:294270(ENSRNOP00000000522.4);rno:414792(ENSRNOP00000039057.2);rno:29421(ENSRNOP00000024719.5);rno:368153(ENSRNOP00000039197.5);rno:294269(ENSRNOP00000048774.2);rno:24973(ENSRNOP00000071804.1)	2|70	rno:294270(ENSRNOP00000000522.4);rno:100361468(ENSRNOP00000040429.3);rno:171528(ENSRNOP00000040429.3)	0.0378363	0.292181	http://www.kegg.jp/kegg-bin/show_pathway?rno05332+rno:294270%09green+rno:100361468%09red+rno:171528%09red
rno05330	Allograft rejection	Human Diseases	11|2317	rno:294228(ENSRNOP00000001036.6);rno:309622(ENSRNOP00000000525.4);rno:309621(ENSRNOP00000000523.1);rno:24974(ENSRNOP00000050701.5);rno:29427(ENSRNOP00000001135.3);rno:294270(ENSRNOP00000000522.4);rno:414792(ENSRNOP00000039057.2);rno:29421(ENSRNOP00000024719.5);rno:368153(ENSRNOP00000039197.5);rno:294269(ENSRNOP00000048774.2);rno:24973(ENSRNOP00000071804.1)	2|70	rno:294270(ENSRNOP00000000522.4);rno:100361468(ENSRNOP00000040429.3);rno:171528(ENSRNOP00000040429.3)	0.0378363	0.292181	http://www.kegg.jp/kegg-bin/show_pathway?rno05330+rno:294270%09green+rno:100361468%09red+rno:171528%09red
rno00790	Folate biosynthesis	Metabolism	12|2317	rno:24312(ENSRNOP00000018259.3);rno:294753(ENSRNOP00000073722.1);rno:25586(ENSRNOP00000019004.3);rno:361300(ENSRNOP00000076171.1);rno:24197(ENSRNOP00000026190.3);rno:29498(ENSRNOP00000012434.1);rno:24192(ENSRNOP00000012879.2);rno:64192(ENSRNOP00000004385.2);rno:301221(ENSRNOP00000063454.1);rno:286921(ENSRNOP00000013073.2);rno:29700(ENSRNOP00000000687.4);rno:29270(ENSRNOP00000020749.4)	2|70	rno:24197(ENSRNOP00000026190.3);rno:301221(ENSRNOP00000063454.1)	0.0440647	0.305845	http://www.kegg.jp/kegg-bin/show_pathway?rno00790+rno:24197%09red+rno:301221%09green
rno03320	PPAR signaling pathway	Organismal Systems	29|2317	rno:24552(ENSRNOP00000071968.1);rno:246253(ENSRNOP00000002492.3);rno:25649(ENSRNOP00000004662.1);rno:24450(ENSRNOP00000026122.5);rno:24360(ENSRNOP00000008841.3);rno:140868(ENSRNOP00000064809.1);rno:83512(ENSRNOP00000027756.5);rno:24207(ENSRNOP00000074692.1);rno:25541(ENSRNOP00000015420.5);rno:686098(ENSRNOP00000021229.5);rno:29637(ENSRNOP00000023554.3);rno:79131(ENSRNOP00000017325.2);rno:301517(E…	3|70	rno:362282(ENSRNOP00000030913.4);rno:24360(ENSRNOP00000008841.3);rno:83512(ENSRNOP00000027756.5)	0.0448135	0.305845	http://www.kegg.jp/kegg-bin/show_pathway?rno03320+rno:362282%09red+rno:24360%09red+rno:83512%09green
